# Supplementary material for: Dynamic Transcriptomic Networks Underlying Early Bolting in Non-Heading Chinese Cabbage
Source: Plants (Basel). 2026 Jun 26;15(13):1982. doi: 10.3390/plants15131982 (PMC13364084; doi:10.3390/plants15131982)
Supplement: Supplementary file 1 [file plants-15-01982-s001.zip]

Archive with 13 entries (11 files):
- plants-4358370-supplementary/
- plants-4358370-supplementary/Supplementary Material/
- plants-4358370-supplementary/Supplementary Material/supplementary Table1.xlsx
- plants-4358370-supplementary/Supplementary Material/supplementary Table10.xlsx
- plants-4358370-supplementary/Supplementary Material/supplementary Table2.xlsx
- plants-4358370-supplementary/Supplementary Material/supplementary Table3.xlsx
- plants-4358370-supplementary/Supplementary Material/supplementary Table4.xlsx
- plants-4358370-supplementary/Supplementary Material/supplementary Table5.xlsx
- plants-4358370-supplementary/Supplementary Material/supplementary Table6.xlsx
- plants-4358370-supplementary/Supplementary Material/supplementary Table7.xlsx
- plants-4358370-supplementary/Supplementary Material/supplementary Table8.xlsx
- plants-4358370-supplementary/Supplementary Material/supplementary Table9.xlsx
- plants-4358370-supplementary/Supplementary Material/Supplementary_Material.pdf
