# Supplementary material for: Dynamic Transcriptomic Networks Underlying Early Bolting in Non-Heading Chinese Cabbage
Source: Plants (Basel). 2026 Jun 26;15(13):1982. doi: 10.3390/plants15131982 (PMC13364084; doi:10.3390/plants15131982)
Supplement: Supplementary file 1 [file plants-15-01982-s001.zip › plants-4358370-supplementary/Supplementary Material/supplementary Table1.xlsx]

## Sheet: Table S1
Table S1. Primers for qRT-PCR.
primer_name	sense	antisense
BrFLC2	AGCCGAAGCTGATAAAATGGAGA	GGTCTCTCAGCCAGAGAGAAT
BraA08g001310.4C	GACGCCGGAAACAAACAGAC	ACCGTCGGAGAATTTGCCAT
BraA08g018970.4C	CTTCTCAGCTCTACTCGCGG	AAGCTGGCCGTTGTTGAGTA
BraA05g039950.4C	CACTCCTTGGTTGGACCCTC	GAGACCTTCCCCACAGCTTC
BraA06g001010.4C	AGAGGAGGAGCTGGATTCGT	CTGCACTTGGTCGGACTCAT
BraA09g006290.4C	CTAACCAGTCAGGAGCCGAC	GAGGAGTTCTGTGTCGCCAA
BraA03g024230.4C	TCGCCAGCTCCAATATGCAA	CTTCCGAAACCGGTTTGCTG
BraA05g005540.4C	TGAGCAGCTCAAGCAAAAGG	GGGCTACTCTCTTCGTCACC
bra-UBC10	GGGTCCTACAGACAGTCCTTAC	ATGGAACACCTTCGTCCTAAA
