# Supplementary material for: Dynamic Transcriptomic Networks Underlying Early Bolting in Non-Heading Chinese Cabbage
Source: Plants (Basel). 2026 Jun 26;15(13):1982. doi: 10.3390/plants15131982 (PMC13364084; doi:10.3390/plants15131982)
Supplement: Supplementary file 1 [file plants-15-01982-s001.zip › plants-4358370-supplementary/Supplementary Material/supplementary Table10.xlsx]

## Sheet: Table S10
Table S10. GO enrichment terms of genes in MEsalmon module of "t151".
GO_ID	Category	Term	Pvalue	adjustPvalue	Up_gene	Down_gene	RichFactor
GO:0009911	BP	positive regulation of flower development	7.82924e-08	2.27831e-05	BraA04g033900.4C(BraA04g033900.4C);BraA03g024230.4C(BraA03g024230.4C)	BraA09g006290.4C(BraA09g006290.4C);BraA05g005540.4C(BraA05g005540.4C)	0.0597015
GO:0010077	BP	maintenance of inflorescence meristem identity	2.35657e-07	2.28587e-05	BraA04g033900.4C(BraA04g033900.4C);BraA03g024230.4C(BraA03g024230.4C)	BraA05g005540.4C(BraA05g005540.4C)	0.15
GO:2000243	BP	positive regulation of reproductive process	6.24039e-07	4.53988e-05	BraA04g033900.4C(BraA04g033900.4C);BraA03g024230.4C(BraA03g024230.4C)	BraA09g006290.4C(BraA09g006290.4C);BraA05g005540.4C(BraA05g005540.4C)	0.0357143
GO:0048582	BP	positive regulation of post-embryonic development	2.34701e-06	0.000136596	BraA04g033900.4C(BraA04g033900.4C);BraA03g024230.4C(BraA03g024230.4C)	BraA09g006290.4C(BraA09g006290.4C);BraA05g005540.4C(BraA05g005540.4C)	0.025641
GO:0017038	BP	protein import	9.67476e-06	0.000469226	BraA04g033900.4C(BraA04g033900.4C);BraA03g024230.4C(BraA03g024230.4C);BraA09g015190.4C(BraA09g015190.4C)	BraA05g005540.4C(BraA05g005540.4C)	0.0179372
GO:0010074	BP	maintenance of meristem identity	2.06354e-05	0.000857841	BraA04g033900.4C(BraA04g033900.4C);BraA03g024230.4C(BraA03g024230.4C)	BraA05g005540.4C(BraA05g005540.4C)	0.0348837
GO:0009909	BP	regulation of flower development	2.82836e-05	0.00102881	BraA04g033900.4C(BraA04g033900.4C);BraA03g024230.4C(BraA03g024230.4C)	BraA09g006290.4C(BraA09g006290.4C);BraA05g005540.4C(BraA05g005540.4C)	0.0136519
GO:0051240	BP	positive regulation of multicellular organismal process	3.52603e-05	0.00114008	BraA04g033900.4C(BraA04g033900.4C);BraA03g024230.4C(BraA03g024230.4C)	BraA09g006290.4C(BraA09g006290.4C);BraA05g005540.4C(BraA05g005540.4C)	0.0129032
GO:0051094	BP	positive regulation of developmental process	4.39462e-05	0.00117209	BraA04g033900.4C(BraA04g033900.4C);BraA03g024230.4C(BraA03g024230.4C)	BraA09g006290.4C(BraA09g006290.4C);BraA05g005540.4C(BraA05g005540.4C)	0.0121951
GO:0006606	BP	protein import into nucleus	4.43059e-05	0.00117209	BraA04g033900.4C(BraA04g033900.4C);BraA03g024230.4C(BraA03g024230.4C)	BraA05g005540.4C(BraA05g005540.4C)	0.027027
GO:0051170	BP	import into nucleus	5.05313e-05	0.00122538	BraA04g033900.4C(BraA04g033900.4C);BraA03g024230.4C(BraA03g024230.4C)	BraA05g005540.4C(BraA05g005540.4C)	0.0258621
GO:0034504	BP	protein localization to nucleus	6.77512e-05	0.00137642	BraA04g033900.4C(BraA04g033900.4C);BraA03g024230.4C(BraA03g024230.4C)	BraA05g005540.4C(BraA05g005540.4C)	0.0234375
GO:0019827	BP	stem cell population maintenance	7.09493e-05	0.00137642	BraA04g033900.4C(BraA04g033900.4C);BraA03g024230.4C(BraA03g024230.4C)	BraA05g005540.4C(BraA05g005540.4C)	0.0230769
GO:0098727	BP	maintenance of cell number	7.09493e-05	0.00137642	BraA04g033900.4C(BraA04g033900.4C);BraA03g024230.4C(BraA03g024230.4C)	BraA05g005540.4C(BraA05g005540.4C)	0.0230769
GO:0072594	BP	establishment of protein localization to organelle	0.000110511	0.00200992	BraA04g033900.4C(BraA04g033900.4C);BraA03g024230.4C(BraA03g024230.4C);BraA09g015190.4C(BraA09g015190.4C)	BraA05g005540.4C(BraA05g005540.4C)	0.00961538
GO:0048831	BP	regulation of shoot system development	0.000148318	0.00253885	BraA04g033900.4C(BraA04g033900.4C);BraA03g024230.4C(BraA03g024230.4C)	BraA09g006290.4C(BraA09g006290.4C);BraA05g005540.4C(BraA05g005540.4C)	0.00890869
GO:0048367	BP	shoot system development	0.000202427	0.00317719	BraA06g001010.4C(BraA06g001010.4C);BraA04g033900.4C(BraA04g033900.4C);BraA03g024230.4C(BraA03g024230.4C)	BraA01g033970.4C(BraA01g033970.4C);BraA09g006290.4C(BraA09g006290.4C);BraA05g005540.4C(BraA05g005540.4C)	0.00395517
GO:0033365	BP	protein localization to organelle	0.000207446	0.00317719	BraA04g033900.4C(BraA04g033900.4C);BraA03g024230.4C(BraA03g024230.4C);BraA09g015190.4C(BraA09g015190.4C)	BraA05g005540.4C(BraA05g005540.4C)	0.00816327
GO:0008134	MF	transcription factor binding	0.000261202	0.00380049	BraA04g033900.4C(BraA04g033900.4C);BraA03g024230.4C(BraA03g024230.4C)	BraA05g005540.4C(BraA05g005540.4C)	0.0148515
GO:0010073	BP	meristem maintenance	0.000358394	0.00496632	BraA04g033900.4C(BraA04g033900.4C);BraA03g024230.4C(BraA03g024230.4C)	BraA05g005540.4C(BraA05g005540.4C)	0.0133333
GO:0006913	BP	nucleocytoplasmic transport	0.00039698	0.00502266	BraA04g033900.4C(BraA04g033900.4C);BraA03g024230.4C(BraA03g024230.4C)	BraA05g005540.4C(BraA05g005540.4C)	0.0128755
GO:0051169	BP	nuclear transport	0.00039698	0.00502266	BraA04g033900.4C(BraA04g033900.4C);BraA03g024230.4C(BraA03g024230.4C)	BraA05g005540.4C(BraA05g005540.4C)	0.0128755
GO:2000241	BP	regulation of reproductive process	0.000483713	0.00586502	BraA04g033900.4C(BraA04g033900.4C);BraA03g024230.4C(BraA03g024230.4C)	BraA09g006290.4C(BraA09g006290.4C);BraA05g005540.4C(BraA05g005540.4C)	0.00653595
GO:0009739	BP	response to gibberellin	0.00055288	0.00643553	BraA04g033900.4C(BraA04g033900.4C);BraA03g024230.4C(BraA03g024230.4C)	BraA05g005540.4C(BraA05g005540.4C)	0.0114943
GO:0048580	BP	regulation of post-embryonic development	0.000760154	0.00850788	BraA04g033900.4C(BraA04g033900.4C);BraA03g024230.4C(BraA03g024230.4C)	BraA09g006290.4C(BraA09g006290.4C);BraA05g005540.4C(BraA05g005540.4C)	0.0057971
GO:0006886	BP	intracellular protein transport	0.0008461	0.00911907	BraA04g033900.4C(BraA04g033900.4C);BraA03g024230.4C(BraA03g024230.4C);BraA09g015190.4C(BraA09g015190.4C)	BraA05g005540.4C(BraA05g005540.4C)	0.0056338
GO:0015031	BP	protein transport	0.00135106	0.0135572	BraA04g033900.4C(BraA04g033900.4C);BraA03g024230.4C(BraA03g024230.4C);BraA09g015190.4C(BraA09g015190.4C)	BraA05g005540.4C(BraA05g005540.4C)	0.00496894
GO:0045184	BP	establishment of protein localization	0.00143369	0.0138272	BraA04g033900.4C(BraA04g033900.4C);BraA03g024230.4C(BraA03g024230.4C);BraA09g015190.4C(BraA09g015190.4C)	BraA05g005540.4C(BraA05g005540.4C)	0.00488998
GO:0009908	BP	flower development	0.001473	0.0138272	BraA04g033900.4C(BraA04g033900.4C);BraA03g024230.4C(BraA03g024230.4C)	BraA09g006290.4C(BraA09g006290.4C);BraA05g005540.4C(BraA05g005540.4C)	0.00485437
GO:0090567	BP	reproductive shoot system development	0.00156079	0.0138852	BraA04g033900.4C(BraA04g033900.4C);BraA03g024230.4C(BraA03g024230.4C)	BraA09g006290.4C(BraA09g006290.4C);BraA05g005540.4C(BraA05g005540.4C)	0.00477897
GO:0015833	BP	peptide transport	0.00157462	0.0138852	BraA04g033900.4C(BraA04g033900.4C);BraA03g024230.4C(BraA03g024230.4C);BraA09g015190.4C(BraA09g015190.4C)	BraA05g005540.4C(BraA05g005540.4C)	0.00476758
GO:0042886	BP	amide transport	0.0017103	0.0146382	BraA04g033900.4C(BraA04g033900.4C);BraA03g024230.4C(BraA03g024230.4C);BraA09g015190.4C(BraA09g015190.4C)	BraA05g005540.4C(BraA05g005540.4C)	0.004662
GO:0048731	BP	system development	0.00221318	0.018401	BraA06g001010.4C(BraA06g001010.4C);BraA04g033900.4C(BraA04g033900.4C);BraA07g018030.4C(BraA07g018030.4C);BraA03g024230.4C(BraA03g024230.4C)	BraA01g033970.4C(BraA01g033970.4C);BraA09g006290.4C(BraA09g006290.4C);BraA05g005540.4C(BraA05g005540.4C)	0.00212895
GO:0008104	BP	protein localization	0.00286746	0.0231786	BraA04g033900.4C(BraA04g033900.4C);BraA03g024230.4C(BraA03g024230.4C);BraA09g015190.4C(BraA09g015190.4C)	BraA05g005540.4C(BraA05g005540.4C)	0.00404858
GO:0048507	BP	meristem development	0.00327675	0.0257712	BraA04g033900.4C(BraA04g033900.4C);BraA03g024230.4C(BraA03g024230.4C)	BraA05g005540.4C(BraA05g005540.4C)	0.00618557
GO:0070727	BP	cellular macromolecule localization	0.00361241	0.0275128	BraA04g033900.4C(BraA04g033900.4C);BraA03g024230.4C(BraA03g024230.4C);BraA09g015190.4C(BraA09g015190.4C)	BraA05g005540.4C(BraA05g005540.4C)	0.00379867
GO:2000026	BP	regulation of multicellular organismal development	0.00368729	0.0275128	BraA04g033900.4C(BraA04g033900.4C);BraA03g024230.4C(BraA03g024230.4C)	BraA09g006290.4C(BraA09g006290.4C);BraA05g005540.4C(BraA05g005540.4C)	0.00377715
GO:0046907	BP	intracellular transport	0.00432534	0.0314669	BraA04g033900.4C(BraA04g033900.4C);BraA03g024230.4C(BraA03g024230.4C);BraA09g015190.4C(BraA09g015190.4C)	BraA05g005540.4C(BraA05g005540.4C)	0.00361337
GO:0045041	BP	protein import into mitochondrial intermembrane space	0.00510424	0.0362276	BraA09g015190.4C(BraA09g015190.4C)	-	0.125
GO:0071705	BP	nitrogen compound transport	0.00583902	0.0399836	BraA04g033900.4C(BraA04g033900.4C);BraA03g024230.4C(BraA03g024230.4C);BraA09g015190.4C(BraA09g015190.4C)	BraA05g005540.4C(BraA05g005540.4C)	0.00332226
GO:0051649	BP	establishment of localization in cell	0.00590823	0.0399836	BraA04g033900.4C(BraA04g033900.4C);BraA03g024230.4C(BraA03g024230.4C);BraA09g015190.4C(BraA09g015190.4C)	BraA05g005540.4C(BraA05g005540.4C)	0.00331126
GO:0051239	BP	regulation of multicellular organismal process	0.00610143	0.0403526	BraA04g033900.4C(BraA04g033900.4C);BraA03g024230.4C(BraA03g024230.4C)	BraA09g006290.4C(BraA09g006290.4C);BraA05g005540.4C(BraA05g005540.4C)	0.00328138
GO:0033036	BP	macromolecule localization	0.00635348	0.0410858	BraA04g033900.4C(BraA04g033900.4C);BraA03g024230.4C(BraA03g024230.4C);BraA09g015190.4C(BraA09g015190.4C)	BraA05g005540.4C(BraA05g005540.4C)	0.00324412
