# Supplementary material for: Dynamic Transcriptomic Networks Underlying Early Bolting in Non-Heading Chinese Cabbage
Source: Plants (Basel). 2026 Jun 26;15(13):1982. doi: 10.3390/plants15131982 (PMC13364084; doi:10.3390/plants15131982)
Supplement: Supplementary file 1 [file plants-15-01982-s001.zip › plants-4358370-supplementary/Supplementary Material/supplementary Table2.xlsx]

## Sheet: Table S2
Table S2. Summary of transcriptome sequencing sequencing results after mapping.
Sample	Clean Reads	Q30(%)	Total_Mapped	Uniquely_Mapped	Multiple_Mapped
V7d-1	47393356	96.9	41709523 (88.01%)	40692325 (97.56%)	1017198 (2.44%)
V7d-2	59237928	96.88	52120952 (87.99%)	50811743 (97.49%)	1309209 (2.51%)
V7d-3	47453326	96.64	41779244 (88.04%)	40720765 (97.47%)	1058479 (2.53%)
m7d-1	54029560	97.05	47795717 (88.46%)	46715184 (97.74%)	1080533 (2.26%)
m7d-2	47744120	96.72	42240107 (88.47%)	41277357 (97.72%)	962750 (2.28%)
m7d-3	48191778	96.74	42631244 (88.46%)	41677088 (97.76%)	954156 (2.24%)
t7d-1	52511280	96.5	46314815 (88.20%)	45173883 (97.54%)	1140932 (2.46%)
t7d-2	68079386	96.77	60060287 (88.22%)	58545001 (97.48%)	1515286 (2.52%)
t7d-3	51177970	96.88	45131436 (88.19%)	44017899 (97.53%)	1113537 (2.47%)
V10d-1	49922870	96.77	43883258 (87.90%)	42864149 (97.68%)	1019109 (2.32%)
V10d-2	49619530	96.83	43591085 (87.85%)	42578727 (97.68%)	1012358 (2.32%)
V10d-3	36395214	96.6	32015773 (87.97%)	31284263 (97.72%)	731510 (2.28%)
m10d-1	36440780	96.8	32224140 (88.43%)	31524116 (97.83%)	700024 (2.17%)
m10d-2	48757758	96.78	43100100 (88.40%)	42152177 (97.80%)	947923 (2.20%)
m10d-3	36555098	96.61	32333368 (88.45%)	31640735 (97.86%)	692633 (2.14%)
t10d-1	46334394	96.81	40707994 (87.86%)	39668691 (97.45%)	1039303 (2.55%)
t10d-2	50689962	97	44525404 (87.84%)	43388459 (97.45%)	1136945 (2.55%)
t10d-3	47878950	96.82	42051368 (87.83%)	40974940 (97.44%)	1076428 (2.56%)
V13d-1	47973172	96.79	42115458 (87.79%)	41161582 (97.74%)	953876 (2.26%)
V13d-2	47269416	96.79	41471866 (87.74%)	40530449 (97.73%)	941417 (2.27%)
V13d-3	50596114	96.85	44413487 (87.78%)	43401986 (97.72%)	1011501 (2.28%)
m13d-1	49013592	96.85	42960849 (87.65%)	42039425 (97.86%)	921424 (2.14%)
m13d-2	45835590	97.07	40164350 (87.63%)	39340538 (97.95%)	823812 (2.05%)
m13d-3	43781432	96.74	38342150 (87.58%)	37552265 (97.94%)	789885 (2.06%)
t13d-1	54255330	96.86	47535393 (87.61%)	46410013 (97.63%)	1125380 (2.37%)
t13d-2	51858696	96.84	45432816 (87.61%)	44361987 (97.64%)	1070829 (2.36%)
t13d-3	43315650	96.75	37925678 (87.56%)	37039102 (97.66%)	886576 (2.34%)
V16d-1	73814570	96.47	65270037 (88.42%)	63701705 (97.60%)	1568332 (2.40%)
V16d-2	50245612	96.8	44440606 (88.45%)	43401332 (97.66%)	1039274 (2.34%)
V16d-3	46621284	96.62	41227921 (88.43%)	40269458 (97.68%)	958463 (2.32%)
m16d-1	51564596	96.74	45826019 (88.87%)	44746781 (97.64%)	1079238 (2.36%)
m16d-2	47846528	96.76	42508101 (88.84%)	41534631 (97.71%)	973470 (2.29%)
m16d-3	40849968	96.88	36288253 (88.83%)	35461403 (97.72%)	826850 (2.28%)
t16d-1	43547610	96.77	38400958 (88.18%)	37458349 (97.55%)	942609 (2.45%)
t16d-2	46641624	96.91	41107188 (88.13%)	40109332 (97.57%)	997856 (2.43%)
t16d-3	41696442	96.67	36740190 (88.11%)	35865017 (97.62%)	875173 (2.38%)
V19d-1	54696224	96.91	48364785 (88.42%)	47255669 (97.71%)	1109116 (2.29%)
V19d-2	54463810	96.8	48132614 (88.38%)	47043725 (97.74%)	1088889 (2.26%)
V19d-3	57432982	96.78	50751852 (88.37%)	49588562 (97.71%)	1163290 (2.29%)
m19d-1	52842644	96.86	46992028 (88.93%)	45925560 (97.73%)	1066468 (2.27%)
m19d-2	50611386	97	45011168 (88.93%)	43987400 (97.73%)	1023768 (2.27%)
m19d-3	52615882	96.87	46793567 (88.93%)	45716621 (97.70%)	1076946 (2.30%)
t19d-1	54405632	96.79	48125743 (88.46%)	46936742 (97.53%)	1189001 (2.47%)
t19d-2	50624114	96.77	44756321 (88.41%)	43639090 (97.50%)	1117231 (2.50%)
t19d-3	66605294	96.37	58903492 (88.44%)	57375610 (97.41%)	1527882 (2.59%)
