# Supplementary material for: Dynamic Transcriptomic Networks Underlying Early Bolting in Non-Heading Chinese Cabbage
Source: Plants (Basel). 2026 Jun 26;15(13):1982. doi: 10.3390/plants15131982 (PMC13364084; doi:10.3390/plants15131982)
Supplement: Supplementary file 1 [file plants-15-01982-s001.zip › plants-4358370-supplementary/Supplementary Material/supplementary Table3.xlsx]

## Sheet: Table S3
Table S3. Expression profiles of five time points' genes.
Gene_ID	V7d-1	V7d-2	V7d-3	m7d-1	m7d-2	m7d-3	t7d-1	t7d-2	t7d-3	V10d-1	V10d-2	V10d-3	m10d-1	m10d-2	m10d-3	t10d-1	t10d-2	t10d-3	V13d-1	V13d-2	V13d-3	m13d-1	m13d-2	m13d-3	t13d-1	t13d-2	t13d-3	V16d-1	V16d-2	V16d-3	m16d-1	m16d-2	m16d-3	t16d-1	t16d-2	t16d-3	V19d-1	V19d-2	V19d-3	m19d-1	m19d-2	m19d-3	t19d-1	t19d-2	t19d-3
BraA01g000010.4C	0	0	0	0	0	0	0	0	0	0	0	0	0	0	0	0	0	0	0	0	0	0	0	0	0	0	0	0	0	0	0	0	0	0	0	0	0	0	0	0	0	0	0	0	0
BraA01g000020.4C	0	0	0	0	0	0	0	0	0	0	0	0	0	0	0	0	0	0	0	0	0	0.0647482836440151	0	0	0	0	0	0	0	0	0	0	0	0	0	0	0	0	0	0	0.061390412329419	0	0	0	0.0469457483959376
BraA01g000030.4C	0.798176391286688	0.922740625287434	0.353025575831702	1.30822765538053	0.697201767042819	0.950196655118426	1.11485080061309	0.919936187338455	0.571302860548027	0.504893549455777	0.592912643449454	0.57826768344519	0.341517513673815	1.19162150897796	0.910142681557351	1.27621460571025	0.66529034327727	1.14532839240497	0.701668191567064	1.42549420201901	0.665236249074457	0.601411942308833	0.734956541299456	1.35224549575293	1.79078868455207	1.38652647614261	1.75809280592174	0.225915567636906	0.414723093431578	0.714306446520106	0.318630098983944	0.773069896180795	0.603055384447301	0.287020717421739	0.447008627064812	0.300610877376134	0.608872745724007	0.688104956417799	0.362693674084145	0.390312327137306	0.488762128930374	0.549143486344202	0.4570091643609	0.163761797026481	0.560640572189947
BraA01g000040.4C	4.43871433446446	4.49816087849293	3.08250606663896	4.7382344027604	4.04803472590008	4.04343244312053	4.24361969904461	5.18943806544762	4.23171954805074	4.90850924479569	5.39823721405534	3.99775502701681	4.67285821363733	5.0874998922584	3.23617957516238	4.00443761864274	4.07236004701978	4.59981858692361	6.5688775187444	7.63498971906546	6.70687117358852	6.27994836008115	7.24438986640352	6.50362	6.86860618917486	7.34184617895682	5.41596737442636	3.45717302581116	3.22550706434401	3.72939684253544	3.72868921373017	3.27844683035087	3.6914088391327	3.30711464828464	4.41014120144451	3.57194413556223	3.67220885072552	4.2670713204289	2.82084848053995	2.75457350595505	2.25851536553632	2.4574974517067	4.41555767343272	3.89172870671586	4.4411273947049
BraA01g000050.4C	22.1721441853188	23.0114079061909	14.0819257382248	22.3674593111546	22.496679818652	21.156999375678	17.6425528279433	20.4435591025989	19.3259342719402	30.2738777145992	24.1888493608658	23.1548175213519	24.0641917126774	24.826095020922	19.5399036291352	23.5312831720163	27.5521219036717	23.4587131317344	28.0781554833921	26.8011483193932	31.9443413154907	29.8618240540352	28.7566709253715	27.6817049088707	27.9323470559166	27.0217246486716	25.3119550559417	25.3128459139227	22.1697186675059	22.4134006492775	21.3720879422716	21.9112014874088	26.2515705464291	25.0857976868407	23.8047382480691	29.2268191137552	27.922864452926	22.1448761218497	20.7890815769507	19.3574572249569	19.2066004020066	21.2870400122929	25.5448770698145	30.4564936906318	26.3994140442276
BraA01g000060.4C	7.16047335621329	5.92191395748238	6.54891807587239	7.04169858127192	7.43853715225721	7.00760053769744	5.35787815451764	5.44683843859988	5.02058600449917	7.15001438120246	7.32725421532465	6.71431844792847	6.78405708000234	6.47950095402012	6.03621430947833	6.16842676073949	7.96134876594648	7.51979011057757	7.01408794823416	7.43312226228396	8.08858418930088	6.57344682229924	6.39317094890063	6.35023340281758	7.27426048959254	7.74537177756906	8.14882695503018	6.42752757313725	5.26184715954593	6.07622600163683	3.79764672504339	4.2932450180178	4.83038816870913	7.13608132433888	6.87451345134794	6.74198147658118	5.17935744144525	6.08483199908087	6.3308482497438	4.77205518783178	5.51220086749327	4.85601190142451	6.2669106358695	7.08322744994391	5.7480339625636
BraA01g000070.4C	0.0791139811234839	0.126637741283193	0.314922029047866	0.137297070505395	0.155487456266876	0.154115982271466	0.213111477458155	0.16412871505338	0.400431209517171	0.187665936895643	0.226678743702109	0.464267521119111	0.253880067348654	0.303715642439395	0.101488390509612	0.121978645046952	0.0741853420666577	0.275075296531859	0.156483542365207	0.0397385803279066	0.0741793101183812	0.191606786480502	0.163907391626469	0.0430818538420214	0.243098019520883	0.218271669960809	0.261389066212811	0.302297314236088	0.36996027205333	0.238953121494932	0.106589625678689	0.191563662622832	0.268982530303871	0.0426735591306088	0.0797522182382967	0.268164671168988	0.169735790444863	0.272815498565456	0.258837286780279	0.139273705294455	0.145335986872792	0.0699817288836479	0.169867595044795	0.109564719097059	0.138924516339658
BraA01g000080.4C	0	0.494325334975411	0.245857097454221	0.107186719663531	0.36416342296433	0.601585544636666	0.22183255726485	0.170845291934284	0.454710440028022	0.117207431123663	0.589887578942059	0.322177709348034	0.792808513885642	0.237108361480309	0.316924683756578	0.507881322680611	0.231663601676906	0.613568781645522	0.732992664404879	0.248188722672952	0.810756678559494	0.598343514031747	1.27961183529816	0.941742398827936	0.8675870645656	0.227203918359503	0.272085791392651	0.472002168098535	0.231060009197593	0.373097563584162	0.554757761623831	0.358925308941083	0.279989999921961	0.2665192376059	0.373571495475593	0.279138671849267	0.530045470607952	0.745447036119282	0.303108284770321	0.108729862559678	0.340387911219368	0.437073387090283	0.212182826310418	0.456193577430911	0.347063211355682
BraA01g000090.4C	1.43193897493137	1.55054132468391	0.922057668382345	1.02324978041045	1.98654750061516	1.72289704838409	0.831956500914141	0.931977970003768	1.47279119692486	0.799222665805188	2.01118443961981	2.41657800862574	1.08121221985013	0.970087177563273	1.18858815947672	1.47185089556147	1.26374786668194	2.09192400439265	1.74936453240008	2.87702482781919	1.34262293192196	1.14240807306153	2.44314320578084	0.91737463508353	1.33109248262119	1.78166603864256	1.29872304689095	1.23376720956045	1.57556901248892	1.95048061652522	2.34535031763524	1.63164422532324	2.10013808160643	1.54475685967012	1.18875718905272	2.28409360709537	1.22886645484023	1.7427802853565	1.79127615474617	0.963839755780159	1.08316234356564	1.6391915156628	1.08513591537748	1.01098607114065	2.0707576689715
BraA01g000100.4C	0.241660392121734	0	0	0	0	0	0	0.0557050151285003	0	0	0	0	0	0	0	0	0	0	0.0796653841953872	0	0	0.0780372326888567	0	0	0.0707203429631348	0.0740810447052819	0.088715017863106	0.153898814634748	0.226015030830834	0.324401180952362	0	0	0	0	0	0	0.414777940318537	0.694448476151879	0.658867111000018	0.283615594915492	0.591921530233001	0	0.138366675672587	0	0
BraA01g000110.4C	6.7127117326422	6.57816239459924	6.52237510877597	6.37510163026495	6.41465579935385	6.95012296840985	4.91209742848929	5.15375138534139	4.9857457989701	5.81760819544842	6.13347864316603	7.06513868828163	5.73305809009644	6.94974345473516	5.39044390481102	5.8403926696032	5.08022568720322	5.38205892132996	5.01823440157992	5.23021583290928	4.98069432329959	6.34941335081024	6.4061254975156	5.95807225390282	6.07890993854178	6.85387636816289	5.99576253964779	4.66201695736675	5.73434888155708	4.60308079720263	4.62880974741718	5.83605010450143	5.42116263459217	4.21950609604145	4.9019811389755	4.06097445043747	4.76281546082103	4.76174763855373	5.53372858384886	4.97810381247443	6.8211960152155	6.21838125510683	4.99349077391471	5.41680855264669	5.34616568552477
BraA01g000120.4C	1.74873668874397	1.6911849248191	1.77651580095953	2.33933780795614	1.32463745864752	1.45489444159135	1.53749385311675	1.56201409768489	1.47518963032132	1.48642788226875	1.7397606014881	1.66285269340921	0.935294836657715	1.64336855145799	1.21512136813582	1.68513618585272	1.91309296868671	1.91818000676646	2.12579132165347	1.90316144943683	2.32285257741338	1.55293579309991	1.3963690442332	1.70617187727089	1.79114748813543	2.04378824257028	1.48456026271382	1.97211351340709	1.49922807811157	1.35713522360568	1.21075242352556	1.55258628260843	1.73413161241989	2.20093305893905	2.46063682426934	1.81119	1.87592129689819	1.19350045545892	1.34093987732492	1.21857615550754	1.97435445893139	1.35351758582797	1.6896402021401	1.14363735540284	1.27949571006703
BraA01g000130.4C	72.3524754074893	75.9629682192882	75.6152472753492	68.7912124331953	66.5069491193567	66.8045031536259	68.8602759046972	67.7502262916264	67.666217510464	65.2373998166796	67.2715535956086	70.5456	68.5757208258565	66.729149760174	66.5919218865826	67.4920589294447	64.5663065592249	68.3356079959342	88.6122521148515	87.3431301642923	89.5595518362099	70.0924165861423	69.7601459741064	68.4370952479966	82.4408004827317	81.1330560860725	81.9417933310047	78.1936876485764	79.3341593669734	78.0564227962809	104.938867958199	103.226279211375	105.469477297457	110.441945070615	108.014664950215	110.467009558468	85.6069161919344	81.3886863639541	83.2959735858743	104.139692031399	98.7905256662332	103.436098975456	127.023004045233	132.48349277595	126.767895308881
BraA01g000140.4C	43.5924373558978	44.9715938391088	44.6678689206547	46.9938634846314	42.2202677540202	44.8704104171617	36.9859142206068	36.7876217398683	36.8187967514279	51.1068215561271	49.2903445402352	47.9834016464511	39.7856504314051	40.0292097362645	42.3198119767662	50.0096973435786	49.4331154531507	47.599175165263	48.5921616776817	48.5058	45.4803105558821	39.6539581934759	37.0824334475938	40.5162978101888	44.9847947122425	44.2346918435997	46.4224131557405	22.7972635956376	23.0109855888743	23.1343735376298	22.663150725328	21.8977982875457	23.2365532645515	34.3137291332606	34.410473452406	33.1418475436737	14.9958284918168	16.2744324894827	15.2894995233677	13.397144934456	12.5551179714558	11.6335047330199	47.5606813666268	49.6270396382785	49.1726942444125
BraA01g000150.4C	0	0.0123961796848018	0	0	0	0	0	0	0	0	0	0	0	0	0	0	0	0	0	0	0	0.0150046400384116	0	0	0.0135977821482434	0	0	0.0295909559625166	0.0289714201288894	0.01559359161169	0	0	0	0	0	0	0	0	0	0	0	0.0137005931581617	0	0	0
BraA01g000160.4C	4.65759400091997	5.5314333953882	5.83115186432599	4.30221302309224	3.88792514797996	4.09753252774063	6.11575296336325	6.40708497534547	6.17583193116792	3.32635750229689	3.87436026509492	3.59206278657718	5.07856632098473	3.70103621611979	4.11170340844733	1.64728204568987	2.25416022192769	2.18908014910344	7.13225079428169	6.49019124919243	7.09063578425245	11.983764685737	14.0592863076813	15.9814963464448	10.5963393876718	8.15219995938242	8.49400132115917	6.02795891059414	6.97905779817092	4.6387900997541	8.81668226835573	8.10055985331405	9.08130461285347	2.05304230814608	2.87768377329253	1.98049519212512	4.42686302185219	3.92894437860516	4.21919417569885	3.79108067393599	4.09410159762855	4.03135924092684	3.91415	3.83781	3.27150263301428
BraA01g000170.4C	42.8227968658572	44.8999504260742	44.2794936543192	39.3127907196704	40.8859036244396	39.1925	39.1790424215458	41.1430508165846	43.1858325606101	46.7387171496205	45.738975351815	47.3849061748801	32.9808341776427	31.4198977469291	35.3655441976571	47.8189799200821	50.514545350267	47.4744911665007	47.9640328092629	48.4668028686463	49.8452018056504	33.1390253925275	30.7631809429629	35.4343513580973	41.3772292331286	40.4073430190132	43.924413913029	47.0227117209959	47.4443218885725	46.2258314676583	45.564104154704	46.4823613767119	47.7849599866814	39.7455355363055	41.0737069897267	37.2184895799023	42.5776012902716	41.0678513671575	40.2486351469376	31.8940930175055	32.4910443803239	32.1865325057255	40.6520532869601	39.5835657955437	39.9745627028134
BraA01g000180.4C	6.01042535821087	6.65038288495448	6.78063538444314	7.52259788693642	6.75008557641456	7.14917275868518	5.86934750112564	5.88022474261105	5.93900082230794	4.9670608649163	5.71393806196849	5.45412354403799	4.94191909676543	5.52920559463991	5.4362576384912	5.77937425048367	4.90876388418094	4.67761745847076	5.50588283653074	5.50934245645184	5.94717211259657	6.41299667011083	6.54177534057533	6.90799629490602	5.56853679478942	5.73127001267215	6.1923348879913	7.67298819811833	8.60033571772103	7.55706189516616	8.0604803418641	8.23576097606287	8.25564107878007	6.15528713718051	6.53357474369325	5.63306869317439	10.7677225212273	10.1004715524631	9.71888346122414	7.6065191537245	7.96305546593671	7.59518918907639	5.78054834921355	5.83051010674462	5.75867846990168
BraA01g000190.4C	43.2312351764337	42.4212734297209	36.5737206930747	43.0425657219295	41.0211573261623	38.4866950199494	33.7628300592583	34.4497562177508	29.5203952466561	50.1908766092392	40.5788307663789	38.3694481950611	48.4024053928493	56.8841618390533	46.8732215576715	36.9027933808008	35.6575192815249	39.569886877715	37.8173566587393	47.3778	44.717665863888	21.4034710217022	25.5273964901247	24.6407531301774	44.0154727266755	40.6367944883146	33.6905922731722	31.4547318164705	33.8757922121861	36.1458256354243	34.0597840165332	38.5793038401164	34.910077533456	30.8241519792344	35.6563595528029	30.9634973579901	33.3629542129155	30.6763617166937	28.0620481378148	35.9021414891872	34.9281988183027	38.4289015658957	39.3185773192188	39.6196679301226	43.1237697702906
BraA01g000200.4C	6.77158929991744	9.53109304094362	11.5411061668524	4.11983	2.44756063366931	4.01801608209648	9.22523917469351	7.96605220563347	8.09397373979556	6.86825655462205	6.83904541594259	8.4246525628673	3.59674140983056	2.83863062295413	3.29494692310636	6.96033137580854	7.0066020962872	7.03627906895207	11.0845810515911	10.3212997918338	11.1658641300346	5.50442370826843	3.46701018216368	5.93390428516055	11.1383048176579	10.4507411336557	10.5436114267937	10.5579781736134	12.3751971170807	12.6163999372707	2.37695364980428	2.71389938237309	2.91095088526461	5.79370089512911	4.39388733168855	9.93749375787432	12.6912715775384	15.366064361975	15.4700329644802	10.6191303180648	8.43613058541991	9.84552372382274	3.94403408230448	6.39569279863758	6.50584877770538
BraA01g000210.4C	0.097601816218478	0.0781156084899415	0	0.254072224387629	0.191822708392733	0.285196110049975	0.262912660462045	0.134988872639435	0.0898193461783747	0.185216681281837	0	0.127280082705396	0.250566641425585	0	0.375614440007796	0.100322236578886	0.183042845769408	0	0	0.0980498657473392	0.0915139813541581	0	0.101105132665534	0	0.085687611315121	0.269278718055707	0.107490683019319	0.621566641117412	0.4564148329829	0.393057515545455	0.0876654240590746	0.0945317686099972	0	0.210583101318242	0	0	0.502561631391244	0.168284339723577	0.0798309885814837	0.343640059447871	0.537896946124433	0.431677419348428	0.251475942293829	0.540673869547746	0.137111392140516
BraA01g000220.4C	0.0493228429553271	0.0789510695433098	0.0981675398034679	0	0	0	0	0	0	0	0	0.0643206835062029	0	0	0	0	0	0.0489980060921914	0	0	0	0	0	0	0	0	0	0	0	0	0	0	0	0.106417663500395	0	0	0.0423280518417759	0.127563129175492	0.0806847959459915	0.0434144192751655	0.0453041545532611	0.0436294290143598	0	0.0455380398148503	0
BraA01g000230.4C	0	0	0	0	0	0	0	0.0438365926612597	0	0	0	0	0.08136957943202	0.0608388006547413	0.162637180209561	0	0	0	0	0	0	0	0	0	0	0	0	10.2942969995373	10.1973425365004	10.6581394872519	0	0	0	0	0	0	1.63203004008497	1.63947114472969	1.71101675526706	3.01305021196304	3.78468727556624	3.02797233118217	0	0	0
BraA01g000240.4C	9.14453939646971	10.4735004306129	8.78641433181125	8.20848724944647	8.21148747850431	7.06408826431476	12.5995836513734	13.4106253087561	12.4779799383188	6.28311972656078	7.22788746300287	6.99061377320407	6.88094546068723	6.05268068052298	6.06761787704901	5.02382892406576	8.72269561185754	9.24094019171192	3.74223035502434	3.48454138271313	4.58273860473515	0.610958163615322	2.1232077859762	1.54542342371764	8.7203622899927	6.81482294156367	6.77191303021709	5.62278746118521	3.68642749716958	4.44457344501399	1.55774715058817	1.52705164677688	1.78683076873274	2.55129526597101	4.60915562129051	2.31581712941614	2.02957581908002	2.71843933399624	1.67645076021116	1.11022173052389	1.88263931143552	0.976255086834136	0.8124607366416	1.01896229260921	0.110743816728879
BraA01g000250.4C	0	0	0	0	0	0	0	0	0	0	0	0	0	0	0	0	0	0	0	0	0	0	0	0	0	0	0	0	0	0	0	0	0	0	0	0	0	0	0	0	0	0	0	0	0
BraA01g000260.4C	5.17698923896914	4.23865371099776	5.3295474028786	3.51111422347291	4.8534239138013	3.47755256770614	4.27445099589905	4.64993121445227	4.59990948363831	4.34751348821706	5.85371450380696	7.06158110467777	4.12465022966052	4.74012758778699	2.9007128044473	5.07662879100963	4.63127922836241	5.73403117745974	1.64778852729298	2.39115156467705	1.61802623161981	1.4988183336434	0.369849098202307	0.712888869650395	3.23899170771157	2.29842415475936	2.42478176243257	1.09896992256921	1.05741010660748	1.01846273987705	0.801714442604763	1.09504380993065	1.0115767739116	1.28387761771444	1.49964184563679	2.35316901860027	0.510667464155619	0.564295390782769	0.438040359926141	0.680906150051145	0.49191543298799	1.0001	0.255532005879213	0.384576091081542	0.0835937197243793
BraA01g000270.4C	0.0789071717621821	0	0	0	0	0.0512377041819822	0.0236171543856114	0	0	0.0748701461170164	0	0	0	0	0	0.0270355076712112	0	0	0	0	0	0.0254807884302493	0	0	0.023091670919997	0	0	0.636514964330597	0.590389072930733	0.767947329861444	0.0236246651337905	0.0254750536130553	0	0	0	0	0.428873293328412	0.544204680360845	0.516321336795071	2.36146378304517	2.02938496118619	1.90783364402907	0	0.0242840687605808	0
BraA01g000280.4C	43.5975504212248	44.1494597983538	46.5158924180664	50.0663174523697	51.1168397286783	50.1472005237735	43.3823963501635	42.2856974075148	43.4354749935475	56.4314568475137	58.4009249191135	59.9965177386081	53.6185626784238	52.2846756842225	55.9274752651571	61.0276900807858	61.2390309107423	64.0208127244958	37.824481835419	38.6510144244045	40.1647818174001	22.9237410970711	20.7552805109406	22.7882670293836	32.9539944597603	33.3304607934022	33.4902445046162	34.3060347585164	37.6439324242136	35.7991272986493	41.9382630191535	41.0471062749414	40.8154075046643	45.5002815027723	46.3525411459163	46.279196117411	30.5803685627378	31.0696311882823	32.3196964615227	28.3961340782804	28.4673700465185	29.2995410066315	32.7605616190076	32.9228758135657	32.1728551271019
BraA01g000290.4C	8.0302044604558	8.21561263089592	7.61433398056714	8.47985612976698	6.47667514189263	7.82151795857795	6.76824645628882	6.62706665605733	5.71671551159117	7.94282911751648	6.6926601701188	6.86606787013032	7.19594465498612	7.48879413562448	8.01747865273313	8.52656610726216	7.49442058155873	7.1494831887292	8.72834887990405	8.25732883756801	7.88448383913299	8.9536107057958	8.94624718033506	8.12695972924204	8.74594270152099	9.44023727590368	8.67694811263956	6.10296757254852	6.02242652309675	6.67370499315499	6.05593469444638	6.20008053628731	5.0225721546576	6.04766992820726	6.07123996479978	5.34968022709067	6.07872544088321	6.13909564585024	6.81596	4.36765104305433	4.66214170347276	5.09290714703968	6.14850933242837	6.88942853691692	7.15696128112524
BraA01g000300.4C	4.70764500711561	4.71648084602243	4.70167844629712	6.08327272626512	6.9558036758458	7.10887084717286	4.71360244078066	3.94637986460687	3.92709530579892	3.43846720828879	3.12142225371152	3.53330755906779	5.49939340256145	4.4531097901516	4.51840724161152	3.41157001085825	3.69981233131001	3.36448976961069	6.0290216705028	6.32835675731082	6.12880446362722	9.74457706279169	9.71815852589721	10.3096009976953	6.34814623252529	6.60309649636235	5.91195467417667	3.59114501456609	3.86438673889341	3.61437313330981	5.12577159234514	5.52724474119635	5.02816802797431	5.79100306729491	6.02591703187395	6.14173410668595	5.11542536921614	5.31393333948433	5.22172346639822	5.85783798093854	5.07068274763017	5.00307260228681	7.51911528438093	7.75473243985372	7.5886624328738
BraA01g000310.4C	28.0038394090306	26.8954456822112	30.6982303036285	11.7594004935109	12.7755734386703	13.7652362649868	29.3661171559501	28.1350929425161	26.8391227737568	21.0641482929741	19.7058952013903	20.3220305726567	17.470223646517	16.8221357497849	17.7943155423095	20.9096897778186	19.8373044045265	19.8051122537737	24.0789563673476	22.3601510566306	20.5975561420296	23.8117500220693	24.8305086747988	22.4398398546101	25.5790325737474	25.7537488162508	26.9100980298821	51.3765408352246	53.5758734278736	51.654806607713	23.0937481705112	20.1525173985001	25.1923461702201	15.1520449209655	14.4512943203451	13.4759426770482	63.0073139177638	60.817845656834	61.3333070993246	37.5485780216579	34.9181711827342	38.2222625161365	15.8263687542705	16.4507183706182	16.8570439898315
BraA01g000320.4C	0.208437777008953	0.667292655575093	0	0.180864973292888	0.614482913325874	0.101510479848296	0.842211742836041	0.14414066061499	0	0.88998184988815	0.199073171650503	0.543636963419658	0.267554210335795	0	0.133693275257012	0.107123744143556	0.0977262651141752	0.931792590431165	0.206139807692019	0	0.195436638146168	0.10096342534321	0.863677743447948	0.113505675188301	0.182993881791614	0	0.229556373905664	0.199112025713883	0.389886569192172	0.10492637067527	0	0	0.118112542339961	0.112429960873299	0.525298273612887	0.117753413360143	0.178877868800273	0.179693447501447	0.0852432589937877	0.18346884529844	0.19145484523073	0	0.358033544960705	0	0.439221239229789
BraA01g000330.4C	0	0	0	0	0.0735385230957943	0.0364449390124714	0	0	0	0	0	0	0.0480295083462836	0	0.191997644791003	0	0	0	0	0	0	0	0	0	0	0	0	0	0.0349948898311433	0	0	0	0	0	0	0	0	0	0	0.0329350766915049	0	0	0	0	0
BraA01g000340.4C	3.09930848163976	3.22213354603834	3.46584693501285	3.63197124919937	3.7049913763638	3.79679671220111	3.58620762321929	3.09336510107342	2.52873611913967	3.60771510858239	3.32625753520769	3.79172657468264	3.15805109642022	3.77183000895235	3.2790359889826	3.12000997304948	3.59533349484714	4.03113272523136	2.21195630828878	1.5407189065702	1.94731396235999	2.90963534213683	2.1183043037915	2.54031205965596	2.80513138658624	2.52705328133803	2.1113354713148	9.62462927528406	10.5487165399954	10.0365829575712	2.38199914644579	2.87803388601257	2.57099362514946	2.48176805087065	2.73779879671104	3.50180430827995	16.6441622511829	16.6649591446528	16.8564607327236	27.3928943346655	25.7384620412711	28.3481963118788	4.55531536577747	4.10047437265844	5.1394210420615
BraA01g000350.4C	5.17450890693705	6.48655820705248	5.89392305725778	9.16033886890914	8.2910197366549	7.34752141276704	13.3229485087161	13.1492493559335	13.0809077693078	10.8448783435488	10.8962846275597	9.59346738282453	13.2041469049403	12.8243302744017	12.9559477177905	11.8336538902315	11.4970565518663	12.4691553708618	8.87848718852564	8.16273	8.80719834674016	20.6151921704162	19.4604790236978	20.3696440752869	12.0230691065448	14.1042186075277	13.9837588258219	2.77919414036238	2.79875015271407	2.51066779550439	5.11435409349219	6.01812028830592	6.09984973168325	6.90487992523705	6.76646509967458	6.76222080298156	3.38846942982718	2.63355828607218	3.33149734248496	3.23764295213377	3.81759379712797	3.36397151400768	6.35385	7.34843398328065	7.19618560954387
BraA01g000360.4C	2.45956576870564	2.58367375080481	3.05955499054142	2.20090064375784	1.05742268001494	1.27268764109801	2.48452464136632	3.18911211610664	1.90978384811769	2.77130459367949	1.76179756910695	2.00466130260999	0.887945535551919	0.885204549526486	0.887389114518417	3.95018806529364	4.61267971338907	3.05420904641326	2.35643567667939	2.70249942466104	2.16201780949198	0.595684209524939	0.477721751844646	0.837104354513721	1.41705887212381	1.90851291421983	0.677191303021709	6.80382384533147	8.4824696709872	7.66093663892813	4.34930085113084	5.13661997684572	4.26829199881034	1.24375644216087	1.23970392572641	1.12896085059037	6.46419898376987	6.29488608278505	5.78375512272849	2.63851133144819	2.68276101879561	2.71956774189509	0.6601243485213	1.34830546218469	0.485888495897954
BraA01g000370.4C	35.3981203887497	34.9928490450991	35.4183696466793	24.8157281405685	24.4356193729681	27.2924007645069	31.4538616725223	30.0289543649611	30.6565260314269	29.2473737692344	28.9541779090091	31.0563804841327	26.1378774493054	26.3374982500027	27.1106085398154	29.0357585566967	28.1646600929147	30.2210019893355	29.479395921702	31.3003859899943	31.4649583674008	23.8518898969058	24.923823886613	23.4368013327059	28.4924603040619	27.2356919994216	27.7910047091873	38.702384235626	38.0723679246314	38.8317612810889	23.593963542369	25.2722212039209	25.0632720386128	28.1865614479319	27.1867306447697	28.6301875765247	44.1083766720279	44.4152356922749	42.3832021040211	35.6308930227231	35.459553161335	33.730218275664	32.2679149564712	29.9475626739573	30.3534143352592
BraA01g000380.4C	45.3850218919549	41.9039	48.0337161446599	40.2539044012226	36.1995941092941	38.4921468192283	42.5574541840337	42.441654400421	41.1492292087866	45.5755878028428	42.1935044715256	48.4324227973999	39.1535039298484	39.6974832507214	44.9338158532645	60.293603419382	53.4327677277807	58.8383845731195	108.067951394108	110.111008833122	110.753978349845	66.438092272515	67.8474841747623	67.4267022899168	141.605343102739	137.483829556558	139.170811093438	91.5758537161252	87.8716596577294	92.9048337292843	39.8312712714102	37.4644686695071	38.9754220121531	49.5031637354785	49.9748605552522	48.7415684010184	61.7310667239552	61.6657628134628	62.4541371638688	48.5339548830892	47.9371738421791	48.4185185979796	74.1578335366097	74.1492785528406	72.6802077207503
BraA01g000390.4C	0.163245515622056	0.391960619591122	0.162454247285385	0.141650886163014	0.160418105691268	0	0.43973887457811	0.56444462231976	0	0.929361577759307	0.7795564465075	0	0	0.156673371597608	0	0.671182396934848	0.15307565420539	0.486511175534856	0.322891557181304	0.491984724590631	0.459189623254935	0.158146250316356	0	0.17779207529495	0.859909302932276	0.150128842809819	0.539355905061538	0	0.152676820236758	0	0	0	0	0	0.16456246801678	0.184445612077392	0.140094614060391	0	0	0	0	0.144401827003279	0.420610204367554	0.602875288168284	0.458655807337302
BraA01g000400.4C	0	0	0	0.0158271754809696	0	0	0	0	0.0335712388155164	0	0	0	0	0.0175056931349997	0	0	0	0	0	0	0	0	0.0377894596053774	0.0397307274390164	0	0	0	0.0929276955869671	0.153532293520879	0.110183064262165	0	0	0.0413432827834669	0	0	0	0.469598623926887	0.644710950157217	0.596759004953214	1.36467803766399	0.971724839059993	1.04874563547042	0.0156654426807955	0	0.0128118258641517
BraA01g000410.4C	0	0	0.244764399243313	0	0	0.119782366220989	0.110423317394059	0	0	0	0	0	0	0	0	0.126406018089396	0.34595097850418	0	0.121622486538291	0.123542830841647	0	0.119136841904988	0	0	0.107966390257052	0.113097061583397	0.135438260604342	0.156634793561588	0.115016537911691	0	0	0	0	0	0	0	0.105537942592161	0.31805740207756	0	0.324739856178238	0	0.435130838703215	0	0	0.0863801770485252
BraA01g000420.4C	4.72951743629962	5.56083337177625	4.73085375189444	6.76928992553471	6.13291845123833	7.2186025105865	5.1003897924084	5.52966752819196	5.20493219105203	6.36121388301111	5.37852738057761	5.72255737485143	7.35391016228021	7.06603807815856	7.03656566578481	5.88873850790911	6.53801628979266	6.12725462439031	5.25602023321866	5.16757347507243	5.14312606663291	6.63649940920076	7.24790182093816	6.77058852373212	6.97738742322009	5.56019034039961	6.41690965991055	5.55812009752683	6.20177279312377	6.08702374514754	4.40130633644958	4.48630283363657	5.3876489852825	5.36513792142697	4.49734001249207	5.01318298411934	5.71160187112203	4.89696308485055	4.88533999065939	5.92256830210532	6.11318694475383	5.49903785695968	4.25038655417944	4.34408826861083	4.72617532573869
BraA01g000430.4C	32.3186942007922	29.2577324662566	26.2142671589589	23.3512699990182	28.2163531137375	28.3986878543363	30.8365001202723	32.889768840853	32.680948745694	32.2254799428643	29.3565812086621	31.5476412993595	29.1449094640584	27.4969824641485	26.4087000480681	28.083805618947	27.0731	28.5559819528079	33.7450276220956	32.0540699106571	33.4457977934669	30.9109046096913	28.8598534885806	30.3424019517225	34.0094129309715	30.4489603228672	33.3990750650307	34.7192	34.0120333538857	37.3774113832795	33.6014557184508	33.2929545232177	33.9751065505305	36.0931012335414	36.2454007770239	36.0155879966798	32.8916536512941	33.3142410290382	34.6076915219362	32.5946	33.7519575754159	34.3224989414257	42.8846953912512	39.0647684225638	40.1593783123886
BraA01g000440.4C	158.616894471629	157.983238484586	135.494578152548	152.334446536411	163.63847188103	161.461740589721	139.268592141894	143.184625621115	140.77257813185	209.202241507835	206.382000952528	192.774776691802	168.971404407068	169.453442337927	159.528818591882	184.707569289812	177.917646087864	165.675258068703	133.040107723518	126.820497782344	128.367968988068	103.454543327699	95.6743426823563	102.775914219481	119.203708426664	120.829207630425	113.325891526082	157.593782093598	160.084242562802	156.914175313111	156.896061801727	179.758910281096	180.900205663865	191.284664247435	188.738597671817	177.514472205858	143.983907393591	140.637626768989	129.428841344465	122.274496867112	122.294712822434	135.645378799829	155.951009356787	161.854584805329	163.857907278784
BraA01g000450.4C	0.192153575680129	0	0	0	0	0.187159947220296	0.172536433428217	0.39863901451333	0.176831837788675	0	0.183520580115307	0.250582662826249	0	0	0	0	0	0	0	0	0	0	0	0	0	0	0	0.122370932469991	0	0	0	0	0	0	0	0	0	0	0.314334517539592	0.169135341759499	0	0	0	0	0
BraA01g000460.4C	449.093741525744	439.381813464157	468.686100210173	176.928249558695	169.554665816047	138.933427221054	386.892069266618	392.755203854874	407.097351196221	487.909351578164	456.805518394285	364.110467239243	301.144756064607	302.15730996983	271.542678089081	511.686518737394	531.299782445291	496.027916353841	608.134485726186	578.976812370899	589.166514148561	545.545	534.28608619724	496.925787847906	615.525885633203	642.053966790423	677.989443270057	333.001594888709	316.832501170337	309.645044731753	261.510092880324	251.524096339502	266.280389844187	612.104077072591	621.846953314851	510.193619626584	250.937269485224	258.396407979784	252.748890541971	304.366331203139	312.361096852736	299.74912920913	524.714471278294	553.553476005015	524.741954953439
BraA01g000470.4C	24.165233677533	27.6084	22.0287959318982	18.5675981582479	16.6770662676642	18.1470284824799	27.8266759833028	26.2782838367187	26.8218531557862	27.8297324460024	25.0175254813187	35.8433440906666	13.7335576165363	14.5173546122344	18.4576935819831	31.6647075313938	25.9463233878135	28.0376390460738	30.6488666076494	30.5768506333077	25.2523680148664	11.6158420857363	11.6564107450094	13.8624481107472	23.3207402955233	25.2771932638892	20.5188964815578	36.8874938837539	43.1312017168841	35.101018781998	16.7344527986367	17.8665042672895	21.1149791941148	30.447157704098	32.5422280503183	28.554025205701	29.445085983213	31.9647689087948	33.7972473258569	19.8091312268725	20.8408171775912	23.4970652899736	31.8443985726675	28.9530857142818	34.206550111216
BraA01g000480.4C	0.649533213566632	0.415883098721097	0.129276971431327	0.2254443681186	0.12765666157122	0.253061337086597	1.16644349359921	1.3475121617352	1.55412770112864	0.862822779351657	0.37221075403668	0.677631989614645	0.333500670629829	0.37403009134922	0.833229215510251	0	0.365441174476247	0.129051086468166	0.385423372832613	0.783017941954103	0.487215281012278	1.25848776660198	0.807417045371233	0.848894556689971	0.342147011377983	0.716812362148291	0.715342925727157	0.827296444867542	1.09346708578016	0.784731025754482	0.933451557586766	0.377461357759637	0.58889915476544	0.280283141895407	0.785727840249134	0.146777142005248	0.445934968699273	0.671952257910339	1.48755489990567	0.686070118686419	1.55118872843631	2.06840363468078	0.446281249704541	0.719629305243127	1.45994665434127
BraA01g000490.4C	0	0	0	0	0	0	0	0	0	0	0	0	0	0	0	0	0	0	0	0	0	0	0	0	0	0	0	0.0896764085276267	0	0	0	0	0	0	0	0	0.604224862168862	0	0.345528019280162	0	0	0.124560354590615	0	0	0
BraA01g000500.4C	6.26192591357244	5.6786553272782	5.59744095036607	7.68782268509662	6.88803233799433	6.99437776184121	8.80256737419423	8.83008368020316	8.95405004668112	8.89489167287459	8.49688907332803	9.8279896456566	11.3097048726631	10.678906965944	10.4537424473826	5.41620117367099	5.4466595597093	5.41723083741591	11.355651339431	11.054840111406	11.0188223877917	24.6689240180146	26.2895061488998	26.2253153402571	14.3194130745043	14.4928	14.5215247530165	2.98893	2.92253049720251	3.23241066011623	3.64322050290853	3.58437840260502	3.23588088483769	2.68360557405126	2.84121692455013	2.82451743773784	4.806	4.51097799005043	4.32996493957107	4.78912188252229	4.69367493521977	4.83451944905532	6.70415038099666	6.47156451384719	6.51581207076619
BraA01g000510.4C	0	0	0.159628956028248	0	0	0	0	0	0	0	0	0	0	0.153948617308954	0	0	0	0	0	0	0	0	0.166164087598138	0	0	0.295035812826253	0	0.612918757414909	0.150021571189162	0.807476852587946	0	0	0.181790608644984	0	0	0	0.412974557969326	0.553143307960975	1.70560642560613	1.12953	0.884021937543633	0.993233436170382	0	0	0
BraA01g000520.4C	17.2236168512202	15.4031506813881	17.475482564378	13.9055550576212	13.613831526966	15.426639655051	19.2979315851728	18.6944975466495	19.0892242103239	17.9411429075896	17.7014167126104	17.9687097002552	15.7643375188649	15.9552430307074	13.9772791515485	18.3579511386258	18.1518933579155	18.1144766582264	20.9588953459423	21.4026670074451	21.7664580549667	23.0333914576118	20.9447696343255	20.7973422853477	24.3581818885075	25.2057997872605	24.4943484841276	23.7734100579859	20.9761216468852	22.4296090548025	15.3356364826264	15.3037851166363	17.3980254349343	17.6919725575034	17.1360968894388	14.9337300815056	20.372107592384	18.4959632669596	20.3964394926367	21.2574973513157	20.0504907992601	20.5347604868398	18.812204032285	18.3909594841972	17.6734543568836
BraA01g000530.4C	23.995123489199	24.2641632262377	25.6486420120959	29.7786935754147	30.542793754515	31.1665717381678	18.8506991368542	18.7551499391619	18.501680329576	21.4887156675228	22.479174607586	22.7755293160199	28.0896654480396	25.5093593257972	28.8384752656952	23.2215122862193	21.9661065688444	22.5120434809442	24.1565526237615	25.4033588901103	24.739172404069	35.6558052706103	35.5934489272953	35.1369456201411	25.4085603583852	24.3798988389417	25.4316533030347	13.741429259417	13.215495499695	13.750623269014	18.7443775428385	18.6245859196048	19.8719088872557	20.7444709931285	20.5190764005809	20.5493157933604	12.6033448139497	12.2535546946527	13.2735503826309	9.94276310844493	10.2734535360409	9.96742402615731	23.1260635438785	23.0004944628084	23.5880993137907
BraA01g000540.4C	10.6098915512793	9.61740991584985	11.1583770243275	7.14889494110289	7.06923098870867	8.6509486715159	7.43372659580918	7.08691581357032	7.87768500893863	11.1347910747081	10.401898501699	9.80056636831551	9.90475194341138	10.8384522186032	11.5483027829848	4.87448043612705	5.23825555687158	5.58940217644257	9.4992726413894	10.2548624293394	9.64665026980302	4.08802888889664	3.91336337023065	4.85848801835414	3.9517110159444	3.40030381231128	4.73591303420411	5.45150507003566	5.22460744108661	6.1097322636992	5.5229217157217	4.12603366521282	4.73685333201308	9.45146507681287	9.15598324229311	8.12806404246057	3.37997332484699	3.29144370341702	3.74736052282494	2.54697926414305	3.17464668202852	2.98619203031618	6.17841873910132	5.08339451859107	6.01273781416205
BraA01g000550.4C	6.6580095355971	7.33895131211791	7.2075674486105	7.46489175184946	7.72108114717989	7.97257793282006	7.80498577505548	7.87995361159597	7.48870251209582	6.16453469568386	6.59819400073043	6.33296623670582	7.27510356855819	7.60382691960656	7.99759917785033	8.00258022024559	7.98864808059459	7.99507374568854	5.84708364292269	4.87858332657346	4.98410832666846	8.78499351692666	7.79310645635315	8.38187283820983	6.38475241219342	6.19436849260941	6.11706115569092	5.73322857740385	5.55739675420654	5.56798640815899	6.43030988893859	6.78372445336282	6.12573205521372	5.95329732987738	5.24428439472881	6.10710636263234	7.47503539058322	7.20052333293313	6.59248537949788	6.95796101934291	6.51556380066994	6.54912723355462	5.56963906993004	5.24376714100835	4.99926671501733
BraA01g000560.4C	24.252570912711	25.9607026624746	23.0013565323585	25.7526835889324	25.6884482054087	24.527483440701	22.0457820290251	23.2808639635174	24.7740829990565	26.0553516226193	27.200016641142	24.4729399326212	24.8201460641815	23.9666973918385	23.3432369452949	25.3599505955623	24.2034500941576	24.479998402346	17.6701792467875	18.9128949056606	18.2424644640559	20.126123590504	20.0612081273006	19.5898743851532	20.0550786669249	18.0857272911261	19.1821956852682	22.5279185756238	20.8319498649912	21.4593753581322	23.8030147184625	23.7510300497987	26.4325120619718	24.7727176952171	24.3575630477232	24.0149985419356	23.4373128741368	23.053131309847	20.4743133201303	23.8277429682245	23.1852232427817	22.6463680002229	27.4462968568293	23.6647329224182	26.4896090071344
BraA01g000570.4C	22.6449675946347	20.6015102363024	23.1682164111343	21.7836268523242	21.7110233019817	21.8912600334912	24.9023619226601	21.9645514939207	22.3222755785097	20.6012043842308	21.0200675486553	20.6272735413387	16.3844662805289	17.1343041540529	16.4829978053076	18.9609027134095	17.8940161295266	19.4626838543852	9.72979892306329	13.7175143210381	12.4850315803307	11.0098874588058	12.1242	11.8233773658214	9.6425155436471	10.2567335160115	9.99440957563074	20.3355171641165	19.989081071549	19.8954871403163	24.8341031631072	26.6149304947209	27.1536661993283	25.8472603152511	25.8627887953269	24.3879500456445	26.2753084660484	24.9693339791924	24.869279898029	27.0989811017702	30.1871475799143	27.8708804445249	24.0740521033147	27.8763989568204	25.2885414876545
BraA01g000580.4C	6.28258647441116	5.5631898568054	5.85306172103575	7.30733810575724	5.38563104106989	7.16090232842872	8.04169811456732	7.11772849102062	7.01176678535964	12.1759835694843	8.04298890244477	7.84432683629996	8.23601656164098	7.31255932217532	5.48723703663562	10.7170319684488	10.6542873814693	12.2168361856531	9.12168649037183	9.93714074161077	9.02407433527089	7.12231120084167	6.36962335792861	8.15266849613363	7.9801244972604	7.99055326404436	8.53849903809981	8.00199488847243	9.25133022333165	8.3439274767421	5.28279468460337	6.6028385335635	7.7261008674118	6.77757133699255	6.87227176217902	6.79641983632998	9.40664270930132	10.6019134025853	8.7467	5.41233093630397	7.85797277816563	7.68573	7.9214921822556	6.54097844355045	6.94797076259877
BraA01g000590.4C	6.81529923594544	8.90921983036143	9.04301967647709	7.49075006384216	4.95597118149157	6.37265790732357	7.34342258531918	8.76613084131777	8.02799121704645	8.4066019564558	9.85044453663246	8.05814592576233	6.47369158924552	5.93043442047301	5.94506992977856	7.28547000810807	8.39314566075413	7.35718336796101	7.9533916689449	6.11628300472195	8.47766589337744	6.07421829417056	6.73046409002802	8.06589220408295	9.85259792863004	8.56584887608241	10.1078307790925	8.73836964081272	8.71122793296673	8.50833984081584	7.1825188815297	6.86496223078118	6.07610482589267	9.99906656949033	7.60311028339598	8.67575826069446	9.31905232002212	11.5942107161278	9.25351269367784	7.35863713507338	7.30334215643088	5.78745450491961	9.79455437313377	9.60628314774056	10.3720040175261
BraA01g000600.4C	0	0	0	0	0	0	0	0.0921043210427911	0	0	0	0	0	0	0	0	0	0	0	0	0	0	0	0	0	0	0	0.212050713305399	0	0	0	0	0	0	0	0	0.171451531286904	0.172233250222506	0	0.234469210236995	0.0611687862921287	0.706891254210999	0	0	0
BraA01g000610.4C	31.0986752758988	31.7368765262892	33.4305305268127	32.379547136951	31.8820478565212	33.2292171952209	35.0308005841926	35.2255008340314	35.5423229573378	28.6772862963959	28.4540494817061	30.2842484440548	32.9107781220376	30.8620288071873	34.1970485292818	30.9988607731384	31.3535935203222	31.9967503309398	30.6137318605352	31.8843723212984	32.7348988705522	24.1169859102922	24.9629	25.4059294679321	29.1371651969381	29.4047021572505	30.7684913251615	40.4082277796775	38.7600575070115	39.0024469647235	39.1831547733288	37.8371826269503	40.2181151457411	36.2259841902734	35.3916891328456	36.3769669691506	41.4728993193175	41.2566316218615	41.7067079849747	42.1579320016143	41.7255433513485	40.1484451865797	37.152677046444	37.7323877327137	37.0087173462799
BraA01g000620.4C	7.02361456954547	7.56539960574107	6.29061332798785	7.38959189269974	6.81569109759574	7.55370024952564	5.62335561345735	6.05104932447945	6.81368325152513	7.80275467440277	7.77017013556423	8.70135376616753	5.82259367575029	7.27449957675389	7.32060824245759	7.49010805230929	7.65629214722366	6.68663429516177	8.97215064626738	7.93783921060823	7.76542832473271	7.65474684899843	7.70013696257261	7.36262275212703	6.73148461729587	6.48618526108906	7.28401433287232	7.71577526190477	6.29519390473823	7.27753992525455	9.01600176437487	7.76640217224323	9.22027354581722	6.97713820118587	6.28374517614366	8.00187685013488	7.13260130263258	6.48393064520886	7.32460929712564	5.43522815866803	6.34382744181233	5.82456338163677	6.40924539336387	6.40359720747018	6.29008481204755
BraA01g000630.4C	0.192823100334066	0.102883972157484	0	0.0557719516948454	0	0.0313020120786558	0.0288562676116878	0.0666713334377695	0.0887239882981506	0	0.0920800123226629	0	0.0412518251127488	0.0308433640949995	0	0	0.0904053079714757	0	0	0.129138847569666	0	0	0.0665814288285221	0.0350008789343716	0.141071067409041	0.0591099625000333	0	0.0613986560128176	0.150282932811443	0.0647106885349225	0	0	0	0.138676676477867	0.0647928881041679	0	0.0551592034453804	0.221642788904223	0	0.16972466350779	0.0590374696965841	0.0852826121151772	0.0552020361132794	0	0.0451464339974871
BraA01g000640.4C	0	0	0	0	0	0	0	0	0	0	0	0	0	0	0	0	0	0	0	0	0	0	0	0	0	0	0	0	0	0	0	0	0	0	0	0	0	0	0	0	0	0	0	0	0
BraA01g000650.4C	11.8000009023674	12.5152475990889	13.3320568565797	7.94874373508022	6.71325661380228	7.2157473519097	16.6298843730732	16.1666893965999	15.9212441045483	11.8276625966298	12.9433865497917	11.5989140538989	8.59830226009393	10.1967049111788	9.44651498260888	14.2263767052114	13.4983277584697	15.4240617173576	20.8829952837691	21.8589108918017	21.9823919002776	13.1289277281669	14.3603733019433	11.7644196740157	25.7626414587319	25.7834102719985	24.9407249838336	7.17569414993567	6.53450671301891	6.76630002286821	5.04035781430794	4.87658894029023	4.29849	13.3757406236715	15.0925878733226	15.4626042320415	4.07346848562129	3.63312062493406	4.04565532153562	2.7528047928536	2.44479012787618	2.58985689568847	12.3822923890969	11.4883987403363	11.3263626939579
BraA01g000660.4C	24.1022472879664	24.0698960229931	22.796817040758	27.8232285437173	26.8447759511739	25.8025932769896	23.6490447324298	22.809122849232	20.9967012263078	21.1256178678763	20.7379271139484	22.9642993713485	30.7808015201838	28.5989162154711	29.7793447174304	17.0301854476279	20.5043441050347	20.0796920151575	25.1389035539855	26.7972399271631	25.8437103956983	34.5641889146043	32.9302830159209	35.8560470610747	21.5096294922739	22.081152920101	21.9571878494975	28.9041903226959	28.7573170052584	27.9658682155569	29.9283062757869	29.7214785984904	31.7580245622607	26.4967614816961	27.2913238325383	27.5437419731111	30.3823119736814	31.7089324760778	31.3116840935952	34.3969056295046	34.4594882267458	31.8853138792415	27.4073985187947	25.9851093181012	23.7055505248277
BraA01g000670.4C	0	0.273404629714795	0.169975277252301	0	0.167844869843642	0.166364397529152	0.153365718602859	0.118115263559505	0.471551567436467	0	0	0	0	0	0	0	0	0	0	0	0	0	0	0.186023189891938	0	0	0	6.41767556953728	3.99362978860038	7.22243184814774	0	0	0	0.184260213653462	0	0	0.586321903289785	1.03074158080691	0.139704230017596	6.76541367037996	7.05989741788318	7.85652903214138	0	0	0
BraA01g000680.4C	28.2131501590934	26.3536698119558	27.8553240262852	25.316336656444	24.4984635181237	25.244053541221	24.9560637482469	23.1288862657868	23.2149758284422	26.1607822717122	26.544835809292	26.2018710132396	20.4678970906883	22.3867519884709	21.3733328206934	28.0100400476415	27.6359590767612	31.1660100641582	24.7774624114025	25.491040832893	26.4533775869688	27.8579345979884	29.328109689517	27.7969424553245	24.1407455110885	23.789729813885	23.1066613207675	23.0131583404046	23.7548652453204	22.4155862405747	22.1705153619515	21.9705407069211	22.7708548732251	23.1931174548892	24.0614256592261	22.7016185862212	22.9834524846667	20.7262205368116	22.1677338257003	14.187452681828	14.8503462188836	14.2577159849398	23.9552707384893	23.1995392169325	24.2727526942778
BraA01g000690.4C	0	0	0	0	0	0	0.0946485577663361	0	0	0	0	0.137462489321828	0	0	0	0	0.29652941014644	0.209431477468338	0	0	0.0988350998624907	0	0	0	0	0.0969403385000547	0	0	0	0	0	0	0	0	0	0	0	0.181747086901463	0	0	0	0	0	0	0
BraA01g000700.4C	0	0	0	0	0	0	0	0.00965422436762859	0	0	0	0	0	0	0	0.0143498254642352	0.0130909805185739	0.0416062786342876	0	0	0	0	0	0	0.0122565276527935	0	0	0	0	0	0	0	0	0	0	0	0	0	0	0	0	0	0	0	0
BraA01g000710.4C	3.06067040724581	3.31028027008945	2.79887541735627	3.87602559357271	3.25152393598445	4.51198150787583	3.34240983143451	3.48943209116601	3.34949633551284	2.74710391632142	2.52814000948083	2.58897961951425	4.77818225409104	4.28708929815518	2.86511283611327	4.9315352348778	3.87837419847736	4.60185757665855	4.17225121981133	3.1578212367596	3.49025296599603	4.72807646125176	6.76951002613938	5.31542495960282	5.30148866957276	6.16201479030616	3.73518072967131	3.37151125154987	1.77940383764723	2.41518861289758	1.70888609141165	3.12463527544524	2.99995264490376	4.55114464934201	4.00263150907182	3.55161192044987	3.76245131662637	3.70829258027649	5.07445857911449	1.16498603113269	1.29167629887728	1.39027229854727	2.69970137153106	3.4367946640535	3.07947267953263
BraA01g000720.4C	0.464069012963329	0.835689622901827	0.692729431820698	1.00670126644155	1.02607052508188	0.904017858271618	0.729210586564539	0.722063120627919	0.854131141016997	0.990734512139638	1.21885366416204	1.51295192649811	0.744608415557164	1.00211835795451	1.78594035626348	0.834756723231863	0.435158463527271	0.806772200939353	0.688429169084667	1.28204824458313	1.19658847317795	0.449572988320709	0.60090786395553	0.63177687133111	1.12040593662979	0.640172046698474	0.638859719831801	17.7322407805571	17.1439745189124	18.2215531263242	1.45888498151139	0.786575659566203	0.657418867741293	0.750947285832977	0	1.04867190766014	10.2551019688609	8.0014440774229	8.82508985092288	17.8709040349659	20.1406884827158	18.1646600119031	1.0960555220731	1.17826097986349	1.2223609959697
BraA01g000730.4C	5.08628649256604	5.93420767175142	5.02598742135541	5.09723149975336	4.32941990486007	5.86119539566783	4.50269837917521	4.28517589193359	3.82368804973726	3.29667710479604	4.92619126119225	4.11052880690515	3.86213203812873	4.26273258801104	3.44617131851812	3.35037310081604	3.32515989047707	4.19879612594289	7.50989334352943	7.8443700359648	7.52298235846531	10.375315261046	8.83089529623501	7.56807354294347	8.58490035150738	8.00463668876665	7.69236722849902	10.6298757960728	11.5239870995015	11.7201737341648	9.49084605517224	7.87513877412565	8.76830819173085	5.21653187391743	3.89965118383842	5.2207061888391	12.8182491439606	13.2781245527525	13.4181165700784	15.3857329917457	14.245913391581	15.5252993420807	3.23012302577413	2.81097919556134	2.84299806014078
BraA01g000740.4C	0	0	0	0	0	0	0	0.0472461054238021	0.0628735423248623	0	0	0	0.35079329799582	0.262282829489329	0.438216846675762	0	0	0	0	0	0	0	0	0	0	0	0	0.652644973173283	0.63898076617606	0.756635717425001	0	0.0661722380269981	0.0774293333117522	0	0	0	0	0	0.0558816920070386	1.98452134331146	2.32192181743714	1.93391483868096	0	0	0
BraA01g000750.4C	25.8556811341393	23.1945730946568	20.7648486243303	13.5574604980612	13.3725584826246	13.9909731036811	42.9021741350687	43.2882759366607	43.4600477398003	23.9589922594206	22.479766797075	27.6051720359409	20.7672507768427	18.1394374902969	16.874940538383	15.6971407709373	16.8721993614744	15.5213902358707	15.0034296918138	14.4302077007662	14.8387670421964	28.71	32.5790571749791	33.4841741805488	19.6020946245386	21.599684712239	23.757203089614	1.05921069416648	1.36699983583567	0.811889294405366	0.588508051675263	0.634602610586785	0.399839999888557	2.01175905398698	2.59118443491996	2.10701394561632	0.562292317089383	0.434504647646941	0.742035582388545	0.354906946642883	0.509238502273541	0.624163088303792	0.303007897681908	0.837601322496099	0.778837661912932
BraA01g000760.4C	1.51680031832553	1.76577608028426	1.23500309418864	1.67510408404402	1.89703736613976	1.70122795878648	3.30169387556986	3.5599391063516	3.29929435555216	0.218060336974256	0.175594442103683	0.119880077896943	0.41299792351252	1.05871640474929	1.17925463723378	0.425202967825627	0.431002049631454	0.182643730350295	0.0909138188409153	0.0923492921573776	0.0430967005214349	0.0445278894163161	0.0476134636390013	0.200237586461754	0.28247020706787	0.422704964389773	0.404964898816969	0.263443070566624	0.257927452127546	0.185102667204546	0.0412842985394479	0.445178677756382	0.208364651104715	0.099169948876614	0.0463344490512363	0.155798328474009	0.236671465945876	0.0396250916209585	0.0375948260180243	0.525949102614256	0.379967900896038	0.650527831948328	0	0.0424366118540382	0.0322849498935518
BraA01g000770.4C	5.89344376527248	6.30319097617548	6.62757470730461	10.5716613365185	9.79079043059271	9.57572497869801	8.09190929040989	7.49304279429068	7.95287256713767	5.94298768241929	7.01690149300476	6.41032095619699	7.49707596397226	6.26491472014447	8.20432342744821	9.15447595188967	8.42574016414193	9.11011924732438	7.91940116499331	9.05331776153333	8.57373251672466	9.37050518708286	10.1840969447684	8.86515098648342	11.3689537018529	10.5238598135267	11.2347783509905	5.11643738281405	5.88265100780425	4.4434363764904	9.9460065854759	10.0339107059849	8.68584068525817	10.2921736531822	9.69739747058196	8.27124943214103	4.89889590255877	4.60226326788447	4.58261898349984	3.00081958789346	3.05861458333506	2.33773731394994	7.85339912624767	7.80801232813937	6.90546401046949
BraA01g000780.4C	1.96563657744918	1.93624262355396	0.752349587838053	0.787207383758391	1.78300779768327	1.76728081309657	0.950364616916079	0.209122105974206	0.834878184969483	0.717335097587443	1.15527709449636	0.591539400770161	2.32903747030011	2.46696349868037	2.13361317151969	0.466251706067446	0.992482315380845	1.05144901597834	0.299071688208913	1.67086615482556	1.41771659638819	4.24791198595653	2.50608132115224	2.96417279631088	0.929218932540206	0.83432258545129	0.999134709376292	0.0962918812878614	0	0.152229242701006	0	0.146446756289258	0.342719999904477	0	0.457267841456463	0.170838968563486	0.259519530964331	0.130351394294082	0.247345194129515	0.266180209982163	0.277766455785568	0	0	0	0.2124102714308
BraA01g000790.4C	2.85120048035553	3.57566671510976	2.70333094093274	2.49351531536938	2.69150994530607	2.60216864549046	7.21671254855289	7.68491925747402	8.14014697669637	4.30296295617321	3.96672474991626	5.03564413215459	3.42930689592465	3.23198415648616	3.11036184561425	6.55362641453341	6.16817261876622	6.4231317227612	0.48846353619841	0.676603738889347	0.463101583534186	1.47894010640675	1.34886141697312	2.02942621605436	1.2614328760256	1.34202395590846	1.8543778074631	0.743459263558044	0.77688655425138	1.10753721647052	0.524285469159788	0.239186466864322	0.50886620675472	0.266411116211334	0.248946630115446	0.355123275829331	4.52764195907548	4.76118382826044	4.37033370592978	2.35156447577345	2.61889257562368	2.62137645222829	0.443475018722626	0.66328510406182	0.536152823059812
BraA01g000800.4C	0.163245515622056	0	0.162454247285385	0.141650886163014	0	0	0.29315924971874	0.112888924463952	0	0.154893596293218	0.311823	0.42576877223575	0	0	0	0	0	0	0	0	0	0	0	0	0.143318217155379	0	0	0	0.152676820236758	0	0	0	0	0	0	0	0	0	0	0	0	0	0	0	0
BraA01g000810.4C	1.83303600270255	1.72322539485855	1.96892497814022	2.27222320548558	2.40171712810965	2.12547574130305	2.11615663460223	1.89133463037239	1.47266893300348	1.62882587773956	2.13972259970402	1.89715580688643	1.75534974430873	1.47999498816731	1.82889870079506	1.67478005039579	1.82797441323187	1.87877212634254	2.58975326225068	2.68910262715258	2.50985032773833	2.00127344840398	2.56191475752649	2.02806354658214	2.35005707499578	2.51525010776956	2.72371896325766	1.90852331271809	1.60551476422471	1.52325286387253	1.9338937238016	1.9726424269878	1.51683331188007	2.04023138777177	1.67184046765944	1.87383941228782	1.49817268663951	1.93142113248992	1.83246116218664	1.94639030516925	1.89748662461718	2.00750426373329	1.97412581198168	1.93414564059036	2.35024929666729
BraA01g000820.4C	7.95616057355217	8.03666965467734	8.04529938382369	7.6831440654819	7.12479579677149	8.12436918716276	16.3618550295197	18.9239139828798	17.7139371419612	6.84899075783489	7.53742960000539	8.07442709016476	8.11247631321637	6.89689805544115	8.80701544380018	6.52914563000882	5.74579451254769	6.05530141375847	8.21744974263062	7.47702697963362	8.48262987515464	11.5925327036245	10.7674328763593	10.7265824070558	13.8290863346642	13.778172458986	12.366102055179	2.77856503361426	2.70038828140492	2.87461759521309	2.88152437342002	2.88971286410073	2.50871039930077	5.05289573719615	4.72165495189712	4.67593684739502	3.4965179241403	2.40617338963024	3.14881186265748	3.98159301922883	4.68531626898126	4.31347092279709	5.45549722464907	6.42743693094543	6.21937274749382
BraA01g000830.4C	59.9642134410436	60.9845430856633	63.4429322838668	85.3682673942433	89.814461232812	89.7888617192537	65.4147732242404	71.3000426171682	71.9323623030284	64.6443261009868	63.1428248767931	64.9831007854055	91.7464791578267	90.0784149598152	91.7520904895842	76.3492349259954	78.5539355190159	76.5262618669307	87.0330513668011	92.4594546018889	86.6190815194869	85.8738356451152	84.4866842195651	77.7904334562511	98.9835865876657	101.470683652624	96.2695156375661	78.6619933266294	80.8336228443363	82.7566876680334	101.577576195553	94.3351425312885	97.7282073327612	133.038822421218	128.23497407714	129.500493876951	68.4730171537942	71.6265269478666	71.8996202039361	68.8881481572769	66.1032315031238	63.877207121632	120.744664836728	124.168998184857	120.172102309908
BraA01g000840.4C	0	0	0	0	0	0.062386649073432	0.0575121444760723	0.0442932238348145	0	0.0607742235456028	0	0	0.0822171792177702	0	0	0.065836467754894	0	0.190888065400829	0	0	0	0.0620504384921812	0	0.20927608862843	0	0	0.070540760731428	0	0.0599044468290056	0	0	0	0	0.0690975801200482	0	0	0	0.0552182989717987	0	0.0563784472531664	0.11766495696472	0.0566576612894811	0	0.11827240896357	0.0899793510922138
BraA01g000850.4C	36.8360200406616	37.2545747779599	39.7456209051642	78.8359992700343	73.130166655239	75.1718	31.217807020283	37.0771539480062	33.581522839868	29.2806801142329	30.021908732134	22.632064051896	74.3550654069644	74.5667632996766	72.4655035988871	35.3228031857285	38.5288083536587	35.1091320288628	35.1795883958889	34.0031436288459	32.1675920814135	41.1411804522365	43.3968	43.1851966066892	27.344758653889	29.6483418449934	30.8849865303359	27.7404611027298	26.2280703275258	28.5811588757141	76.0821178408765	79.3139208127337	86.2287790413869	47.7974438333223	49.8778074789926	48.6321597177389	29.9352949315149	29.9231574540259	32.620284885604	58.5745721891589	59.1711776108191	58.6104973159821	39.4840731825824	42.5515388360895	45.854150059404
BraA01g000860.4C	15.2810945269689	14.5761739452184	13.4957489201424	21.1951140577604	21.0844449634941	21.4694664879146	9.65034288666297	9.21599348807089	9.63883373437931	10.7168647757365	12.3176524958749	11.0596144745687	17.9094099543523	19.7670676949347	17.5472423774828	7.47188115401305	10.2246104875706	10.2108938034749	10.3971765504662	10.1294651558724	10.7734446778075	21.5052095981037	18.8659607084411	18.6858717778741	7.54849762390409	7.04460510710143	7.10190031770648	6.37158482284425	6.10416159891495	6.64970874154522	16.2528353032573	15.9360133401035	15.3693945719874	9.65492288999453	10.4797005585771	9.27308130211124	7.34517248761122	6.63742671708468	7.54402842095021	15.1705801456147	15.4719446802084	14.9691461725497	7.08235106125395	7.25270467169821	7.02753982767663
BraA01g000870.4C	34.0137913149621	32.2666948064312	33.0182744454356	29.6591958410147	31.4150913855764	31.9916478108321	26.2692575203287	27.3311237461809	26.7696197513933	28.1156407932237	27.8220521094265	27.9201243865772	33.3213950596255	34.2065468459556	35.7632536047241	34.146784072113	35.1429840154699	33.333720452257	32.4831098096047	30.6061990433493	30.796525177741	39.622433846229	38.6500675248067	37.2719766896607	29.9350251719497	28.0567710466504	27.6698527886246	24.9304473462844	23.2244932321683	24.6225633918107	31.0758061244341	29.144229811574	28.3317784536418	24.1772745498782	27.5146957270953	26.8781490359837	23.3878766445751	24.3580159735869	25.2264117786525	30.3800747804755	28.5590420433827	30.3459459344493	28.4241778304466	27.0881278375567	27.2332074020633
BraA01g000880.4C	6.07215399205746	6.48949780097023	5.46377822883809	11.9575870598622	11.6481251855222	10.9433232740004	9.9250393032242	9.60505252314905	9.30214471794513	6.20999162011311	6.84114561985682	5.07355804050833	22.2161406004054	21.1471993566249	20.8495629009058	2.61615609054927	1.80703697707505	2.99802123215599	0.970902241419341	1.38803049105924	1.0909524820564	33.9915726657299	35.9327110060283	35.2441833358996	0.79804329197887	0.334386844366154	0.48052996535049	0.254711638676038	0.374068240908587	0.512498449145831	0.881780536741375	0.845195996875718	0.947771668592604	1.25519704018337	1.09960597879807	1.35571160467134	0.6240745619773	0.877687968939392	0.773238129874003	1.60022925186385	1.90366747720056	1.96194834467859	3.55998728821474	2.65203730164829	2.17085530361767
BraA01g000890.4C	0	0	0.0214538332020824	0	0	0	0	0	0	0.020455367800312	0	0	0	0	0	0	0.101076444829815	0	0	0	0	0	0	0	0	0	0	0.0137291891512884	0	0.0217046758194656	0	0	0	0	0	0	0	0	0	0	0.0198018158974519	0	0	0	0
BraA01g000900.4C	4.41706421306541	4.6932789234803	3.71356995640944	10.1766415087518	9.50433124448555	9.14851558522695	26.7599259537987	27.5433958358054	25.5805909931361	4.57646630148906	3.53975841866442	3.70770384042362	6.3215205099843	5.31122729715892	6.21986498616579	6.23622350711678	6.64130662862383	6.32977819802529	7.60698442178715	7.65058814845064	7.33102552649759	88.2623653755278	81.6246780399513	84.6289462843982	5.05906732328345	4.90260198148212	5.11621135815025	2.26330091614221	2.01806540143219	2.19796680883343	16.3939570745115	17.3583743294124	17.6933130225915	35.2998617382464	38.2829671008725	38.6635230468944	7.73380106839346	8.16298699368785	8.47145943783766	6.03301108954984	6.03912692883879	6.42217189691557	88.3210041201397	91.7108130598905	88.3871293271985
BraA01g000910.4C	17.7497630411629	16.9083890900697	19.5903999646254	14.8910642746885	15.3267310367045	14.422158955575	16.8833636418624	16.6444340165566	15.6930461183139	21.0888086540107	22.1149233065902	20.6626550384889	16.839403719283	15.8459790057974	16.3321321496589	24.8513594757617	24.7336069014534	24.7568	15.8231774047928	14.7348943081914	16.5409792444089	15.1696910788341	15.3705268939436	15.1311356372556	16.1677629742614	16.138409417379	15.4884056207484	15.5155245763462	14.920281366378	14.7203504814353	13.6334087692878	13.8311645125448	13.2352	17.4773365373672	17.768048708774	15.7848895521412	14.9534238559422	13.6062339511769	14.2646112543912	10.6201657415133	10.1150369050175	10.0562353780907	14.3132251689455	12.726945367566	13.9796634140245
BraA01g000920.4C	0	0	0.0262122750260569	0	0.0258837400425226	0.0256554330316255	0	0.018214824080571	0.0242396807630359	0.0249923508535939	0	0.034349265537344	0.0338103964036904	0.0252795206909039	0	0	0	0	0	0	0	0	0.0818561783265458	0.0286870602213174	0.115623216600842	0.024223549601394	0	0.0167743115427688	0	0	0.0709751957755763	0.0255114292250683	0.0597027700928313	0	0	0.0297606199401408	0	0	0.0215441078180396	0.0463693273933705	0.0241938416986002	0.0465989713032953	0	0	0.018501227830479
BraA01g000930.4C	0	0	0	0	0	0	0	0	0	0	0	0	0	0.0718704641022858	0	0	0	0	0	0	0	0	0	0	0	0	0	0	0	0	0	0	0	0	0	0	0	0	0	0	0	0	0	0	0
BraA01g000940.4C	26.7658627770908	26.6328274592765	28.3908705739946	23.5390443182656	23.0144936238546	23.9564732441979	27.8494101957075	29.3898567562769	29.874178713475	21.4926254091861	20.5111236599461	19.9286917730052	20.1383726036938	22.3036832576772	21.6337346219196	18.6355931080323	18.3574477564105	18.6396581509045	14.9345259205107	17.7592819334868	17.9320300669629	22.7323606429003	21.3101369695406	19.6473316147632	25.046614798603	19.7504059750418	22.8552064769827	21.4221114723936	22.1153122528729	19.3913191217076	22.4165646108704	22.683453947196	22.9042799936161	20.9243730857652	21.8315507508438	21.7618697896605	21.4955956603152	19.722677138633	19.7106232763062	18.4655996650371	20.0999432367968	19.8368470585289	20.6580090243136	20.9550879881336	21.3727423359035
BraA01g000950.4C	6.87707534013091	5.82783552813116	4.91139090586912	2.38694168701009	1.4311	2.91575496722145	3.70499288624802	3.13316278073635	3.35049797915384	1.30504648455821	1.39089281771601	1.58262734416578	0.726972953083442	0.543546653218018	0.726517403699289	5.73816792642655	5.53825031377306	6.83178339329283	0.400073968875958	0.894059960038238	0.531021918120838	0.235138503759844	1.67621667313911	0.793046230591946	1.84679351755485	2.15777288547271	1.78208237637292	1.80336111008407	1.36203794895423	1.71057596403499	1.96209060953271	2.82102698957202	2.38400842038816	4.36405769179252	3.58861662710277	3.56513952818011	1.24979142543349	1.74373575700417	1.05881100644915	0.0712148807408417	0.371573548309641	0.715675721551341	2.01511643232818	2.91323617868161	2.21633349006084
BraA01g000960.4C	9.39974656825357	8.33684218482415	7.92937536356291	13.5398489342951	15.272561542623	13.5816226266319	8.64506511881495	8.66692336615708	8.76481226132754	9.01728142020157	9.0368919180289	9.9579126122899	11.3731606653369	12.1279993399692	13.1228446481464	9.19251863833462	8.50284463477653	8.2247204241995	9.21403202289528	8.54655128994524	9.57221833313887	7.0356402699796	7.78111469821201	7.14128169249951	7.70581266795273	8.07200062707148	6.99281907957175	6.76577735969064	6.59824908154807	7.04021719281121	11.2197937217023	11.2544908770327	11.5229480282844	10.0060135819286	10.4796119255725	9.47166600962552	6.19694106109203	5.93897961134702	6.09292734110489	6.59342452645354	7.03289668535135	6.8646906780794	9.19570296072866	8.94666249491802	8.93437264298301
BraA01g000970.4C	1.23243327850013	1.0500151942926	0.672574588437984	0.3449687529401	0.351606063551766	0.232336486204505	1.17800737306162	1.31963259976827	1.75612307872891	0.980770228253177	0.75939550392541	0.881359710630254	0.714438936650969	0.801262738795526	0.560993118373712	0.735552260433988	0.74558400539694	0.750387567437741	1.84792786658395	1.55759819056818	1.37921825777937	0.924337566504216	0.535377825343138	0.389686509859836	2.40830202405279	1.82807750404198	1.79514073861358	5.36744227937338	5.31703607371933	5.32343037083303	0.714170911515737	0.42355936840557	0.720893792902521	1.45819720805067	1.36260560801825	1.43740373549967	2.59295807230741	2.26204617856886	2.17866338018821	5.35400840466276	5.62357346045178	5.31019046154516	0.78532034565465	0.807515068096096	1.00528654323715
BraA01g000980.4C	0.0273285085411738	0.131234222263102	0.0271960443603681	0.023713407609512	0	0.0266183036046643	0.049077029952915	0	0.10059766771978	0.0518606707589144	0.0783021141825311	0.106915269472533	0	0.0262282829489329	0	0.0842706787262643	0	0	0.108108876922925	0	0.0512478295583285	0.026474853756664	0	0.0595274207654202	0.0959701246729355	0.100530721407464	0.0902921737362278	7.30962369954077	7.33549919570117	7.86901146122001	0.0245463187365409	0.0264688952107992	0.0619434666494018	0.0294816341845539	0.0275489761272536	0	14.0248199266916	15.8321906811941	15.6021684083652	11.377922368319	11.3962432985563	10.6123576772617	0	0	0.0767823795986891
BraA01g000990.4C	928.63266410296	908.00456170066	892.484091143027	932.798278088071	784.952963599405	960.024855493256	1029.90872147378	1035.9132465679	1017.33730308262	1064.40935914778	1081.61549631622	1091.02873935423	831.215062941751	933.429871409096	809.22761409283	911.550750774149	1011.28806740155	830.568582561503	1088.90275541651	1083.98370900331	1049.48739038426	1020.43619982986	1071.65516397491	1070.51887761572	1010.16307882977	1053.95251021993	816.555064027506	650.201444189658	653.299707812076	645.801142196127	620.237274988295	696.79366642429	551.239534099809	556.553698283879	787.453089584688	791.198776981641	759.396478265403	722.872243567494	567.931876106666	382.781502994537	403.397400765872	393.337531673439	822.781638433479	813.075472981555	613.45099135804
BraA01g001000.4C	0.247496555437733	0.237700626192112	0.197037530696764	0.171805547081438	0.389135869977387	0.241064690516302	0.444458790942097	0.325186745291733	0.478300069296023	0.446184997193478	0.307290273681445	0.0968262167629155	0.222383497275972	0.213779274035914	0.317491633101401	0.178076456610733	0.324909237414481	0.221279904078242	0.440582352844436	0.298359251585374	0.34808873498082	0.335671781753767	0.179466132177774	0.619966373468122	0.239013252134351	0.273132438528776	0.272572528049883	0.61470049798879	0.277768025368126	0.523271001520543	0.133380041435139	0.167798117000483	0.280490876487117	0.240296414585642	0.449087736958137	0.335565630559405	0.169917975550886	2.32568806975318	0.182190310702733	0.130709244436679	0.204598100482482	0.175142108601473	0.382612323650986	0.38845821620235	0.434605094720889
BraA01g001010.4C	0	0	0	0	0	0	0	0	0	0	0	0	0	0	0	0	0	0	0	0	0	0	0	0	0	0	0	0	0	0	0	0	0	0	0	0	0	0	0.0427827698730636	0	0	0	0	0	0
BraA01g001020.4C	0	0	0	0	0	0	0	0	0	0	0	0	0	0	0	0	0	0	0	0	0	0	0	0	0	0	0	0	0	0	0	0	0	0	0	0	0	0	0	0	0	0	0	0	0
BraA01g001030.4C	0	0	0	0	0	0	0	0	0	0	0	0	0	0	0	0	0	0	0	0	0	0	0	0	0	0	0	0	0	0	0	0	0	0	0	0	0	0	0	0	0	0	0	0	0
BraA01g001040.4C	6.20383996371824	6.13237181968603	7.13304021912738	7.46352762055522	6.26640837872697	7.58336329246327	5.63706350073288	4.29013206507959	4.93581176169765	4.6669392137279	4.83923852166491	6.63982502016779	7.39227547239293	5.57453512654018	5.8340186537343	5.86864920964393	5.65511648649084	5.35271	7.99318842970502	8.34286557537163	8.11118785160012	8.16505064328735	8.78205775164164	7.48346617237456	9.65621690441034	7.02373667403813	6.15188526282338	4.84805323529167	4.62326414115774	4.28009615297621	4.21804204282452	5.55385751229722	6.27457714876477	6.23933557764666	4.43502833634147	6.53476222583795	5.1543430203005	4.58121983787464	5.68076459031802	4.61220519270566	5.87998959574299	5.20349629579213	5.54044517972857	5.27138911804043	5.38188240208543
BraA01g001050.4C	0	0	0	0	0	0	0	0	0	0	0	0	0	0	0	0	0	0	0	0	0	0	0	0	0	0	0	0.108439472465715	0.0796268339388629	0.171433547164825	0	0	0	0	0	0	0.0730647294868808	0.220193586053696	0.417823112544935	0.449639800862176	0.0782019406288599	0.301244426794534	0	0	0
BraA01g001060.4C	347.122837796211	353.683987779092	398.527710186874	392.539011622559	407.618070937034	376.646747838466	360.032241949345	356.878884236204	343.015531399157	284.778156255201	279.863924660165	301.755706078009	305.501261285836	287.691478596108	307.068611609481	316.762378100709	307.089931087748	316.853552017765	379.53611761966	359.547201447761	362.459364115643	221.510003183818	220.268461796477	231.719535106203	407.33603486339	392.591995868042	390.666171972929	243.683521740241	241.826156653178	229.514383498764	330.423718458499	339.705020325355	330.680802069995	463.685847653162	439.257255845223	449.096401563329	277.571919959451	273.196265129121	286.316267841063	262.424910803495	254.843215981751	266.370635043995	638.001262246532	640.91498762199	629.685226440727
BraA01g001070.4C	1.36262678607799	1.23129805439467	2.31836017551748	3.24199387195175	2.5052746577456	3.21100465445464	3.03905317530114	2.76609247878352	2.95290910061089	1.58486045071424	1.63725429376897	1.54768132338118	2.25689095612878	1.47651275139446	2.36825053596655	1.03915987865389	1.8547808617182	1.26632019239692	4.21669701143479	4.41574852094848	5.15175014176009	7.23905353910371	6.87555055077441	6.07981113397416	6.59889891205734	6.46782242573836	6.97092874278105	1.11970861163963	1.06885900998156	0.840827763099918	1.50026944144307	1.4474848572387	1.24538840314772	1.89675327160355	1.3293092134477	2.03622681673047	0.905329451942288	0.833669123793447	0.79095452864609	0.889874903744974	0.726737653183209	0.544345568671615	2.56709198598911	3.40895089473393	3.0257075518983
BraA01g001080.4C	0.457988108655534	0.0610917931224784	0.151922730564815	0.198702001693497	0.300037174230841	0.594781404683534	0.411231664777874	0.369497127935114	0.210734769447469	0.0724261091633115	0.218705905130518	0.0995418026123581	0.195960394052837	0.512808152829137	0.0979187988434115	0.235376723338876	0.286304258072425	0.454971830362252	0.679408373075971	0.230045271222378	0.429421468368063	0.443682031922024	0.158142373024435	0.249399366310295	0.737149836927462	0.491387233086484	0.588455890901623	0.680551172026209	0.428337451533193	0.461097126857117	0.411362445033065	0.739303624853358	0.0865072551483025	1.15283355742359	1.61588994456753	0.689953793039843	0.327531545975673	0.329024898700925	0.499466709249117	0.20156266935201	0.420672508210419	0.202560907672186	1.11447200357251	0.634266380759115	0.965075081507661
BraA01g001090.4C	12.4904454398726	11.9533821723982	12.0760266855587	16.8550901436526	15.9869205185047	15.5428443879525	9.09994567440195	8.69897569983788	7.48573909944927	15.0989531191466	14.0943805528556	14.5494935987019	17.8587600082089	17.6187700700934	19.1590517255061	13.0670317494822	12.8376989613599	13.6445869206029	9.71514561143217	11.6100491634319	11.2112345205464	20.8848319243081	20.1679158851041	19.7032176744338	10.9657430104452	11.4868461343137	12.8258401006039	7.13348818870846	6.44369760589593	5.86247652252405	6.50773185298292	6.84523898433501	7.00222380527726	5.65834256096318	5.46664622669719	5.07247655575728	6.90447022018597	6.3228278726262	6.54421742540259	6.1035442847958	5.87927842800103	6.25172921871788	7.10071106457611	5.95066963652851	6.71267640919262
BraA01g001100.4C	5.4177397842191	5.03409212191196	5.23368002680007	5.61834496192415	4.70061821734027	5.4313923938314	8.30547874382247	7.80372993454176	9.19322883907657	6.92094768079209	6.25968190742871	6.41032095619699	6.27583282051977	6.54391901942216	4.71240064634422	7.00847120352384	5.82367334874516	7.32485092220029	6.29892963948313	5.84085016873118	6.39313002692186	5.86296636022397	5.99547642716203	5.67024267641959	7.56383450368176	8.1663207790877	7.62567856984331	3.39973799779091	3.38623188264362	2.82038476591606	2.27879864488231	2.86683163028141	2.6357033803542	3.93440433279541	4.39579830397259	5.22551859431292	3.69685200054204	3.89597534063487	3.97736741964137	2.34947890214915	2.50029604828184	2.43124680650793	7.89879449691963	8.27161306012265	7.68511317294186
BraA01g001110.4C	20.026245657383	23.0316060071743	21.5124960272443	15.906509198068	16.416487107232	16.2716858113325	18.882387274384	19.0629176740275	17.5063519410788	22.3819310473746	21.9343797353815	23.1388030853758	15.0950741043826	16.8631466684796	14.6862898452798	20.4066715453069	20.8867903271899	22.1621043930362	23.1918879017704	21.1605704950959	20.8526617725502	16.6866039193174	17.269641329184	15.8966116922156	24.5353621859152	24.6516251420061	25.102635113886	18.5685652929964	18.244498326242	20.1621923360881	10.1587241308556	12.2273888579262	11.563586996777	15.1862661587842	16.980069707684	16.8823068734437	17.8095278124272	19.3518050576566	17.3701254392379	9.80308440838057	10.0709436666104	12.2074597014316	16.6648391784202	14.242363487393	16.398736736556
BraA01g001120.4C	5.13180075801366	5.06189143014821	6.10070664279386	3.27352002789956	3.78900328735752	4.94439992897167	4.75733540351847	3.87489111250251	3.85466815125509	0.921209283217559	0.635836716670177	0.868184143085229	1.67352141036352	1.57073889991166	1.74364176887829	5.95914085278583	6.03463360999773	5.97981981718807	0.164601861480394	0.250801235543194	0.234083131253267	0.107491887433072	0.086205428904297	0.0302112849749313	5.33337732322432	5.07661246355549	5.89614683382811	2.01387591722042	1.94576849850605	2.26214943815239	1.02153288877258	0.859741558726712	1.10031157864069	1.70572312067776	1.62186829380749	1.56709429810115	0.357083264409568	0.358711355726572	0.635286603869491	1.73357366831992	1.60519772869765	1.86484645158521	3.88331797205312	2.53547588298443	3.11748007393174
BraA01g001130.4C	1.61724872462837	1.77975178137631	1.10646920205881	1.53487467061568	1.8872201255844	1.82134830829176	1.45214225614105	0.873729346878532	1.34876667507855	2.30176127751894	2.46168975409464	1.44994680517545	1.16770919743814	1.21260897195409	1.62080203565008	2.07790714667501	2.27474616002749	2.10865939642779	2.09923743888009	2.13238310767775	1.84808097688082	1.12608795773208	3.29824332780413	1.65127434315035	2.21848747103533	2.64925993572067	2.72731839847099	1.99548435633256	2.36335351873337	1.98440201855175	2.54205711846917	2.49641566474456	2.40561271165827	1.79918740126284	2.24165641364228	1.65596786514414	2.0384725897938	3.00629599223996	2.72825137415186	2.4466701492881	1.81042848853114	2.41408205033975	2.08346095752476	2.42636657073756	2.48490920276579
BraA01g001140.4C	0.607300189803863	0.425296090667459	0.151089135335379	0.592835190237801	0.522184039513552	0.517578125646251	0.204487624803812	0.419965381544908	0.419156948832415	0.792315803261192	0.652517618187759	0.791964959055799	0.682098079436316	0.509994390673696	0.38952608593401	0.31211362491209	0.0711833289103252	0.0754125690472411	0.225226826922761	0.610088053538999	0.640597869479107	1.17666016696284	0.786373254065261	0.413384866426529	0	0.139626001954811	0.250811593711744	1.59535437886802	1.41995725816902	1.98712410636869	0.681842187126136	0.735247089188867	0.172065185137227	0	0	0.0857710047931904	1.69381883172604	1.43976601763505	2.04899537359141	1.80411031210132	1.25509287429034	1.47729605732573	0	0	0
BraA01g001150.4C	3.32287517677245	5.05626293708281	4.40902513092106	2.74092889659983	2.49938305813126	2.31750908700358	6.6303103846692	5.81557880327824	6.49335946382492	4.24275261425552	4.38816888969559	3.1563384779419	2.26429402690778	2.48041007947377	2.36812513881861	5.10215543733702	5.80859129956982	5.17562778361803	6.97819159233783	5.43991412304956	5.8081190078569	4.45107252187649	5.43944114776409	3.97640081817934	5.54638313181152	6.63994609147891	6.68657387416543	3.0043923524137	3.10774855958572	2.8498126724768	5.15854808140055	5.12552791063086	5.48606054702541	1.99148548188842	1.94364255219523	1.94672840975382	6.05532746970591	4.77439762199451	4.96597274855729	3.06926105728135	3.2405400156807	3.01188599435973	1.44454193983312	1.09838157116056	1.09495999075595
BraA01g001160.4C	2.89188849289619	2.73534513149339	2.92147531163337	1.86299514651927	2.0667643830628	1.36568968613005	3.61957667467461	3.84814478618094	3.75001103985105	0.124724297252734	0.167391693026789	0.171419968869263	0.618679391358423	0.756944507908634	0.955541722680164	2.56715309896518	2.54738250204978	2.65520311398398	0.216667137538523	0.220088178458992	0.123250421443724	0.891403923992189	0.453892400802514	0.52493004653592	0.730888865160569	0.967100764133562	0.627326860281393	0.139520303053671	0.32783811281242	0.441139373147809	0.787114733832071	1.06095631040911	0.943497576934178	2.83611920302716	2.82687831044503	3.01991354881107	0.150410369490016	0.188870191257459	0	0.501379825453337	0.684189583490817	0.542621592207097	2.70948901245797	2.75088700373224	2.86224102096657
BraA01g001170.4C	0.0805534640405779	0.322354803593863	0.480978077115681	0	0.158316558455138	0	0.361648419412856	0.779870211799004	0.222391132240779	0.152864422542652	0.076934391664059	0.210095507697117	0	0	0	0.331194807221126	0.30214059258007	0.320091777790036	0.0796653841953872	0.161846503286001	0.15105801289027	0	0	0	0.212161028889404	0.666729402347537	0.177430035726212	0.564295653660742	0.150676687220556	0.243300885714272	0	0.156039338578947	0	0.173800026852174	0	0.364058588030485	0	0.277779390460752	0	0.425423392373238	0.517931338953876	0.14251010001197	0.0691833378362934	0.14874433965724	0.282904509984253
BraA01g001180.4C	43.4144690224555	45.5453801628073	43.1650592614601	36.0232338526664	36.3314653297218	36.9837592519902	59.4140747570899	57.8644419198458	61.4158372671394	33.9282748109872	33.2534615485367	33.7600285611517	42.2543933549264	40.9524567604716	40.4192	42.631838584927	43.4274980977912	41.3971773934231	35.9832133739084	37.889091114811	38.0992522691793	36.4619442900297	37.9337442016768	38.6454290542385	37.7022760881714	36.9186267907586	39.8550805090483	59.2493554308204	58.8635593707284	59.1266781963468	39.8916765963593	42.9782363797006	40.2139352754158	25.3293244017135	23.8267936043277	26.5507696366182	64.8520573985908	64.1179412468458	61.265198959946	68.9986010765121	69.9694291861544	66.9845124707537	6.57601580310391	6.5449088476146	6.93242185230203
BraA01g001190.4C	40.9976662522885	40.1473114160147	41.5455361873519	51.5170943784638	51.6207298746871	50.8788495754466	40.5633980522912	40.5989	39.3531217187888	45.5859018028568	46.2085502774542	46.0400681939137	50.5859880859881	50.881613979162	51.4600768802068	42.1554998125882	42.8714370490826	42.9342879347472	36.5594866831011	36.2648453212204	35.6405360110194	26.6775320629351	25.6765917658127	26.9956141120693	30.5560381995438	31.8322231944657	30.5708131292336	49.9320245025875	49.9413914616552	51.4950010991313	66.9224844261493	65.154325370267	64.2515276375942	49.8772120920141	49.2026031765578	49.5795394525001	46.3180276759138	47.4549760197062	46.8042592623546	77.0545009615907	78.2060980951347	81.3267865399251	40.5550078230311	40.187719593095	41.0925794404288
BraA01g001200.4C	17.752044124165	16.5013575707084	17.3326773640356	18.1809436317515	17.8102934249418	18.9219084232081	19.3147981534598	18.5298780653405	21.2340907569239	18.5034827647223	17.594279691485	18.1511498173106	17.8186246004501	18.6803757660667	19.8125881654415	17.9790671324192	16.5763330318916	16.4890317583091	18.9549504070269	18.7308212597508	19.6108246230181	21.4157887297937	19.4686873986453	20.9146610483482	21.4662160588417	21.5279914466581	22.4197228296965	23.6295225727661	23.8425338340812	26.1905958824272	17.8167151784243	16.2564763104524	17.2505472984872	16.4607443051284	15.5317310936672	15.1376882971923	31.3313549141288	31.3779562103417	32.5098413728641	31.6113612520511	31.2097791971734	30.3852713274009	15.3102680106272	16.8021586070855	16.8606902409781
BraA01g001210.4C	96.9925012426899	99.1664754365982	101.715222402392	69.409489091843	68.7912246016916	65.7713778932235	128.564	125.665651241055	126.335710482458	75.8543931637881	76.0422196447784	81.7996042885928	73.4803501944139	77.2015271649149	75.3610363846195	104.852624853896	101.897760232611	102.798831289658	95.2953358079193	94.2644934821411	95.3272004731351	85.5325189266951	81.4025033221571	81.385093528705	126.247269122205	126.87819485692	125.577870170864	109.672842514884	111.074309066089	109.670222831275	150.801723970938	153.839899922095	152.30202543041	203.689303490224	201.918424522624	211.04195715388	93.3098334630583	91.0254655050455	91.6428477683196	77.2915385165133	75.8344392365704	79.4549033221046	342.157927852134	330.76510624346	335.831336907376
BraA01g001220.4C	0	0	0	0	0	0	0	0	0	0	0	0	0	0	0	0	0	0	0	0	0	0	0.0575568375716441	0	0	0	0	0.849224784370055	0.987340762193732	1.06285356801486	0	0	0	0	0	0	1.66889818858086	1.58070696815655	2.27229771715368	4.93956708945814	5.00146949604254	5.25892316354413	0	0	0
BraA01g001230.4C	0	0	0	0.189988725654844	0.107580094617883	0	0	0	0	0.0519376153742837	0	0	0	0	0.0702187232062051	0	0.0513280383537359	0.108755218269908	0	0	0	0.159084803730696	0.056702878557228	0	0	0.0503399383902361	0	0.0348593754217184	0	0	0.0491654752141398	0.0530163331373575	0	0	0.0551796999581489	0	0	0	0	0	0.0502782011956072	0	0.235059115200463	0.202151061017852	0.0768963000431975
BraA01g001240.4C	0	0.06013788189246	0.0747752747179165	0.0325998984448485	0.0369190345073591	0.0365933909025426	0	0.103922187082905	0.0691480913552457	0.071295219475086	0	0	0	0.144228847173358	0	0.154467639213112	0.0352292238802628	0.0373223101394696	0	0	0	0	0.0778365379787611	0	0.0989508668343658	0	0	0.0239258849635827	0	0.0378247812821237	0	0.0363879923977382	0	0.243178448976463	0.151491314752718	0.127346359458729	0	0	0.0307292400038705	0	0.0345086635497345	0.033233007029268	0.193600623598915	0.208120898868684	0.0791671683744121
BraA01g001250.4C	72.7761926082766	70.9011505113225	64.3404656132252	94.6297220393869	95.1414356544616	94.6186930041142	64.2767431680289	64.0318792783839	62.5880890602954	80.0478587137167	78.5051480402451	76.969578781229	93.8337747941362	98.4292025520449	71.1300550502434	89.9436950632183	97.1845	80.7960819753708	73.3662	71.0431719037536	73.8216961644152	84.3516818027879	77.9686773069344	81.0303909817352	77.8689102333399	72.904446351411	74.6633229202409	79.5894797422041	68.8748739745155	75.3418568582009	73.4408083333248	69.9625734615387	77.2005303894416	98.487985666531	96.7260186276165	93.3623261900233	68.8681545153741	68.341884047194	62.7143497694647	61.4845031022398	56.7002328825687	62.9385677410007	75.8975063098306	75.7906261244122	70.5156376825681
BraA01g001260.4C	63.5887735323898	61.9361512388053	58.803154452357	88.751765797064	97.1207729797696	100.208174667803	39.4561365810478	39.9287208032864	43.1987240802773	46.3900024410533	47.1245040842428	42.2445698891471	61.9877425360906	67.937649979919	62.3336743856839	53.3371734865014	56.3928221057627	48.1224157069017	55.323399364369	49.1158083589964	44.435618068258	60.0042874472683	50.0248468598296	59.2914889148255	49.6382062523278	51.0316009583621	55.1663159046953	31.6134857737107	29.4554548310428	33.2181534479269	47.8204197336879	48.5155481729649	43.5115082805554	77.4971493717146	66.8230652647651	72.1857144242397	20.8501789023538	18.6179942679548	19.3814063497583	9.90060537128775	11.7090981564892	13.0008604246692	77.1540458076602	68.4018380815649	72.1590503393168
BraA01g001270.4C	0.373920471593764	0.299267229822951	0.248072026260115	0.108152365786626	0.122481391507522	0.121401046845597	0	0.258576658062701	0.114701732619681	0.236526707853157	0.11904037629101	0	0.159990186585931	0.239244472844996	0.159889930543859	0	0	0	0	0	0	0	0	0	0	0	0.274537014738531	0	0	0.250972535263821	0	0	0	0	0	0	0	0	0	0	0	0	0	0	0
BraA01g001280.4C	25.985480809784	29.4265777488924	33.1940760617644	54.7804078869738	52.4365767349875	53.3277657833172	26.9251376659486	25.7167671097915	24.9599350215686	23.417224108092	20.8760944832536	23.2321022192884	43.6269130709527	42.9263576071748	42.6811202721187	27.1859518356647	30.3299488003665	28.0736201389493	29.3226816859442	26.0624602049503	25.9442137139038	64.9948592995362	68.189871975633	67.0142170928519	37.7512617987844	36.175566958525	37.0599898023524	22.7978723505736	22.8063614557771	20.4376447209817	23.6048161000708	23.1693	25.0107353354948	22.3989744652167	24.7091672867388	23.7450564570956	22.3364549732725	23.4549180070895	24.9400756930043	36.5888399598084	40.4638504060592	38.5210006180757	24.1261885185593	24.9635791412422	22.8670811159281
BraA01g001290.4C	0	0	0	0	0	0	0	0	0	0.171597807658173	0	0	0	0	0	0.0619637343575473	0.0565279376640817	0.0598864518904561	0	0	0	0	0	0.0656552434912722	0.0529247011063983	0.0554397360702927	0	6.14254092398384	5.01787836967671	6.31204127905348	0.0541462913306049	0.175161806542054	0	0	0	0	4.19047713233581	6.13247932110329	5.71965553483807	4.72252405226523	6.09089188993843	4.79923719157958	0.0517744587075529	0.0556576042181504	0
BraA01g001300.4C	0.0677773788069529	0.189859675503109	0.101173281989735	0.0588115742918088	0.16650868900594	0.132032001958225	0.0304289607025881	0.234349941171339	0.0623730181054972	0.0321548861870183	0.0323661525249287	0.044193390627042	0.0435000874734559	0.0650487115389947	0.0434728286353174	0.139333026675391	0.0317774934327171	0.0336655008177825	0	0	0	0.164150578252433	0.035105088929184	0.110725376959561	0	0	0	0.0647449391635467	0.126778792554221	0.0341187402501949	0.0608772754947891	0.0984681802851227	0	0.109676012046029	0	0	0.0290827153499526	0	0.0277184142839567	0.0298291355950617	0.155637665060499	0	0.0582105977875488	0.0312882306627447	0.0476069561198241
BraA01g001310.4C	11.3169612187175	11.4203630527206	12.5870604370287	6.22849022044819	5.63158163713875	5.66648275349817	13.4881620174594	13.2501603819828	14.916024476233	12.1934960981537	11.9695347399055	12.9086767561371	7.72772683660247	8.69463464440764	7.94565985384691	13.5661688870001	12.4574920868268	13.6576816667539	9.44609793459008	8.63572141317269	8.19576625690267	6.98184264406584	7.07587866748974	7.34480264190491	9.60516892401916	8.65086048983882	8.41530615052082	11.2069245602642	11.4505219620765	11.1898047521811	5.17340627241504	4.9899128026844	4.95312853418432	5.15196183154502	4.25986129289881	5.72292674502681	9.48847925292495	10.8791600919835	10.4164409159564	7.79579466452988	7.70976245216532	8.52567418667322	4.05189296770187	2.45848254280759	3.65941126617706
BraA01g001320.4C	90.0596650599275	88.9755816404762	88.0371020406388	166.504999602518	166.928081383104	173.957749224262	83.7715220239154	86.0339647875504	86.0375816023956	102.551776545906	100.321764989643	106.093390905697	120.858160620979	118.555441396042	122.826920414512	137.960099406119	141.560933184553	143.346195962143	61.6410998454369	60.471396709043	62.6247568955906	71.094131820883	67.2070051598192	71.5407110028545	84.5553351432725	88.3479970215717	84.2783629179299	52.3411436881478	53.1333598819781	53.8644660930155	73.094902335101	73.904157660352	76.9174832218048	146.592429649032	146.078537459876	153.533442774947	32.9519663910926	33.2501745769607	32.2484653102914	22.8123634014443	24.0755952352518	26.2871465915744	122.602377009549	116.969892792901	120.488291264584
BraA01g001330.4C	24.3171111673842	26.7354429868105	27.005856847429	30.8891975452557	31.4096107508079	32.5365804508543	26.3083866328144	27.4126398202145	27.3670799828417	30.7144528907888	30.8863265795873	31.7930655512461	27.633910891242	26.2253125884631	25.6066530440875	35.3342756680807	34.0270016796014	35.7062287498574	39.7924534098667	39.7596647275483	37.8732632811121	34.0309059450573	31.0329781266239	31.8421982552739	35.7646309741652	36.5708250380515	34.6840052991583	26.2824491518333	28.8094935137239	25.0185226178112	39.9676894263439	40.821826001423	40.2728991054229	49.4910830710807	47.2891590920497	48.4000534709062	23.2619729071341	23.854305155817	24.0161538972718	14.7567233625728	14.5355532341015	14.885244503487	48.0133931590396	44.9890563110801	44.5058454679802
BraA01g001340.4C	3.58479221349811	4.48295040625474	3.27013164980945	3.95303464907554	3.3025346859923	4.87373595352609	8.65057162580987	8.31493199503108	9.82812740551794	5.10208218397417	4.70763722919266	4.38266033768986	5.9436030449899	7.52603058301871	6.61051000289023	4.60588729880392	3.92171149721338	4.08052220775861	5.46562591325924	4.27648260605702	4.69166617768301	5.57097378138708	6.26647156265852	6.42570791966808	6.29439684089699	5.56327651108613	6.00424677577952	4.85123955767671	6.84511379474435	5.48888111536502	8.58624266735681	7.45040461348509	8.29465651590674	5.39800366800182	6.0228530804522	4.89415603868512	3.71732834231499	5.79456805404462	4.39813802678878	7.95415437197709	8.09458683702234	8.45598391002199	2.62980712123465	3.24075977273457	2.93762545428183
BraA01g001350.4C	6.17298062302346	6.39237145502449	5.30781898065551	10.6658127621355	10.4027688313463	10.6274618953896	6.80691682566115	8.44397004519039	6.3036570590186	9.81331258942227	11.5068481152533	8.43840794895125	16.2297677143932	15.6946246941487	16.6363751802083	9.71236063646757	10.028177826014	9.79020434055758	5.75683736427577	5.76613799525106	6.39720338151053	7.99977081773952	7.5725	8.63970325969738	6.58415388725127	6.00067335064551	5.60571274321297	5.05193188138341	4.70982594090437	5.04277985483617	6.00658266832159	5.97881062564873	7.21070136785325	4.61479885388846	5.04918550962445	5.26157277348755	6.13400566533696	6.04526911483034	7.28567128324643	5.38585182213419	5.89383999700385	5.53227136536194	6.30153928001351	6.84915288855176	6.3136978723335
BraA01g001360.4C	9.4990702412307	10.7719938212903	10.0765778492831	14.0274793994447	13.595434457335	12.3281443495108	8.75434860046648	8.54474061543791	8.62631834777798	10.0356739576608	10.7957976041744	9.87077793567745	13.7374182492996	14.1921381581692	13.1822295997301	8.75911266652068	8.41375341742504	8.24138473665318	11.005513048166	9.03910521850912	10.5750871116456	9.22663041927216	10.0996609493243	8.78959572239407	8.6695837828693	8.39008092724658	9.30217944775744	7.67744589366071	7.47763768895979	7.0906561117879	16.1410388729856	15.3661646755357	15.0545347784127	9.49040241735793	8.11029130757157	9.20348519503018	8.38854570875194	9.16143603810364	8.36403151018393	11.5379717922024	12.1322802366014	11.9498397789249	10.7844227807338	10.8296388381425	10.2107002761164
BraA01g001370.4C	21.7630117174797	22.7624380139298	22.2494067362968	24.8660622539412	20.9078786867076	22.7773747198437	17.9633437675728	17.6670891043719	16.9675633859797	21.7782515108683	19.7008042778984	21.8583489371055	27.3801280918598	26.0761281565448	26.1491506535178	19.6185598177827	20.6860770732348	18.4774425162588	13.903107889575	14.3127417362465	13.1305351282874	8.98327872400336	8.87764310706905	9.09814249107048	10.5619294816682	12.1329334263381	11.4927336917314	8.36737404785522	7.83820568572588	10.4246168946466	8.98452824296691	10.6046911014933	9.46740978729774	12.4241972297535	13.4356773777433	11.8211886591447	7.07624944835082	7.38819221728774	7.9825918709224	7.25786439675349	7.42479099229063	6.60029923875663	8.0104977123933	9.11049997331492	9.11485991327868
BraA01g001380.4C	0.951105158808835	1.15592205637535	0.701107445318211	0.794723685958503	0.93463203143996	0.583281414125123	1.36008350832275	1.24235303313639	1.45877824171943	0.200543332183581	0.20186095635853	0.13781248929464	1.22085446008411	0.777582608750192	0.813392950290592	0	0.132126408085619	0	0.104513276146845	0.28310260409289	0.231202413745801	0	0.072981044202874	0.0383650627148236	0.340186907557231	0.0323957210137038	0.193975866556187	2.19847052707385	2.1414600470509	1.91512333083557	7.3721	6.55067247483052	6.78677224508484	0.646024988417103	0.532654455674938	0.437808839870524	1.57198463186287	1.67025688551233	1.95923844414238	1.76736204349073	1.61779953560659	1.71379507605101	0.21177763950015	0.19513818207102	0.197943117361356
BraA01g001390.4C	3.24700327883972	3.50264808782577	2.48198593620452	1.06165893761974	1.01734543558289	1.55839302991593	1.0140916903536	1.52947213731645	1.7322302477258	1.69671709817112	2.38202222353746	1.65691393378989	0.906066873012162	0.722615958797132	0.84513249001754	1.25761089425675	1.14728640830468	0.794717660036104	1.86156867150446	2.64734637517816	2.82385999607116	2.1426396311994	1.99863181894189	2.30630791549699	0.495764036894629	0.216384684151908	0.31095519016303	1.40851440638928	1.71644578261069	2.03723114084051	0.422672580284824	0.638089438117481	0.373319999895948	0.761483536016858	0.948753004382458	1.11655468739707	1.37307017147965	0.649096738933797	0.615839054771446	0.207104500113672	0.21611930871071	0.166504147462965	0.96997863456191	0.782046132738705	0.594965505181169
BraA01g001400.4C	20.1795932804956	22.1355270776958	20.693408487623	21.6210642518333	20.4592100209409	20.6778397587876	20.0049647199324	21.339454511292	20.1023676994526	24.4442307812407	26.6103991928047	24.8796927977788	22.8786707170434	22.6114257907737	20.8275686665313	17.5043965355168	18.0819819630019	19.1308531477325	22.9456	25.4946438749804	24.3714733175496	32.0528273408422	33.9821322043309	33.8033662157729	19.9870219446246	21.596252874775	20.898606200147	21.9024149673636	19.9509251440062	20.265016021867	10.0286648831522	11.0869885342134	10.854438793828	16.879633935999	17.5027148421623	17.5920657086975	23.9328407067509	23.1809536451716	20.631748249799	12.104486541026	12.3491033038401	11.7340349955714	14.8899126535503	13.9023989982832	13.2028563068616
BraA01g001410.4C	42.5323292458565	41.6829228458337	39.4023983642932	22.2870131928511	23.4127929767129	23.3180645316555	36.314661286499	35.1741474041924	37.7890590823454	37.5468244891012	41.125660385458	41.8160208340364	26.5462937381096	28.2633953639772	27.7074460974477	24.6074925716542	23.6756165297344	23.3265057572185	58.4302472655755	57.1161411852519	57.8714149122251	51.2767734735819	53.7600438450806	52.2469777134901	41.3102426429411	42.998930526927	42.2661747319398	29.0596197262954	30.4834374639446	30.8736815342045	28.1827067061485	28.7005271784372	28.9006351474819	21.7407181660836	22.2822769064098	20.8250647792913	26.3954290265754	27.6634745813623	26.9219496200148	19.4359026323185	19.2488351995839	19.8164106551692	23.9123268778334	22.1243478315394	22.9582818136437
BraA01g001420.4C	0.561829744120579	0.417541805786337	0.43929796093343	0.0696441630301115	0.236613797662102	0.117263375198213	0.39637086374227	0.166509117012094	0.258515580117454	0	0	0	0.206049725436268	0.231090382762535	0	0.123747733445022	0.150522543221543	0.079732795990484	0.0793765321859768	0.12094475825687	0.150510304359123	0	0.0415711459183158	0	0	0	0	15.2574101850328	16.8896656469307	15.7572168985799	21.2666528719958	21.6496944384632	22.3764596891947	27.1010830848802	29.0058355065719	27.7041589441465	10.8484433375191	10.4827475884156	10.7334182464861	10.1024944380322	10.0261806404514	8.69709480910614	20.7831462765778	19.6371651604778	19.9852033990805
BraA01g001430.4C	0.112480141861539	0.360093902551194	0	0	0	0.21911408455059	0	0	0	0	0	0	0	0.323855322997495	0	0	0	0	0.222480158301752	0	0.105464283389853	0	0	0	0.0987497471863285	0.310327303125175	0	0	0.42079221187204	0.113243704936114	0.404116223101588	0.435768396763158	0.12747512191569	0.121342091918133	0.113387554182294	0	0	0	0	0	0	0	0.483017815991195	0.830791555646537	0.158012518991205
BraA01g001440.4C	6.30348257690665	6.47150691482027	5.62400524577134	3.84760749547896	3.20395156103731	3.21803371936986	4.25472405198632	3.15654459253289	4.60068379227095	6.0222338216312	6.51851260840042	5.27227497340004	6.30559908985809	4.67287869035192	5.63244622569427	3.88750636936361	3.99487775648975	3.9731109040537	4.12733025801585	4.3671856935382	5.09509303101018	3.24280563394174	4.05294180669456	3.3615690968375	3.16774915640291	4.43770481232575	3.4950093172448	3.43292281254384	4.30973201758653	3.58892696931861	3.78751819153578	5.47363445737855	4.53262680156463	4.78352831172004	3.54966285096054	4.56796293162917	4.58878642771102	4.01007172297317	5.44023416373314	3.13770638726813	2.51560838079482	2.73024946908243	5.33907	4.1741891515438	4.36650777146316
BraA01g001450.4C	20.3575984292059	18.2403300966369	17.7543858066587	15.4808170596812	16.6250385986613	17.3499824543944	18.1286184039059	18.3514950875303	17.7307201799305	19.2364697468245	22.0870124757673	20.3120103284161	13.2451501816537	15.0024055538749	14.1695280539575	19.0279700802583	20.5577741647759	21.9458578271837	14.8786275851037	13.2032888949007	13.896344889711	9.6170341052662	9.32752323965494	9.44121737885106	12.0787058124868	12.575547448927	14.1050154171576	18.8590982495641	17.9673384009092	19.820108939521	24.0368492862612	21.6402277557822	21.8672331419597	24.7368638521737	22.1849997623046	22.9698	17.4465578165869	16.2725174130131	17.4972665245889	14.7929752574372	13.7930204024778	15.5588408154301	15.9710731719049	16.8074715096729	17.2651233105327
BraA01g001460.4C	14.200781082372	13.8500333698849	13.3862928212857	13.5606749705072	15.3573186133146	12.9976610154691	12.3345194961449	14.557649118011	15.071408317834	21.5994176618245	20.4463934519182	19.449479872131	13.5109701089783	12.9441903180275	15.516436354442	19.7677496373843	20.5763879864672	19.2113884312107	18.7726778061037	22.4025926332775	21.1769017161845	13.4806677977597	13.4907883499649	14.0283793568798	13.7516185656226	15.5535804227844	13.5569245382489	26.1083236657057	25.3614803132162	26.8341582288462	36.1179851467216	31.7588344712554	34.0883763154505	35.335192693344	32.6950928960921	33.4606459511384	37.0811746070911	39.4341962730592	37.6471824488424	27.3547789875479	27.9227818957206	30.7726717409793	36.6809521940424	33.0082966045174	35.1619115277798
BraA01g001470.4C	0	0	0	0	0	0	0	0	0	0	0.228804879104799	0	0	0	0	0	0	0	0.23692692182784	0	0	0.232084756957769	0	0	0	0	0	0	0	0	0.215178768145001	0	0.271505454469781	0	0.483001529503797	0	0	0	0	0.210870036479376	0.220048750687268	0	0	0.221184764814987	0
BraA01g001480.4C	17.2794859545015	18.2232986931593	16.6935542534487	16.8115217100124	16.8299382063721	17.396411076472	18.5086444684266	18.4103150952473	19.0820071699187	19.9066733309605	20.8699258877079	20.3401942613536	18.8433868832239	19.2254980914014	18.4588705556636	21.5019465973563	20.7197774497875	21.0241657265121	20.2345673237649	21.1685298162215	19.1265991126542	20.7691167609441	21.2103705682226	20.7844290906839	22.5002076628541	21.4881291916949	22.011056362101	16.0097292452145	15.5601262673567	14.7949661835463	15.6576890862958	16.4545616808168	15.3544999570357	16.6613186836029	14.5054608275449	15.6533624260231	15.3276437210389	15.160238148212	16.5222352209039	12.8406392426377	14.2844412414224	13.5670284642647	16.4164662522567	15.897066713724	16.1005107565854
BraA01g001490.4C	87.2834510451427	90.7696449016925	102.475727911045	44.2510196176489	46.7407594761035	43.7357259954992	66.799118205849	69.2239171734136	68.5910553383029	105.616061277043	105.172624505169	113.276051327228	46.2181271163226	44.4395094104056	45.7398541053037	70.7793697491703	73.2408875377521	75.5742765054259	86.1133390445483	88.3878582173406	80.4599032899549	50.2863037129344	44.9905042243565	47.4542802690411	69.4948220831787	63.2627740679787	62.7987783030005	53.6672439839023	51.5608948119308	50.5674713013714	44.6098271747091	46.0684420157831	45.1726651013335	93.9335245127671	93.9193417148427	83.6596	53.2031463763648	57.7334575416736	59.0153109385725	34.3443227641668	32.9438048623855	31.664030493609	63.4120462792208	62.3472255291906	59.6351247623616
BraA01g001500.4C	1.47121265306013	1.90209110488698	1.80194649749679	0.785597552707761	0.889680782484088	1.10229171369009	5.48729368645323	5.94779192206392	6.24878150713355	0.85904178557711	1.62128610654014	1.3282418446741	1.16213730624382	0.977526496409617	1.30658519929092	0.930596452191875	1.16731925262147	0.786974110118755	1.34307040349033	1.9327252677681	1.48555824946689	0.438540522349649	1.87571730785628	0.493018515541823	0.794844590849466	0.936693454831816	2.36809228664033	0.864854688376866	0.952590958164311	1.25332296751381	0.813190927468226	1.20571501190297	1.0260574230269	0.976692175439209	0.684499100094338	1.15080483118225	1.06832886673047	0.975636202691903	1.48103625441967	0.697294169707874	0.623696459003177	1.40149503263305	1.36074712333225	0.835888436356025	1.19236440711154
BraA01g001510.4C	0	0	0	0	0	0.427794165074962	0	0	0	0	0	0	0	0	0	0	0	0	0	0	0	0	0	0	0	0	0	0	0	0	0	0	0	0	0	0	0	0	0.359239448616677	0	0.201711354796662	0	0	0	0
BraA01g001520.4C	40.0617703277463	40.8651632490673	38.6950105971952	9.64482687425203	8.02796413662363	7.95715363966261	36.0423588853993	33.5162329420207	37.8432683033683	35.1053309106342	34.1356093943362	36.7241430397225	3.93242025680906	4.59879155609218	3.98034010202725	35.8494285511163	34.9511155358908	35.466975455936	30.7249993494001	30.1053449038181	31.7812014692676	6.65864180270958	5.89947372753502	5.13313103122679	30.2405506848444	30.2689154883599	28.4189650444809	53.2019136470809	53.4471811197158	51.7616158996422	8.14915134633457	7.5701228158778	6.0981782239923	34.1084094571298	38.2865268473987	36.1671795122797	52.2109459786132	48.4873881946487	50.468425760026	11.5468181650318	13.0956337057342	10.7354405822715	37.409232775535	38.4019	38.4020886466971
BraA01g001530.4C	36.5317856822456	36.0411632465209	31.450425564536	5.53167541479242	6.26456293622298	6.69372046529058	32.1120750215811	32.704032092623	30.4150760996521	31.4881977052747	29.2337488795442	32.3693839744966	1.62499836571593	2.95068183175495	2.26197	31.5550317215809	32.7720718607514	32.0691949873393	28.9747688517694	28.296758681745	25.9018212078353	3.94202785715033	3.41898900829992	4.28400463780551	27.2694522450717	23.4510083577338	26.8884782082149	41.1166333099168	40.2980737609711	40.2847826824207	5.44170227872579	4.99211148644853	4.97027999861468	32.727865595684	32.1320318984235	30.9570260388128	42.409180607806	39.9520633737132	40.567643028345	7.44195503741796	7.84894477635248	7.23884943063253	35.8408690403035	36.7340187839792	33.1547444259781
BraA01g001540.4C	6.24941673772162	4.83719008323041	5.19624272539203	3.13947194354758	3.15139342547438	2.92336607010364	3.54404703671868	3.49712443044087	4.12414936988268	3.6280315084222	3.88747309082291	4.77186836074473	3.00819587081482	3.7091780529936	3.48099147448532	3.71892891258551	4.12519554605653	3.79847395519748	4.39142113355197	5.16291547908073	4.54891117123425	2.9076116319308	3.96090248929142	3.85092879877337	3.24861724027535	2.87364004914724	2.9432162872786	7.51462986199074	7.61365046651683	7.90619423496028	3.13895625002013	3.02642122804012	3.49467459040784	5.27811054801105	5.05644468962705	6.08547190694271	7.44489424154956	7.23072548556713	7.60007618039263	4.30654266922849	4.79611456085615	4.8006634136276	6.42664893240945	5.35230978810472	6.15121840274973
BraA01g001550.4C	0	0	0	0	0	0	0	0	0	0	0	0	0	0	0	0	0	0	0	0	0	0	0	0	0	0	0	0	0	0	0	0	0	0	0	0.182827668111801	0	0	0	0.284859522963367	0	0	0	0	0
BraA01g001560.4C	3.90103259216838	4.06610950946332	4.06268777432549	6.82246399257273	6.65656244468423	6.12657348540143	3.99153139104753	4.11970548769186	3.67346401386572	6.71425651341847	6.49843365654203	6.46749744842043	7.72464094316205	7.98135249573062	7.56462851720618	4.00976467218003	4.3102089125111	4.65641707076121	9.63010836032698	11.9087187762113	9.66882718736743	9.7848455400654	9.39780495432091	9.28774142844076	4.46025087619299	4.1159914215597	3.79671189562991	11.2661501106798	11.9353227046066	11.6912058394373	14.0427075099744	13.8831524962217	14.771231995883	4.24100557326984	2.95699870808513	3.89512848324748	17.9068476365388	18.7966710572066	18.4766860014748	11.5522211132259	12.221724054565	10.9674371230523	4.90872794244691	5.80736916930629	6.13865684435011
BraA01g001570.4C	0	0.138411093793115	0.114733312145303	0.0500204691763145	0	0	0	0.039863901451333	0.0530495513366025	0.273484005955213	0.110112348069184	0.526223591935122	0.443972767775959	0.165975853036216	0.591592743012278	0	0	0	0.28505270282412	1.33194614501151	0.756706233322195	6.92482893572742	5.43408492723285	6.65497961838408	0	0.0530142476172174	0	4.00152949176869	4.85226019314946	4.7590666999402	2.74420172749922	2.67997564009342	2.93989499918059	0	0	0	4.99656196959763	4.87025396931265	6.12952309202204	3.39962036936593	4.02414152819342	4.23232729832424	0	0	0
BraA01g001580.4C	0	0	0	0	0	0	0	0	0	0	0	0	0	0	0	0	0	0	0	0	0	0	0	0	0	0	0	0.0205737469651823	0	0	0	0	0	0	0	0	0.0554490066158465	0.0557018217298705	0	0.0284360644639438	0	0	0	0	0
BraA01g001590.4C	19.5650124698618	17.9377393076762	18.6565834115032	36.6446440718667	35.5434384284478	37.1246009214722	59.790598093808	59.6947201193186	60.8121357104822	16.9590733962894	17.4205251229577	18.1981988856393	37.8157140968621	38.0687560219185	37.7196880873239	24.3120693477594	22.7079895976891	25.625482931445	10.8456527093876	11.7815679743028	12.6879496512214	119.130772784157	114.94525615449	119.591209974441	19.5280014573441	17.2411083437756	17.1695421046309	1.77740194935526	1.81928858999389	2.2990260464157	13.1165873859881	12.8059966908183	13.7065303273055	14.5981397999931	15.5452430625347	15.0663782780303	1.45161714212346	1.67697101961424	1.93692833630102	2.48145585464777	3.0037831499827	2.2942456345279	60.4341655229037	59.6830411520616	60.0788872767965
BraA01g001600.4C	0.203777805666038	0.0698972383174069	0.0579400208624361	0.101040821481877	0.0286069110096475	0.0283545843237482	0.313669602276653	0.181180488447931	0.26789883894339	0.193352185167704	0	0.151852302775296	0.112102539996034	0.139695615390818	0.0746881948042855	0.269302668733327	0.300273074451287	0.115677565145584	0	0.0584895043437573	0	0.028201777410439	0.0603120570450895	0	0.0511150716629917	0.0535441112178103	0	0.0185390997113926	0.0816792878383917	0	0	0	0	0	0	0	0.0749480391895937	0	0	0	0.0267392222034502	0.0515015458749202	0	0	0
BraA01g001610.4C	17.1828993389531	15.3879777744727	16.9658122216028	17.8032037231617	18.3650669540288	16.8673127943842	13.5936576587876	12.812234682201	12.6700269547944	22.6313994898914	24.911714898451	25.4235471322258	14.6006204679674	13.7813186427739	15.1778896166415	29.7680644640554	27.4087983698283	27.6481606096594	9.81312628264492	10.2382068999237	11.5979964124351	6.04367652812475	6.57389699331408	5.33013384914859	8.05026364671754	8.38336090599963	7.19639154377297	8.85351912587547	7.77116112566599	7.87819617255265	8.23607713583571	8.04774026033885	7.61877550808058	18.4786671406757	21.5773540425268	20.3258526766976	4.47690106331179	5.47095822815629	4.75075842252258	2.88762845872777	2.8404252001979	2.8305705068704	8.49886041711388	7.91976877281418	9.2172433818543
BraA01g001620.4C	4.73225276576944	4.70416789362221	4.37936302567693	3.37392968561807	2.81386987679046	3.08263442480487	3.13948647492912	3.68936499706455	2.6074027846487	4.89053751825792	4.92266967838707	4.87407846124782	4.02380547701087	4.10781196185494	4.91060642892544	4.18255206913444	3.92869166765368	4.31182453611284	0.983711288177354	1.15064401274083	1.01742014564329	3.79602682540402	3.34092989852138	3.9064869877307	2.48746095200072	3.24322456011212	2.65565216871258	1.88115315797005	2.1988455777235	1.91182019509793	2.89682658618736	2.62742709813081	2.01543999943826	1.69085843117294	1.85347890856155	1.63469444429375	5.48383427194563	4.75526998204196	5.62104078423741	4.00619	3.76527862287103	3.3328036052636	0.776616880613294	0.445260833745203	0.656319972672618
BraA01g001630.4C	0.409169906069331	0.845987708211769	0.508983270145522	0.621326345406346	0.603124633966801	0.697438916074153	0.704178271736604	0.730961002582669	1.03549586342795	0.420589081247203	0.227959020032323	0.44465685085619	0.612753542709888	0.229073266051216	0.83107298463832	1.0514363796715	0.671439052549703	0.643585640094477	0.134886306696811	0.102762058925585	0.159853442476302	0.33032396091956	0.282571091664116	0.334222810674609	0.478963653635723	0.564440048567786	0.525730771292269	0.130287721077106	0.318899827851269	0.2746316836898	0.122504733065916	0.23117473173942	0.193215526748365	0.698894562692983	0.618706210621315	0.809037777189742	0.204833345141903	0.323348560337631	0.139445996690392	0.480206811354142	0.469789846661358	0.422261904471697	0.146423145697885	0.472215163329594	0.263451556617498
BraA01g001640.4C	0.299856753860863	0.399983895368424	0.331559240395819	0.448106310261023	0.474735218859379	0.275838380972477	0.329076111439248	0.322559202592364	0.367929458999194	0.363547673178272	0.30229518795634	0.412759882897421	0.192450567609085	0.351736907096617	0.064109990212047	0.154107276719463	0.0624836204402493	0.148940958915999	0.28007586454483	0.518790635232083	0.296773064758683	0.209798472349241	0.258849835436593	0.272147111039982	0.0877511299500427	0.0459605758993336	0.0733861737169823	1.11393648341135	1.12177478276303	1.25788462135539	0.673324291049756	0.822870304905265	0.736301215929637	0.107827168977222	0.0335861990714561	0.018822113935652	1.64406638445043	1.10582871583258	1.3761833904563	2.06750390071335	1.72905856086386	1.98932860108521	0.0286146617059203	0	0.0351033230028624
BraA01g001650.4C	0	0	0	0	0	0	0	0	0	0	0	0	0	0	0	0	0	0	0	0	0	0	0	0	0	0	0	0	0	0	0	0	0	0	0	0	0	0	0	0	0	0	0	0	0
BraA01g001660.4C	2.51546499072168	1.17439715945673	1.87745419874132	3.45595968854536	2.88388003640439	2.65426834239693	4.32909596601708	3.76895068267149	5.01559394455151	0.795589835506073	2.00204269216699	0.820088714704087	2.15259523770162	2.61537707814644	1.88234054594816	0.861859214245885	0.786252223873137	0.832966103567254	1.45117739619552	0.421168741505616	0	1.01537081169024	1.95431625754628	1.36980712556791	2.57647067658875	2.1205699046887	1.15430335742337	0.133495562694535	0.588152750684783	0.211045086471849	0.376562844253752	0.609085372748505	0.712701817983174	1.35682520963004	3.59232387568449	4.97374360749603	0.359788440655095	0.722857731994456	0.171455191385232	0.553533845758361	0.770170627405438	0.741700293244117	0.540101739699245	0.967683346065569	1.17791150520716
BraA01g001670.4C	44.1518789893193	35.7221	37.2334539935888	38.6940951123907	41.2197809923837	46.2073497519882	42.7770329556984	38.1306883447533	42.8455854621186	41.0939445470094	41.8235422927128	44.0328213077638	36.9591243203639	39.6802561113829	41.9259204830441	40.8483795412799	43.7327160869958	39.7976717917415	43.1495430501068	49.6319894337749	45.3083732250059	42.1511326522539	49.2261109509483	44.417484967328	48.6552884788847	41.7844469915181	42.8397106911559	40.3249465815892	39.6432001867361	42.6347778166435	49.4181430041533	46.2975501882806	47.6745871171469	59.5272648491601	57.5653822902525	50.3841257199929	35.7911283573416	34.6060282043085	35.5881340727434	29.3324804874039	29.2095581863376	32.4574497891393	42.7416165138226	41.1711397880836	39.2090890602871
BraA01g001680.4C	17.1820109561622	16.3162832555266	16.0814123055243	16.2737998189825	17.2128342472262	17.3482311574769	17.316651319221	16.1506153915511	15.3054080332274	16.8812010212354	16.3161856577685	16.3306902278694	15.7212097662194	17.7166693855496	15.9887658573265	15.0340088299573	14.1022645766802	14.5300062343042	16.0010258932348	15.4044524424221	16.5342520080794	18.0165376905696	19.2649993852235	20.5329951937703	17.7425407221714	17.8444262530252	17.407304684423	14.0595724558345	15.0951545049642	15.1610591711131	14.7794562289633	15.1754215641524	14.4150588663197	13.9548147315129	14.8037824025909	15.7262	16.2468445549958	15.405728871501	16.8675363699682	18.2384977839359	17.7141980255746	16.2594405314723	16.2256923349505	17.0977787542703	15.9212628282868
BraA01g001690.4C	44.9018032176128	42.9654557020065	49.3834160299664	36.2663377716656	36.4308797584275	35.1412413475425	44.7809531168421	43.0816582870454	45.4764896368145	50.3079560655337	51.9835779746976	48.9941623149861	44.5567879516472	45.3203526853381	49.5768888530349	38.7875352662785	39.1913776920716	39.1743459725581	59.5231009154653	54.2210620239521	55.7334531129521	201.886117687723	205.792232501221	204.769760396647	49.9304148355688	50.3603607305112	51.5496673033741	29.1491957703966	29.2491532601025	29.0673534966408	39.6236561715513	42.5666789541784	42.2499880121762	32.129133481928	30.6492669661253	31.2167295536342	34.623712753102	32.8175246080776	34.0158886285958	22.4595529272973	22.1055111365935	22.4608611258012	18.3925664291593	19.2366177980148	19.0573032822252
BraA01g001700.4C	0	0	0	0	0	0	0	0	0	0	0	0	0	0	0	0	0	0	0	0	0	0	0	0	0	0	0	0	0	0	0	0	0	0	0	0	0	0	0	0	0	0	0	0	0
BraA01g001710.4C	5.11340424343424	4.88461207305658	5.76573365952253	4.32964061067115	4.49804239870099	4.69936034391587	4.51731752975695	4.94763891634429	4.15541642064356	4.24531953208569	4.68674912199092	3.97944687790836	4.57867593593091	4.61071520207909	4.47000776016729	4.49297098574084	5.00752440942154	4.5676583875942	5.34250788482285	5.98611965385851	5.79974971249713	7.53038942965022	7.17650560148142	7.4104319907772	4.5797218818053	5.04385926659189	5.04108876094402	5.56742149991635	5.72725793289772	5.62556246890536	5.64844266380628	5.15226315308571	5.58477818026159	3.11402507128205	3.11773528265771	3.37795233295983	6.52927547221623	5.11925475773123	5.91942021405407	5.35385195077759	4.77253274031567	5.43508247672328	3.87810757357819	4.20704300617359	4.3013079964737
BraA01g001720.4C	12.8217856358053	11.9462420107635	15.7459351203357	2.80678238307657	2.3744139052247	2.73306244053525	3.07941082310192	3.18012870169507	3.15607471613816	11.3153044492117	11.1291015456967	11.6891518208526	9.60481931413906	8.52788608276221	10.0487443390536	7.61106658214324	7.67426466400118	6.96875866928097	10.6376850901801	10.8447984960643	10.6700146541689	3.69995403380983	4.11782693139329	4.79625424529833	5.20063457294535	5.08936777125287	4.29205755436294	5.08787313593538	4.62901066313601	5.10075166740413	0.140017733638015	0.150984543103855	0.176669746429632	0.210212356421555	0.392863920124567	0.484364568617319	6.02012207744018	6.21555838567064	6.24773057960383	1.54365776704444	1.71823982226791	1.68919630165597	0.100413281183522	0.323833187359407	0.218991998151191
BraA01g001730.4C	11.8837982091237	11.8889965915105	10.9241981645901	9.70005677056973	9.4759807045665	9.24525861209775	10.5801413299312	10.4465910991664	12.0947184557772	10.2963368793475	9.95519827493554	9.29185138807579	8.30580537349747	8.45736830757789	9.17264817191012	9.23891119475047	8.21594225564978	8.92918440957763	7.96798819905092	8.92847073666774	9.53727237526583	10.293	9.80655388682003	9.98126975573048	10.5657736780218	12.2255968299432	11.8123360135816	5.93259625295823	6.68749478849595	6.64129505963825	7.53057160237395	7.19374716858562	8.18926165376844	8.7459051729019	8.27409308025772	8.16436166326009	7.92975032715897	6.77210483040484	7.82547079152251	5.03066064734714	4.71773308798309	4.9664899526692	8.51974864369984	8.18242747799647	8.54173406801499
BraA01g001740.4C	5.06635906581973	5.54510798294796	5.12798653344266	4.35859111695961	4.34032649342149	4.76598851513092	7.97069720626128	7.72573639394849	7.45184307977065	9.24452977876775	7.98185283656435	7.62335988316475	6.05859551644189	5.90136366350991	4.94382667869415	7.03244748525515	6.78096401528147	7.65703113044452	5.86700023089644	6.61215150983465	5.80598209872965	3.43986656204542	3.5436636991293	3.25409580064489	4.6760091554991	5.37609271611219	5.38891670714458	7.0320197813741	7.00628910518398	5.84188652506115	3.03371756215699	3.85849387932073	3.33709521033749	3.73710855860542	3.92863920124567	3.57157712212771	6.61470203570588	6.27155440716316	6.09189149485181	3.7733856527753	4.97175874498816	5.01779400265151	4.61157291361359	5.27728157178293	5.41396884318222
BraA01g001750.4C	0	0	0	0	0	0	0	0	0	0	0	0	0	0	0	0	0	0	0	0	0	0	0	0	0	0	0	0	0	0.337672138354959	0	0	0	0	0	0	0	0	0	0	0.308068250962175	0	0.288054261172931	0	0
BraA01g001760.4C	0	0	0	0	0	0	0	0.0981265266494352	0	0	0	0	0	0	0	0	0	0	0	0	0	0	0	0	0	0	0	0	0.132711389898105	0	0	0	0	0	0	0	0	0.244659540059662	0	0	0.130336567714766	0	0	0	0
BraA01g001770.4C	51.5518789062359	50.4283310398048	50.7289632495246	56.1982436607846	56.7047255350839	56.8835043091626	56.3304053409451	56.251326963616	56.0314823054902	71.0854725314824	72.9129475889442	73.3139549771605	65.3948	66.579404617726	67.647625816519	78.6887846452448	81.6470833441273	81.5905352048406	71.095203795713	74.5620902130545	72.405100266185	62.5076951736438	64.0450628979022	66.2128456358848	103.316030676704	101.982457146847	103.536838980066	37.0377809365031	36.7064005849057	33.4722592568124	41.9754148799484	42.6506528483652	42.4186383233359	73.5301179869387	74.942342738943	72.5601563117665	41.978207943421	43.2930817559571	43.3306517409232	25.609276719423	26.1950804959705	27.1837625548024	78.0089115122235	79.0189234493253	78.3594985060403
BraA01g001780.4C	4.48913752190331	4.42915500137968	4.92952076797722	2.88789505957799	2.16766367571495	2.0731563384402	2.11966437934749	2.40856019957704	2.42173056731008	8.07829679129244	9.12931467628147	8.02425265464307	2.48376373580956	1.96849683041554	1.88647755813705	4.13692422838025	4.42720482980874	3.38312386679623	11.3287518929373	11.4687488071529	11.3573970523803	5.66108280240834	5.73266102213575	6.23789091027847	6.01365243634562	6.58414711665581	6.05210129553667	7.81257108446172	8.10745945559331	8.06516915070883	3.47596471618848	3.71073550166781	3.33325157949054	8.05745432180299	7.8413440616751	8.70131848696009	9.4319923519428	8.44075413205834	9.90747228989125	1.9075627915365	2.16832653561839	2.25933	8.0101242626165	6.68148131868042	7.12183417763715
BraA01g001790.4C	0.120304847382341	0.256762608775634	0.0798144780141239	0.173984240613268	0.236442338388434	0.156237868983899	0.972205294447691	1.38657048526376	1.18092914279741	1.21759835694843	1.68519767479795	1.30738780604999	0.411800828082049	0.384871543272385	0.154328541655377	0.90682578194567	1.16570438409017	0.836587695321894	2.18127285639326	1.61142822836931	2.03041672543595	20.2014644969327	21.6013313877579	21.7938298905572	4.47121681390619	4.53617562220364	4.32813571931266	3.21782347642827	3.07544220937782	4.11813194819852	0.216114328006501	0.466082720016247	0.136342956483738	0.302827655482646	0.161700512051271	0.453094655755332	0.481803650964214	0.656857678203657	0.492001853540231	1.48250803907457	1.2891986589178	1.63174064513706	0.516619055364496	0.444292875410974	0.563348980751251
BraA01g001800.4C	1.30724952273725	1.39500944925344	1.01182133545464	0.75621496707499	0.713671100122571	2.68802947818756	0.912948687116234	1.00444476097847	0.802008965088794	0.964730981637286	0.554896872159669	1.13650089596787	1.67800731127922	0.418206873792041	2.04961265295592	1.04508912593595	0.681005863197205	1.29864006697887	1.1491888491807	2.18875094010793	0.817140589414293	1.6885536647951	1.80556252665693	2.05650833549827	2.04030973714115	1.60295047913476	2.23953029345762	0.462504311697602	0.679231523100536	0.877415792575878	0.39138815308264	0	0.164613543261206	0.470081174989934	1.17137378808795	0.328226049838508	0.124651113297828	0.25043889927367	0	1.27850337078047	0.400246152824873	0.385450546095368	1.62172280896571	1.20693733871485	1.93845279203383
BraA01g001810.4C	15.7554250989275	15.3920989409649	15.9859423365979	22.6962177466268	23.637047141628	21.9813384820433	10.6227902599452	11.4769262780251	11.9708166906668	17.0773720922307	17.7250758472462	15.9763584663933	20.799696840892	20.3408704997576	19.5998811514706	16.3098342489206	18.0861909734708	17.740405737677	16.4134905844989	17.3767309945205	16.0344177968403	15.507705940976	15.0141122008317	15.3579388566712	14.1029046240025	12.813656445353	14.2024923734036	10.640691903044	11.1171000169963	11.4028494137495	12.8672325079048	11.5127626281622	11.6920646775923	16.4523648519273	15.9955719292055	16.2177588637532	8.2521689154509	8.62815292869978	7.7504000190917	7.87173359580988	7.93111880136664	6.44760741239566	19.6231493268642	17.9630265382725	16.7968748531289
BraA01g001820.4C	48.6853920356133	47.0453433318549	50.4997434663675	58.3708706575726	57.4591853907917	58.8588071693123	48.0995090659154	45.7351447179553	46.5666828590425	47.9148865712865	49.0364803672508	51.8017616126412	48.8469219408606	52.0840383496522	51.3800279560329	52.7107448105095	55.524745656423	52.2535824716586	56.7065975488566	55.9254385779446	59.5383966241635	83.1917575119118	85.2429192941556	85.4033434386091	65.8952724750182	64.7444887355586	61.0606707665032	43.6271053362855	43.6450507321262	43.0211401587679	35.4569106723399	36.0389873865132	36.5659017619602	38.3406676883544	35.0172512452952	38.2239153445775	38.7574931395785	41.4741642135762	41.2871250141355	37.6304096185691	36.6946447772091	37.1606758239143	43.5652578243782	44.2647039926857	43.038939294133
BraA01g001830.4C	6.96536778896931	7.32066421389864	7.31246337988322	9.69691419052868	8.8755810011924	9.02095413655999	10.5154154945795	9.81876012510842	9.61495602648464	8.5699220455343	9.43036873090442	7.83564708323075	11.790148189901	11.790483833942	10.9972426916805	8.37898812853987	6.63910072855533	7.94601274730754	3.93632943982851	4.8443143213841	4.52139824059735	22.171316844144	22.5183365184862	22.0495371056145	8.50067325779075	10.5588542972051	8.51406493010696	4.89889940444178	4.97530044700986	4.1998847913651	1.82187666555965	1.92750668443787	1.95179750982944	4.4589442573734	4.39811973649827	3.50255329324557	7.38984556532249	6.66468830079536	7.07448308354667	10.779746263178	11.8114134393797	11.4424966401727	3.87857293571021	3.85146002301284	3.36022472958475
BraA01g001840.4C	13.2574130243374	15.612695590079	17.2641829856423	9.33441527462722	9.93834633842146	8.8545486323524	13.4684703351275	13.5160727056347	13.0369000081408	18.8327713012608	19.1735669738539	18.9681299433816	12.8846306322387	12.941799574186	12.6821935052324	16.9752640308964	17.4751418299853	17.9865945484871	13.5233216551303	14.7262039637734	12.0398199165139	12.9900745485726	11.6536640901733	12.3760808059523	16.6937765633594	16.5465413507537	15.1846591971192	14.2563392702616	13.745302888009	16.1312983548832	12.6902451743174	12.2901004713388	13.050102008683	14.996586916568	12.9825257108926	15.578268821288	16.6758617709791	17.796846420151	19.3635226410426	16.0702885706274	15.0649802806247	14.7091199838843	13.272972527147	15.1427540938326	15.0056734667459
BraA01g001850.4C	13.0739054210324	13.6171432081252	11.5847227797199	12.8596312989205	11.7035131574469	12.952195182391	11.4175566043371	10.0936946587453	11.9902286904476	14.4442038096734	12.9996713837018	12.1447442022197	13.6783843017059	11.9889354037811	12.4636529353072	12.9780936048094	13.7708641928848	13.5215468462568	11.9998885383047	11.5596507984114	11.2508887950262	9.41238884467804	11.1777613781126	10.4353591378215	9.43395643022789	11.2822554152369	11.3906207037389	12.0042320551144	12.2693612650942	12.1709496470173	12.8689438036234	11.9254579453995	11.569295530756	16.9537285902316	15.6166586760196	13.1023537103617	11.219810401788	11.0779701937209	11.1329351454799	12.059514076522	12.5844385041102	11.6043691510961	10.7670767525804	10.4584961246621	10.4410990704285
BraA01g001860.4C	0	0	0	0.0398172888965687	0	0	0	0	0	0.0435397422416259	0	0.0598406358988057	0	0	0	0	0.129086186009022	0.0911704192959183	0	0	0	0	0	0	0	0.126601188339624	0	29.4274696112909	26.7799700212295	28.6433331291147	0	0	0.0520047761049082	0	0	0	3.22914600468553	3.83725970168201	4.05350780827175	14.944495868899	14.7520244552783	13.6790198360992	0	0.0847324720933035	0
BraA01g001870.4C	0	0	0	0	0	0	0	0	0	0	0	0	0	0	0	0	0	0	0	0	0.0852026722952506	0	0	0	0	0	0	91.7818162273442	91.8290905519078	94.5523572632599	0	0	0	0	0	0	83.9104627309104	85.1547773542631	82.4640348083178	213.880388034633	218.098663482902	224.826531253613	0	0	0
BraA01g001880.4C	0.135306185319993	0.0360974327740805	0	0.117407458213354	0.0886417894528767	0	0.0404975491665252	0.0311893605487202	0	0.213972816395276	0.043075735185989	0.0588164685362344	0.231575037796751	0.34629028832332	0.173572442937588	0.0463591753384094	0.126876886981973	0.0896100453715383	0.267628943482792	0.724945706650254	0.549755139821923	2.14096769682558	1.54179147294605	1.57187321336562	0.158385902577583	0.0829562798900223	0.0993434674359475	1.3786925594663	1.8138304878494	2.17959522067749	0.283572997628742	0.0873667690332004	0.357803031685114	0.291933052438737	0.318261399025118	0.101918602272593	3.40611452864677	3.38276210033591	3.91035213995463	7.18556405479965	7.41548149320933	8.33823459250965	0.309887224733715	0.541334840048416	0.221758400735823
BraA01g001890.4C	11.0975738719166	10.0438819506609	9.77044194845196	10.3341533117309	9.8897869151623	10.7372721343493	9.43434434738479	9.23977525502485	9.60128473812837	10.9734089361487	10.5989867096563	9.59456392231834	11.7181963073281	12.0677507730023	12.6578224961097	9.8893458794261	9.62171351953601	8.84892225274736	12.4596802571909	11.7665070548159	11.374386270302	15.9475972678953	16.4664251680733	16.106349323485	10.9958655795366	13.2382398674208	11.1379752328915	9.08885751880268	8.05473753716821	8.72031916214141	8.44277672683468	8.31757668646157	7.86412108273475	7.40612995705573	8.06165847654459	8.39625294497964	8.34120466685489	8.03982361409929	8.55370052175324	6.73593343295456	6.98393053592997	6.89989041140658	8.05181464145678	8.13318705232095	7.70853780953269
BraA01g001900.4C	19.5863104168162	19.8371420911214	18.4282076650371	28.8612313270596	31.0052893930471	29.4831113767879	19.3773736508107	20.390616464373	21.5639257325001	21.0846665286243	21.9034292375459	14.1177691735931	28.889656549231	31.1701370335195	26.8615083313683	18.7412783576557	23.241494308775	21.2969171344492	16.5528673763504	16.6711271734192	16.2276549098549	16.6285592079742	18.9613112315172	16.1344592190444	18.821168031297	17.8815624395371	18.5900778551519	10.7497430716495	9.39227713062649	11.6164430607826	42.0936195630681	38.2163836450902	40.1974832320394	24.8175030621134	25.0573361049335	25.5902263489923	14.6693665379066	15.7186669752617	13.7481907903031	28.2109913668354	30.027733573514	29.9257454223978	26.0583449393119	24.4618393952143	24.1631035797902
BraA01g001910.4C	0	0	0	0	0	0	0	0	0	0.050008503946096	0	0.0687312446609139	0	0	0	0	0.04942156835774	0	0	0	0.0494175499312454	0.0510586465307091	0	0	0	0	0	0.0671291972406805	0.0492928019621532	0.0530627645986364	0	0	0	0	0	0	0.180922187300848	0.0454367717253658	0.172434935336005	0.139174224076388	0.145232175453597	0.233105806448151	0	0	0
BraA01g001920.4C	5.34618407949726	5.00159148328123	5.14053168776345	7.80476041247142	6.58473392124187	7.44144040801741	7.02218779185129	7.58142710630574	7.6291626308618	4.55854280422475	5.22674278824484	5.4644	6.32922013591837	6.69103699968454	6.3947622873912	5.21672355985776	5.94462108950558	5.16743462682975	8.03803966188118	7.51175893792393	8.45049780890209	9.39602	9.8413175510555	10.3468720999163	9.78357319023192	9.88307383777891	9.58764971445226	5.37154077463572	6.09805371532447	6.10983790809365	7.41376534489665	7.60959140627049	8.51520501068147	6.15708149957443	5.53497053000565	6.89756759890721	7.09901108624165	7.31822677756789	7.19440308290356	6.35913556484801	5.7234938596677	6.27879314822647	5.39819702237262	5.41953205564137	5.56932244645436
BraA01g001930.4C	20.1952497359362	20.0016681511188	17.3008823838875	20.5473385637464	20.7291255233029	19.4879503066376	17.0905689615991	20.4949574855005	21.2744145211215	19.2686794825479	18.9658641494926	16.5639042227842	18.1797379790725	19.8856377476566	20.523501795497	23.6465692607314	22.4856424755594	21.0299972931773	24.5303579822322	24.0143173558815	23.7133977750644	21.8148672262721	19.7169383835136	20.6481962380798	25.6246568074541	26.7734513084867	27.5232186326291	21.5465634271331	21.2356194235058	21.0113	23.8940215053904	24.8582710015436	24.3312636899009	27.6472657474784	25.8726293233017	26.8396463245399	16.5916792619498	16.1505112767888	16.4569123712265	12.0046013184372	12.2862290608849	12.992058217205	32.8873324723029	28.1240097403853	28.8440780774087
BraA01g001940.4C	1.8788349622057	1.86826496971777	1.52977749527071	0.592835190237801	0.951120929113969	1.10909598352768	1.12468193642097	1.06303737203555	1.15268160928914	1.40455983305393	1.03315289546395	1.70767444296407	0.657737433742162	0.819633842154154	0.730361411126269	1.93120305414356	2.45582484740622	3.22388732676956	1.01352072115243	0.857936325289218	0.800747336848883	0.717027289242983	1.23853787515279	1.42617778917152	2.79912863629395	1.41371326979246	2.63352173397331	0.833935243499195	0.798725957720075	1.4330221920928	0.409105312275681	0.551435316891651	0.516195555411681	2.33396270627718	2.4679291113998	1.92984760784678	1.22150396518705	1.42340504016192	0.838225380105579	0.350799227353035	0.156886609286293	0.1007247311813	3.56956129200407	3.36419296607487	2.71937594412024
BraA01g001950.4C	12.7052697431505	13.806232108827	14.082804678815	10.4195695008431	9.97294585484394	9.02979060336017	10.9212422406303	11.4111580524058	12.0961888777963	13.6724136546979	14.5021507788365	15.4573137491029	9.04933760917121	9.29402816815023	11.561317814911	14.8378132759625	14.7226921323291	14.9304218246502	10.8030052788445	10.0396565520639	10.1210278417282	7.45508656064343	6.87491312500648	7.19995681866398	9.81672941744595	9.07204147745495	9.95404855118237	13.5675844866401	13.259372697659	13.6234872058655	10.8087417992239	10.7299071357917	10.594413958783	16.2692396577944	16.191933215624	15.4348185065099	12.9201489682937	13.9140837353109	13.539119601948	7.0691153946406	6.11967589522156	6.80716816030111	12.2869995398122	12.0641168549531	11.6812763922831
BraA01g001960.4C	3.73262547010314	3.27965289691604	3.10890265167918	3.62611729630057	3.66797645183231	4.14935249555847	8.23317549778283	6.93000609394435	9.03553648571811	13.2427211329398	13.3297294084925	12.9097836379224	9.47836290149262	8.91694318951167	8.48354402736082	14.2206770350571	12.668805994343	15.1546091100623	6.94157666935921	5.90994846951429	7.30394286373832	15.0929958073181	13.3229731966058	12.3724514567424	16.0999734444901	15.7830100237534	16.5326029256766	1.57610890149032	1.13836016261571	1.34796539101375	1.7491951475013	1.41464989799653	1.60932668576846	2.10089064716909	3.59914042952829	3.16302588863803	2.64618595062457	3.14792883287908	2.75434468741437	1.17849141355006	1.22978858246997	1.72265874559924	11.2201780763327	11.8369524138085	10.5442078288706
BraA01g001970.4C	0.839194723105127	0.634335594131884	0.974314900105017	0.768638043619188	0.870474320772922	0.968753762191658	0.739566447584471	0.623314246787482	0.715073986003067	0.678295630608379	0.667909777673233	0.526920241292601	0.957514983577469	0.820324350867005	0.877172053666057	0.670899674779442	0.714052146028005	0.725599790302056	0.691619026228698	0.686927281849093	0.947135013425301	0.828036180047304	0.901513668181977	0.74471962794144	0.532100575403334	0.671722227601474	0.633262296844226	13.9645130822705	14.9560258017435	15.5679088217988	0.767718688369065	0.797746188851173	0.898232451308196	0.821486984544331	0.892962810864433	0.790148220230444	1.12028481605832	0.884237090864321	0.915198056122013	2.43486497050238	2.36955613419095	2.5294042013919	0.774130659765501	0.559576957657461	0.818683228134717
BraA01g001980.4C	3.28442014235693	3.06079817168515	4.07443176789174	1.17121098559175	1.32638384949609	1.31468450730354	4.84785295876355	5.47593885302214	6.45910634810536	1.66491726552247	2.23447496569662	1.81886342578272	1.55931898926191	2.15903548664997	2.94353462376841	0.832429875222854	0.379702293480198	0.893914842852662	2.62526586796067	1.85314246262471	1.56087139416982	1.08966623693586	1.30499600503903	0.931023379654285	1.69849565160485	1.65507895000093	1.58561866073376	9.42674031983459	8.12128968913037	9.0141989129147	11.7597820922562	11.722169872929	12.2886017526725	9.90151470051969	10.2502348980794	9.35364186905641	10.6567581056475	9.38657211009386	9.45763563016684	10.6926538009908	11.2820604590172	11.1037960973961	12.9062360432847	10.9664485345343	10.4604287572178
BraA01g001990.4C	0	0	0	0	0	0.0613220304885611	0	0	0	0	0	0	0	0	0	0	0	0	0	0	0	0	0	0	0	0	0	0.0400942304338536	0	0.0633855549813063	0	0	0	0	0	0	0.0540296634430859	0.162828021541413	0.0514950745457352	0.277081788547985	0.0578285112727633	0.0556908070012647	0	0	0
BraA01g002000.4C	29.0732647406332	27.6110947347672	26.5492418854689	44.7404180283725	43.8289597650934	45.2646142534895	22.3422432252685	22.5890050901509	21.8654540194678	38.3077312682417	39.4885662041213	37.3281759796343	47.2610362127431	52.4299652052199	47.951411786553	28.7682661858626	30.3145685017862	29.0304738164149	25.0522586368427	25.1846947253257	27.3650935724746	40.5621073301262	44.3806414492592	42.9113615563301	20.0712366471782	19.8894832439767	21.2223237965221	22.5658949547906	22.0117857037891	23.544583683472	37.5737919564515	37.0739023639699	37.5288827481606	21.7165425032875	23.2727379971561	25.1545653712443	26.4594111650936	24.0639778853813	25.4936132845904	32.6386610012814	31.6535441226957	32.8003038403818	18.4459899091875	19.2421772376267	19.5538088410049
BraA01g002010.4C	4.91438334094661	4.84527895903826	5.31582913414532	8.59039	9.02862828826878	8.22058517211617	3.74117610089909	4.30961096771168	5.21073585329409	5.50769334000923	4.42149969080895	4.87620316851079	9.46227674951079	9.50142335012985	8.4513249001754	5.8566494867674	6.67859031861352	6.12021040574704	5.5645809477944	6.40371623184987	5.17548664820475	7.21030886818797	6.19747137528189	7.05882590833192	4.87724620080121	4.81426681064461	3.96117692694166	6.87167120402912	7.99342734521404	7.38576318062101	12.4105808438225	12.485858194515	12.0673167533934	7.37609998130924	7.25154999025295	7.00109966151675	4.88978884596886	4.75858082258898	5.0099339320596	10.1559568920607	11.2522226027111	10.2692557975807	6.60634097052977	7.03606670776324	5.55301138169091
BraA01g002020.4C	0.119784047177223	0	0.119203441189925	0.103938637249485	0.117709389240995	0.116671135929535	0	0.0828340809378349	0	0.113655690786582	0	0	0.153756802692973	0.459846519234538	0.307320905460924	0.123122744892269	0	0	0.11846346091392	0.240667852288923	0.336937840440309	0.348127135436653	0.496334287630801	0.652289107413289	0	0	0	0	0	0	0	0	0	0	0	0	0	0	0	0	0	0	0	0	0
BraA01g002030.4C	0	0	0	0	0	0	0	0	0	0	0	0	0	0	0	0	0	0	0	0	0	0	0	0	0	0	0	0	0	0	0	0	0	0	0	0	0	0	0	0	0	0	0	0	0
BraA01g002040.4C	7.48019852504079	6.72850101884234	7.5098167949653	7.00765233245209	5.52924367882044	6.83447233103014	6.59766112898712	5.58476093059824	7.12742297383636	10.4264141600533	8.91435851354354	10.1863650879034	7.22252349491991	7.62377123994103	7.47275043804983	5.78352893770265	7.69699545475808	7.95701830512929	10.0818640156741	10.0415494685286	10.5514744769465	30.4611243507071	26.4689851022057	25.8100500501742	11.9718712641492	10.8362136756341	10.6438920116092	3.41467597208127	2.97171916135469	3.79881155649329	5.35115620781648	5.51382547961805	4.9514021038831	10.2833068519329	9.94284069616698	10.396246036721	4.0334177820808	3.19579207829128	2.21989353056669	3.96213700121774	2.06730010514091	2.9277643154373	6.14010398815984	5.19493164729937	6.1840354023376
BraA01g002050.4C	13.2077578835202	14.4107534424561	13.1162985244735	11.0538507668555	11.0280853495473	10.7159560812051	12.2307441239159	13.4810299915539	13.7024850089162	16.561112181252	16.0642229769094	16.6845353257585	13.343516368832	13.3905381781884	11.9202842687676	17.0903203829386	15.6427759338587	16.5721656778478	15.7618379415095	16.2600093506832	15.8224801125153	12.1006702652376	10.5113067072544	12.4026582390732	15.1782346841193	14.4541087673848	15.7606406398326	12.8538866465339	12.8942307075887	13.4362217085336	10.0056518975407	10.0415629364736	9.28110349517102	15.2299742513929	14.3427629075074	14.2064476817995	12.5888308204103	12.0994930984662	12.3365726345583	9.24707662211575	9.4722928584334	9.65873386359154	16.8849743675583	17.4894661792945	17.0048868718846
BraA01g002060.4C	9.13131053088551	9.14566628482018	10.7532955812292	7.4141381636259	7.48045738700527	7.22953458008779	6.52517076740625	7.12626	7.16417147432796	14.8551462049484	14.4911422012945	14.1589365365878	9.01793719200576	9.31038596694732	9.76515532133804	12.8456271657908	13.4830239438856	14.1297656195887	8.87699995320028	9.1212065066182	9.3871765153239	6.50496075342112	7.24182069234242	6.42946276529815	8.36520628192509	7.87375675153282	8.32653810515152	8.75024688923281	8.91144978704429	8.79358915510154	5.64350952610864	5.5003866849079	5.22321956186296	8.41688701469812	7.67371316470388	7.99628684424101	7.30305444917996	7.1428986118479	7.94876107485022	4.63407623835134	4.85164254244549	5.84800374691977	3.43940022386145	3.64954861944729	3.07961766582858
BraA01g002070.4C	10.3487389890822	10.3068386824559	10.575669325796	11.315322234803	11.1043632381084	10.7126116205187	11.1256700921561	10.9111760450441	10.5058130345091	9.68718189647647	9.13032199335929	10.9235129093163	10.8117	10.0434528763886	9.9715003224711	10.4225339443521	9.4864545048945	11.340912081776	12.3228821266155	11.0256149034149	10.6605154883127	10.4300933290404	10.1673610581276	10.032616716738	12.7523	12.3339814330573	11.6016925121455	8.45236810539889	7.63883421602173	7.66239669927479	6.98180669723309	7.59607351238219	8.62533554476576	7.75978862027409	8.30367723835616	7.15718576978045	8.74172769772807	8.88160292593943	9.12874885654604	12.7649314535471	12.4893581490703	13.2181254775882	9.36629264317014	9.51177954653432	9.48552132872484
BraA01g002080.4C	0	0	0	0	0	0	0	0	0	0	0	0	0	0	0	0	0	0	0.0889920633207008	0.0903971932987664	0.0421857133559412	0	0	0	0	0	0	40.6008845994092	35.6411003455618	37.3704226289177	27.0757869478064	25.3617206916158	26.6677955047623	2.52391551189718	2.8573663653938	2.69425553836951	66.7205724875322	67.0247793646371	70.2514646614339	117.262770017532	122.160332296172	113.943255293351	107.461803701721	109.456787456431	108.14376799758
BraA01g002090.4C	0.413372398101789	0.33084257713387	0.205684369112028	0.358690199135476	0.203106397121718	0.352301077120557	0.463963518462432	0.178661743199252	0.570617022780263	0.0980558900903844	0.14805021589134	0	0.198979391720318	0.247956456449996	0.0662849011778463	0.0531117723064691	0.0484525179977844	0	0.0511018851001223	0	0.048448578363966	0.550632462586078	0.0535262467052825	0.562759229925191	0.13609208855931	0.427677963970829	0.227627328746793	1.31625876942511	1.69141967517192	1.04044636467915	1.34592209878932	1.20110953057408	1.46399999959195	1.44930722671967	0.729237603368478	1.75145833317187	0.931217140519069	0.757279528756096	1.0988500781216	0.818671906331693	1.85099831460467	1.0055544591881	1.46447754629935	2.05138026975469	1.77841540982258
BraA01g002100.4C	20.6282046057937	19.7259738650658	20.7567319897727	13.4494871478223	13.2757631077158	13.3823245248968	26.0136259130609	24.771858428845	24.0197802566393	19.0281319994067	20.1766028661211	17.3182773113444	10.4146309010792	12.341441022444	12.4209928615856	22.1079405081662	21.3886704552377	21.4048094580581	21.9904558128881	21.645626689994	21.1716266821622	10.9373552993687	11.6556178458362	10.9622462358726	23.6204478269838	23.6518336257395	21.1165669801168	27.8335478600623	26.5945915980455	26.1240540233536	19.0781424412378	18.8302576095084	21.5998924421125	22.6250134540799	25.4242184767751	22.6152515107091	27.3260067126592	27.2196428126543	30.1761136838008	13.9462967279866	16.1703874467698	15.0986789985711	20.9705892625688	19.3986380975601	20.537693547222
BraA01g002110.4C	6.32707404087552	6.41655188140361	6.25327997283719	22.1860561796903	22.0167254955119	23.6375538666322	9.68906242286945	9.82955778308203	9.61123273080373	9.86855363697432	9.14699912543389	8.36400581073299	22.0282807880069	22.4593793301943	22.0144770148343	8.77517110698903	9.83400197314154	8.61014296561296	11.1860305747238	12.4074926041044	12.3118195071462	29.8495164976514	29.538691876001	30.4425420701779	10.1963560415039	9.56498249883076	8.59083720356436	7.47909674034285	7.01177562758429	9.07510398460626	34.7982992362543	31.1019882429009	33.6426512044054	7.76057269470462	6.2470593281515	6.1694674035033	6.80583365110765	6.91158410935967	5.74220487483446	23.0394917539142	21.9724794813116	23.843602535832	6.06673402838369	7.12190693787208	6.60534400061745
BraA01g002120.4C	1.47217056288911	1.25858697137149	1.0987760969659	1.42258940148357	1.70970397045083	1.1080230974493	1.35191788224286	1.73530889026359	1.26241253966667	1.52383833064283	1.37407428303988	0.872645790737118	1.28843366706445	1.31656783061376	0.987180151580343	1.1692938795452	1.00396898235796	1.16333234536902	1.52211939017087	1.47892868843085	2.07051766035992	1.81514414510622	1.97558451186057	1.56691359224576	1.29246343838551	1.47696283567193	1.43708674341366	3.04699182759619	2.50338292915409	2.18956087294857	1.65286955821175	1.49067568856466	1.55467240585447	1.55206366180171	1.24794863139932	1.05849924415877	1.20596560761297	1.44221917507963	1.39569086868849	2.73888814612238	1.96686863975851	2.66366368915964	1.17816631005736	1.11207527460788	1.0810578385154
BraA01g002130.4C	8.7632034167007	8.62292107101576	8.33247568465238	13.8017433388876	13.2415402849098	12.2478119039954	6.06310243283538	7.05616997489973	5.7721594252581	9.45388529046046	9.91727698879075	9.54931935039379	13.7525620907607	14.3725727835266	15.1683865995773	7.49593171262229	8.13284973869643	7.84090326774425	10.1505968970949	10.3410173212626	10.383313297647	15.5252619901131	16.7876190452999	18.6959358656687	8.14139184666114	9.10787074031153	8.22985742988964	5.35140563686553	4.63122447936174	5.19692802956276	7.35890382620836	8.60382634997454	9.21719791500148	3.14041756762527	3.60011633528467	3.42474691535673	6.87656388419098	5.95064011479167	6.87308446160323	7.05305381775404	5.15479711683184	6.07920728421452	5.15498406654377	5.95723500246005	5.86017361646991
BraA01g002140.4C	0	0	0	0	0	0	0.0302253606005635	0	0	0	0	0.043897692757883	0	0	0	0	0	0	0	0	0	0	0	0	0	0	0	0.0643117309331337	0	0	0	0	0	0.0726281134108536	0	0	0.0288881229723069	0.0870595078679454	0.0825988513242723	0	0	0.0297762891448368	0	0	0
BraA01g002150.4C	6.05135445881159	6.07774271201329	5.64417048426637	4.03595689546112	4.03432274634468	3.97562399035359	9.4821051921785	9.3375889917565	10.0020697820229	7.36295876067413	6.52741466427275	6.40597599787721	4.63011051128273	3.89459634568686	3.92703930610209	5.6590001237277	5.9191441004789	5.54001040580107	9.95093071676927	9.94117161553822	8.7222399449831	5.49449714703321	4.84277110360525	4.41956638626627	9.5003	9.25339594773249	10.2188516094914	6.64959029270892	6.12566638449057	6.49859587022751	4.88110705664769	5.37833876313774	5.21751519580135	8.44815696562099	10.3822545752302	9.97429984899473	7.14824958509085	6.28067897327258	7.23993808151225	5.07580092525591	5.14415853021746	5.33184550426431	11.3115647370974	12.0065767617494	12.0013625058843
BraA01g002160.4C	0.283796050235267	0	0.847261381996084	0.246254617483394	1.11552282726851	0.27642084512536	1.27411520070068	1.57002442639096	0.261167021964813	1.61565935825849	1.62627467917565	0	0.728570695837472	1.63422378374121	0.36405707262294	0.58341239118183	0	0.563853977799372	2.80667276626826	0.570197680807603	0.798283498889348	1.09972469450758	1.76389569911869	1.85450810846117	1.49491924971303	3.65390506654052	1.56274916081933	0.722929816438098	0.530845559592419	0	0.509808158374311	0.549738592839676	0.321629538371894	0.306155431916521	0.28608552132148	0.641303205069085	1.21774549144801	0.489319080119324	0.696371854241558	1.49879933620725	0.260673135429533	0	0.48747644198496	1.04807550096948	1.39537209078387
BraA01g002170.4C	21.323758269971	20.1817766117912	19.8730727825993	22.0273625730559	27.6897839406272	24.7257177979107	11.7008194119393	11.2935529983226	11.6027642556386	36.8525970593593	37.2563614384543	37.5184317185723	38.2332511944068	37.6008904982352	34.4100733091545	34.5297173267136	32.4527408734426	33.6243197770267	12.5527795739062	13.6860521322284	16.3440612387284	8.19748912190283	7.45070622143026	7.28050392733034	17.7550233519052	18.6765789770747	16.122123223315	4.04160877882538	3.1655927865603	3.74847052669266	4.33220006141473	3.60608343009512	4.21954348506246	10.7716154256868	8.70067434110739	7.74417746488241	6.24513513504073	5.61706879815875	5.81374667302585	2.68133826202215	3.26439293450745	3.81737	13.2267117171607	14.7656049649198	12.1843598359732
BraA01g002180.4C	13.3852476993969	14.5747563592198	15.1380149384227	18.5218651578582	17.5468168858215	17.9496531056281	16.2534419888398	16.5896669685153	15.8804	14.7956194433622	13.3046092287732	15.9622390617674	16.1317395818496	16.1953187041447	16.7860798017277	13.7303088614344	13.9573325810307	13.7845631937135	11.9705284780052	12.2143084482358	12.8059616459762	23.2404873863917	24.625026656662	23.1288221852047	18.2133449968116	16.7472791684577	18.824583856904	11.2846495361489	12.6462	12.8174022763258	14.7160017538614	15.5517798228081	14.2428016512027	10.3225657820327	9.67335477020018	10.5341159473047	12.0484818698194	12.1739212519342	12.3528820055362	13.533493513635	13.6718565168386	12.6118279419706	11.8471183573044	12.2322802003544	11.4698407504581
BraA01g002190.4C	3.76748916915955	3.88639924478096	3.44373511794677	3.97136796122993	3.92162809359335	3.64239873077441	5.43763839814919	5.80891223569198	5.82983269151408	3.89249247810384	3.86476017428907	4.25800978648174	3.54640879554775	4.23184020651089	4.15278415669738	4.44620260299314	4.34401379967428	3.74267674371368	3.91915123035643	3.9810322192543	3.45399516917328	3.37944899503559	2.74635802875893	3.06980477358738	4.48362694789121	3.84974869232441	3.81112200792853	2.75473445560281	3.28867256661264	2.95016126928879	1.77970094621592	1.91909501206892	1.4232472008136	1.83646942140546	2.41939192766577	2.01801916269848	3.4726932698631	2.91111540479462	2.46521957477344	2.43186427849059	2.8709537457292	2.32047837583787	1.41412417171885	1.57171685376096	1.64658128715797
BraA01g002200.4C	0	0	0	0.0383850123175555	0	0	0	0	0	0	0	0	0	0	0	0	0	0	0	0	0	0	0	0	0	0	0	0	0	0	0	0.0428453339743153	0	0	0	0	0	0	0	0	0	0.0391304711064042	0	0	0
BraA01g002210.4C	0.150312982695909	0.160403983752999	0.0997229331457592	0.021738184884229	0.0738547820226436	0	0.33741846645989	0.346485698445267	0.161382066537786	0.0237704523057496	0.0239266306352234	0	0.0321573756650763	0.0480871643020273	0	0.0772513012316366	0.0469829305347461	0.0497743438980885	0.0247759705487691	0.0251671678944053	0.0469791103918584	0	0	0	0.0659821760285291	0.0460784768787041	0.110361642864561	0.0319084006802691	0.0702907769039306	0.0756666855978745	0.0225017181717951	0.0242641524680255	0	0	0.0505085347738239	0	0	0.0215973790455564	0.0409815939571763	0.0661534338072464	0.138065897896131	0	0	0.0231297784845007	0.0351933722696572
BraA01g002220.4C	11.8675436356847	13.5974058733101	11.1262823696664	13.1159767483537	11.2937243347613	13.3234223375604	12.4506652456732	11.0575083754849	11.4385849744295	10.4306676402241	11.4536726840362	10.5889558648022	14.7523231188761	14.2072	12.6598176157029	10.721684265709	10.3668154393747	9.55560663279635	9.14227720479705	8.53365829289935	9.0189817425309	12.3439752673565	11.1288678985028	11.2243789295971	8.1157580035211	8.04189038346954	9.35532906206063	5.7279540760671	5.78328077197046	5.9111680201867	5.5540894454944	5.44464576994149	6.15851593507808	7.14247491841365	7.36686362183923	6.1397905609464	6.32512951652795	6.30012122625416	6.48820503020774	9.07145760768781	7.80254125461762	8.28762178681349	6.59826323984722	6.11278798110584	6.93186296630942
BraA01g002230.4C	0.222249918858944	0.355755421797565	0.110586324959328	0.096425000821811	0	0.108237077910533	0.399120424315875	0.691614675782164	0.511320976738338	0	0.212264767362283	0.144915274887469	0.14264185310071	0	0.14255246819573	0.114222305502467	0.10420210195909	0.33117929418939	0.219799674466791	1.11635088109922	0.729355405611754	0.107653772805712	0	0.24205427118469	0.878039920765186	0.40878455993999	0.36715191127683	0.212306196092514	0.519653032733543	0.111879322948932	0	0	0	0.119880139003457	0.112021439071664	0.251112700780063	0.381462443104197	0.383201689250073	0.0908919086861471	0.391252838768962	0.102070806041685	0	0.763517318771624	0.307793257061819	0.702489391659693
BraA01g002240.4C	33.0348457318092	32.8661977159013	34.8326351548204	34.4216923562051	31.6308826481526	30.7502477979473	38.3514469237778	41.4017680422542	38.2114668246781	39.050667023141	39.4820364701479	36.128654050676	34.8570930367963	33.4613906608937	34.0722203209883	44.0200205202594	45.2853978269321	41.0670539246126	43.417568520108	42.2645182567198	41.4850015069781	47.1622322481258	47.6102356075681	49.3334422403787	41.7159101503738	41.4681433532013	41.2697568794793	42.2506005783117	39.6685810581743	40.6525706872356	44.0349694630527	44.4483764698421	47.5763082132794	36.9209022731243	38.1904657069583	37.8419262056888	56.6802885980183	57.2345544127169	58.5122204356626	38.5016084133604	36.878405858773	35.8996432964837	40.7110338196782	40.5750147050084	43.2740047772862
BraA01g002250.4C	5.31346409272007	6.74001848036039	5.78654965602398	7.82929082759704	8.86658768956628	8.20248812165471	3.96083638478689	4.43702555284403	3.50588339267982	4.94649332510298	5.84074194106108	4.96807366298998	4.50407155714741	4.32980486181434	6.17314166621508	10.6139835841368	11.5630354228299	10.9553150577867	7.83275252977581	5.84142732783876	6.67405497712743	9.4208752702042	10.9045182486278	12.6657528422076	4.04873963463947	5.71631887350866	4.4164650197068	3.00074808317716	4.12559320770195	3.12897280377829	7.20381093355004	7.67094476693407	7.83971999781491	3.13642928892741	2.02125640064089	3.17166259028732	3.01127281852634	3.6300029584939	3.44401297478162	6.53009493401892	5.34096587265945	6.38507208966674	3.4441270357633	1.85122031421239	4.01386148785267
BraA01g002260.4C	5.76349548500937	6.15041774540669	6.63837871621812	8.70558753803398	8.02353508957474	7.32901748960634	4.21674384648479	4.83441103810959	4.12528044337862	9.72200038142041	9.22522738693418	8.90788744689184	9.04214547292985	7.88745423107496	10.2002683173187	7.73429300653057	6.00493501743032	5.99060867927153	7.59993937095589	7.61271638455281	9.00667014176024	12.2525980609132	11.0009599171168	11.8566911852435	3.88866410424389	2.35573435892129	2.70354097831232	141.922904561686	149.532590561757	139.90762870356	10.497279365176	11.5262211714722	9.01151999748831	2.99365099289636	2.90499569866459	5.00457684380094	53.3083648310261	57.8300126921158	58.184319489643	62.5210340269868	64.0169984569326	64.9077161156254	2.38332262378375	2.31572130337157	2.09911327061026
BraA01g002270.4C	0.988218389212089	1.05456071461421	0.737571292362663	0.428746878654124	0.56647643572229	0.320845623806222	0.2957767430198	0.683381167737138	0.227355220014011	0.781382874157751	0.786516771922746	1.07392569782678	2.00844823517696	0.790361204934363	1.58462341878289	0.33858754845374	0.386106002794844	0.736282537974626	0.651549035026559	0.992754890691809	1.15822382651356	0.957349622450795	0.853074556865439	1.16596677950125	0.361494610235667	0.378673197265838	0.272085791392651	0.891559650852788	0.462120018395186	0.414552848426847	0.88761241859813	1.19641769647028	1.77326999950575	1.68795517150404	1.74333364555277	1.6748320310956	0.565381835315149	0.780944514029724	0.673573966156269	0.724865750397853	1.05898461268248	0.218536693545141	3.6071080472771	2.88922599039577	3.41278824499754
BraA01g002280.4C	0.291878849134372	0.0934420886367021	0.290464081380514	0.0506536396722172	0	0	0.157248395023185	0.121105523396455	0.107442129289322	0.166167497289243	0	0	0.0749321127048033	0.112051208800821	0	0.240011426752019	0.109478157754487	0.0579913110078468	0.115464385954074	0.0586437488172377	0.0547346280884047	0.0565522983726208	0.181413323485309	0	0.153749606378714	0.107370628085504	0.192870940734031	0.780695569175636	0.327578747216841	0.411404345780567	0	0	0	0.251900038918657	0.353080232010687	0.263827267908168	0.751456869722667	1.15748738097846	0.954940306449393	1.13042354998754	1.44772579961655	1.34257141688492	0.100272052939944	0.0538962876289684	0.205016242994917
BraA01g002290.4C	0	0	0	0	0	0	0	0	0	0.0686391230632691	0	0	0	0	0	0.0743564812290567	0	0	0	0	0	0.0700804952382282	0	0	0.0635096413276779	0.0665276832843512	0	0	0	0.0728312455275402	0	0	0.245951999931448	0	0.0729237603368478	0.0817347222146873	0.0620811427012713	0.187092589457389	0.0591688503603938	1.14614066886437	1.26247577355088	2.75156265650562	0	0.0667891250617804	0
BraA01g002300.4C	3.51131038025672	3.04776528245072	3.29742923913579	4.44149581533387	4.59255962901932	4.45571134401134	2.86419730774134	2.58206932724988	2.4348748495513	5.34943514061456	5.62074827677553	6.64279187674517	6.25291404839063	7.09587561148578	5.83662545384768	4.0920983067814	4.84609614660681	5.37966580025071	4.25515670060241	3.50258830067137	3.98785054404956	2.34760264879802	2.84327691446411	3.20479	1.91039725387814	2.27406960288332	1.90630259563752	3.46444248494129	2.84457791484008	3.51025125059344	3.42036170598314	3.95170670791255	3.50300267998879	2.90765581116428	2.74197248987745	2.87769769298762	2.99212799708339	2.55810242957823	2.7910882629789	5.09310498295628	5.95075535705757	5.31518735614349	2.14496169010138	2.10036578277395	2.60530024610163
BraA01g002310.4C	0	0	0	0	0	0	0	0	0	0	0	0	0	0	0	0	0	0	0	0	0	0	0	0	0	0	0	0	0	0	0	0	0	0	0	0	0	0	0	0	0	0	0	0	0
BraA01g002320.4C	5.21025797768234	5.76596699133504	4.95029122065128	5.11639049304418	4.67754583421676	4.82424524163962	5.66021111632467	5.96058769782969	5.88005	4.23163783875528	4.46422165903117	4.7254395060361	4.56873952426559	4.46546425216383	5.69359307881635	4.98081830286386	4.20207794502365	4.70733963062067	6.8280117394027	7.47432	7.37816848741007	9.70035154061728	9.63957723210739	10.228176258793	5.9672241651176	5.60007922137084	5.90344994885256	1.44740016522428	1.3435678489103	1.25204276019254	2.40731767926653	1.93132688515063	2.28418033256754	2.38246100350381	1.94529287066717	2.56794599937582	1.78486291908091	1.94087721143804	1.92912	1.32110363807497	1.51646924776228	1.23281451298615	3.48042314400537	2.94961581564008	3.43378774319205
BraA01g002330.4C	17.1717175323513	17.6277406409425	16.7815056337389	18.3798736237606	17.9049497275344	18.0875379092899	18.2438524390184	15.6006956136856	16.1052996878301	29.9326262749821	31.4255976652299	33.4691278348798	19.5341418449177	20.4870083034224	19.0470439444756	21.9202409295492	20.6143587525624	22.1864282568883	16.3315813863291	17.9323038746739	17.4311179467626	21.9148036948974	22.2404240323661	22.1510690732862	19.1017459685554	19.5555788757914	18.8662326226449	11.1189748941294	11.0208154219731	11.2632668668678	16.9012487287136	17.8665042672895	17.9459959816202	17.0825856938929	17.2480546188023	18.6117343210267	10.6773336568993	10.1586895981294	10.512860118381	8.81540189290981	8.84021937543634	8.67714925005993	20.5058025052369	18.8729537674576	19.3849828761072
BraA01g002340.4C	23.3639118611484	22.8822000869363	25.2431600097503	18.6125646837708	18.0404434884775	19.0858335323388	18.1101290698157	19.2212088594073	18.1816435163532	17.7404469305983	18.0397947419331	19.6786384853175	21.9588765589003	21.1092673103363	21.3596613678176	18.6885194342065	19.0921868823337	19.5976382547188	23.5431237907921	23.944434533036	22.7210299404553	18.4552761482507	19.0936195789145	18.6795193553102	21.0030388069885	21.1752359516879	20.0725339139874	12.357022620561	11.8826	12.2429730610262	13.6199745423624	13.8882483290822	14.6658449121135	19.0901228217381	16.2803895433584	17.2161504872397	14.2008755954017	14.2275477944511	14.7629351062809	9.52449298846788	9.16828817109299	8.6079853666049	19.4086041496606	19.8584377393389	19.2545757778556
BraA01g002350.4C	0.599894089928206	0.120031300850398	0.149246584904459	0	0	0	0.134662582187876	0.311132889376258	0	0.142300620984826	0	0.39115342489951	0.192508517192828	0	0.192387883906432	0	0	0.14898580714211	0.444960316603504	0.602647955325109	0.281238089039608	1.59817714750593	5.1267700197962	2.94007383048721	0.131666329581771	0.275846491666822	0	0	0	0	0.134705407700529	0.145256132254386	0	0	0	0	0	0	0	0.13200807161717	0.413262287876089	0	0.128804750930985	0	0
BraA01g002360.4C	0.688882528579382	0.980172614413208	0.457028961242701	0.398503322898439	0.225650364437095	0.670980059744132	0.75601026431617	0.476381892862403	1.12702781262824	0.726264580130025	0.950347236447732	0.998171602959331	0.491256174579208	0.954992460070068	0.785517335120037	0.70808350382027	0.0717740619303279	0.380191997478829	0.529890501515376	0.461363268703248	0.861218712494732	15.571827883847	15.6994036290855	13.4214573686349	0.335994990426512	0.492746533869572	0.0842976725753165	0.0487452677058883	0.214761170374526	0.0770621062635799	0.618750565661767	0.370674362391898	0.260239667977259	0	0.0771599953771626	0.345931189456353	0.1313750322724	0.0659870128791619	0.187818134961416	0.471613899014039	0.21091809713178	0.338535403555406	0.0657385243340714	0.212006973743826	0.161290787020068
BraA01g002370.4C	48.7784118648474	44.8274429359238	48.9084579976203	46.5090503963873	44.8739808827705	44.5433880919796	37.5158711727183	34.7040222289935	35.800263464614	36.530712955179	34.0528931233921	35.6254872507387	39.578842746198	40.3884616607911	36.2900811502995	33.826801029549	33.2765913987687	35.1538906939254	32.348049731736	32.3206879597522	33.0227620411698	33.7302129531363	34.0907790971533	34.1283343371982	38.0625613565017	38.978460970394	38.2717553105191	18.0158439963079	15.4051188709306	15.8080813228061	17.1701722305468	18.0286322551959	16.7323243510532	24.4868781933958	23.4891270137636	26.7054483490202	14.2792261710447	14.9504296076385	16.9227207410063	9.90132410851979	10.4553108765747	9.92074620909099	30.2483113456729	29.9514679802915	29.4413743188984
BraA01g002380.4C	3.14755619351841	3.30379860242773	3.36337094065112	5.8653372527863	5.19732226341011	6.43306694109929	2.75672197969783	2.49776613289471	3.13400426357775	2.47244841188041	3.12934673114102	3.06166453489526	6.06038351537533	5.52169551173165	5.16299121174352	3.23528689655378	3.02404701489668	2.99867797284211	3.18940087075938	3.8099572308508	4.18494076690476	3.64908648632061	4.43646494020762	3.9900022939619	3.03513908275071	3.29800522239696	3.15391194274446	3.18746328156798	3.59527219905775	3.19489792443538	6.69702535318981	6.27201758194358	6.16943932695178	3.64603287100584	2.05461419858154	3.35226675377022	3.8082222641647	3.49195888994245	3.56626798081283	5.81352469801601	5.61632119061812	5.49999294374868	2.68112043091728	2.69164844567161	3.20754363725643
BraA01g002390.4C	0.0451020617733309	0.126341014709282	0.112208618235015	0.13697536791558	0.0664813420896576	0.0658949447425981	0.0607463237497878	0.0779734013718006	0.0415057614369506	0.128383689837166	0.107689337964973	0.117632937072469	0	0.0649294290606225	0.0867862214687938	0.115897938346024	0	0.0672075340286537	0.066907235870698	0	0.0422888569093787	0	0	0.0245605189588378	0.217780616044177	0.18665162975255	0.0993434674359475	0.488286948144314	0.54836735679168	0.408674103877029	0	0	0	0.0486555087397895	0.159130699512559	0.0764389517044447	0.290293851873304	0.155529291969467	0.405791259806613	0.377142864754678	0.559268157309084	0.558542030120264	0	0.104102853855465	0.0158398857668445
BraA01g002400.4C	8.07886566363168	9.07922892618584	7.97270898995099	17.6130469566818	17.5318254559307	18.7542463900746	9.09783354076962	8.84571243883594	8.14717197169429	9.58192	9.80562515652591	10.4476508763762	17.0675662551342	15.765686867479	15.415956879955	9.82645323103702	9.69041518255322	10.4333564505212	7.98979838572715	10.0434910839332	8.23776128872128	16.2073933649942	18.1325044495778	16.0577390048325	8.33390202166664	8.69898019295655	9.34227418037248	9.68963412725881	9.22441029419491	9.79434058239429	18.7456831956977	16.9536171879389	16.2898318202772	11.4389278622094	11.0623215270112	11.1818469423998	10.0241786713905	9.83772438907783	9.85679625802983	16.0592155153837	16.1707723338083	16.8831559451225	8.84662995536574	9.85200533643982	10.0251446355588
BraA01g002410.4C	0	0	0	0	0	0	0	0	0	0	0	0	0	0	0	0	0	0	0	0	0	0	0.0951479007823362	0	0	0	0	0.818920497458924	0.386570106674148	0.462372637581479	0	0	0	0	0	0	1.89180046472256	1.94001817864736	1.95330860359873	5.61894273968155	4.64019813689915	4.10304909109152	0	0	0
BraA01g002420.4C	4.43243301074162	4.01701925920183	3.76227963501206	1.01808446097375	0.320269362952532	0.952333300343555	7.25750425275439	6.31061054777286	6.23847727378845	1.66989527311169	1.92988426297934	2.80510910188536	0.836697795573068	0.625586254082323	0.836173488356577	2.61298659301402	1.95590659224978	1.29507097374414	12.1837367256557	13.0309310976084	11.0010800200299	0.568320623928387	0.135045018189299	0.283964728032923	5.6653741884001	4.67574424214045	4.73794621902114	13.3665380371461	14.813967515481	14.7000733022371	0.878203099673062	1.07325290651562	1.18196014101332	0.632865468802703	0.591378197784684	0.515535262025501	3.58008568510511	4.83267430718555	4.63837789839341	4.93420982885662	5.26872909772766	5.36225724373662	0.6717873228768	1.02307723372021	0.778337284359503
BraA01g002430.4C	25.3420086789395	26.350926766829	25.5989801001714	24.7935942113108	25.0531040482752	23.9399515385122	23.4174	23.260723958582	23.5086342805844	25.8561209713022	24.7137672797485	24.9186312539603	22.7314057101291	24.1019831829694	22.3907653355268	24.4007203194635	26.3877091190085	24.0882307964014	20.2312715538178	20.0394991820383	18.3935528950987	18.8811353584595	19.6360113172006	20.423036996743	19.3669366247306	19.866083851925	19.2228924361197	23.3817938389005	22.7732745065148	24.4125312163796	26.1672221979366	26.8120781280151	26.4135485719484	21.7391470828449	21.1348145130737	22.9697116932848	19.4772092673533	19.3027940571209	19.4583905478302	24.568249808795	24.2120399169997	25.3651269940616	18.5089762161945	20.1085934048075	19.8733979747504
BraA01g002440.4C	4.85670897164955	6.49245206558976	5.82592681785258	6.24164336439172	7.1201895829686	6.87839441700701	4.47874460967363	4.86536269705833	4.88015606982636	2.16711424832821	2.40700996158824	2.39646417579562	3.33611415634307	3.45179383164503	3.06460756816607	4.31747310362265	4.20950787411396	3.75546007984022	3.03767737962098	2.39994256307659	2.63380537702819	2.72127084332313	3.50812747559541	2.94495535724561	3.15755595794463	3.47660796518223	3.4694810591245	3.3270032645731	3.9775643329043	3.48885160027088	9.99785069601234	9.96727183032848	10.0860154810598	5.57920347109733	4.97528235846558	6.2883004026461	1.68970852110315	1.67478043788469	2.19020179963071	1.68686025861087	1.92908012936467	1.69521442734827	4.57702916413061	4.43555197486905	4.57306819668663
BraA01g002450.4C	76.8546583398688	77.2907059436796	73.3737221327474	78.7855442700417	77.9341810026746	81.3280052590749	164.298768822512	166.132370268679	164.939701948667	117.85594448706	119.387009281003	119.180205327635	87.2494500902447	90.7529642240315	90.2830466951667	123.961077899204	123.945129619649	123.05973343946	117.793320421646	121.092043131807	120.363436420506	89.141058567979	90.2041788037055	88.1338128665228	144.296545502828	150.453033480017	150.706761651822	69.7579004558666	71.6367459352785	72.4521500714008	56.4533228789009	55.7688763431335	55.6723728479191	60.5221747141363	62.8828893823174	63.456704943214	107.144839129977	107.291830678807	106.443083827096	68.2516985720425	68.7173715630524	69.5062211478948	77.5617029144751	74.7835920852822	76.7896466534763
BraA01g002460.4C	11.9244512575794	11.5523438160505	12.7979233347628	14.5178548508657	14.8947163052945	14.639043988576	14.7047192455962	13.5800777273104	12.9700240500742	14.4490366128651	14.3814682428254	15.2545325871168	13.4317971865194	12.4105541762976	12.9868476098622	14.7198399235538	15.3165075802004	15.1560135308563	19.0847276147518	19.2151359114584	18.4926473359161	17.3073505918852	16.6560020474044	17.2182263849248	20.0165206225988	18.7770678724164	19.1289626333957	15.3323912068165	14.2820305147069	15.1316569301261	18.9375509406875	17.3995856315571	17.4831982733746	16.4737978565074	15.7226093577908	14.9308793862741	18.3738232107029	17.5163819053476	17.3379285001085	13.1792962384404	13.622725962993	14.1601474893139	18.0592973194236	16.2981379546416	17.0502916726067
BraA01g002470.4C	1.2924469803708	1.45757754822474	1.87081069485335	2.3449086187113	2.71331388320486	2.57493940124738	1.10774984009963	1.78752781030181	1.56783387389704	1.56077496392274	1.73935428797183	2.14511527922598	1.80982529539245	2.36806312612181	1.73332905595954	4.04579771273387	4.35193109901755	3.38491958010132	3.07929543942489	2.89184651810863	2.31349676429716	1.5935501146527	1.70397567536944	1.85549245459092	2.01147574205018	3.18760826437282	1.87629437461429	2.76854491804718	2.80215450644725	3.07561247036682	4.27410820675278	3.69848018271916	3.72844	3.4856868442725	2.25041795434412	2.78783081184491	1.26040536535224	1.87390507593467	2.40255682195866	2.01669655906868	3.07577696422427	2.59831312919913	1.61457165498203	1.73566643472652	1.3617257209879
BraA01g002480.4C	10.8861054776547	9.8290837016919	10.4712221758475	10.3143577865373	10.0717958281188	9.5989978409971	15.7920470355339	16.2513658519407	15.9619559616193	11.9403866271295	10.368058023128	10.7164250237058	7.66795706317712	9.08001598199223	8.3633385039544	9.9116170896398	9.95201445012025	10.8144103331082	5.93784304140369	6.45807455468118	7.39232390752328	4.17142147820752	4.68036434136015	5.74643471416323	9.71697512313472	10.1508485958139	9.08364005368298	8.11067835154524	8.33791121409134	8.54819331068444	5.91028280044081	5.6095928466613	5.70473871621819	3.79464979175436	3.85157329253083	3.56318602706878	8.45749265978278	6.77070140860999	7.86232441460126	10.5429240978414	9.80416658404556	9.62950506746635	5.91182046697651	5.99125899389812	5.64429376056802
BraA01g002490.4C	3.83004415253951	3.87863856053023	3.11141185478788	1.8312578545905	1.99706946830909	3.19758011522133	2.80737247612014	3.89179783660472	3.02112699137262	2.07662431640568	1.56770122674771	2.75216212731202	2.30765506414623	2.1755027064634	2.60701886751173	1.44617054593801	1.68577807321952	1.39768888564675	0.773024278845071	0.628183885635495	1.24590856818182	0.151445138014815	0.404848942241226	0.510775538347355	0.205868117015566	0.718837255826676	0.344334560858496	1.34400617356871	0.804141048958855	1.02303211408388	0.491446423856592	0.454233159337868	0.885844067549708	1.18051458916964	1.89107378500639	1.32472590030161	0.737871208801127	0.673850428130425	0.767189330944089	1.3760163397383	1.22052463834591	0.967981738640627	0.201393869040397	0.216498646916365	0.219610619614895
BraA01g002500.4C	11.4398407846774	13.2760201591742	15.7958420441906	15.7583865684141	12.6469157742651	11.8389548009117	15.4079047526594	15.7230643863862	15.2651112063154	15.1963825944726	15.432800411557	11.5617675127274	15.7856984098119	14.9592706819205	12.1070142756001	16.9031303259077	16.0907431862409	15.9102982882923	5.79828133496504	5.88983263314831	5.09498770608964	1.93943696124399	2.22196163648673	2.02462448533551	2.76193091355251	2.89318064515667	2.36229524309898	7.55853945675104	6.55326785775913	6.76653083447728	7.96328247383129	8.44850201786557	6.80657860275403	10.3357124495849	8.21664229841924	9.69411821616059	132.781458005487	129.318687898977	130.061	221.905568388463	228.018268231539	220.095249809184	2.45627664566065	1.58430017588409	2.20972545938088
BraA01g002510.4C	22.5726105965539	24.4327543667182	23.8064180218879	34.3389093222433	36.3767825957546	33.7622170279867	23.929827370918	24.0300508177833	26.0055672935175	51.5279631604416	52.3602214752232	54.0790415956812	32.9926831061325	33.8463265226318	35.0719019002193	50.4771307315986	48.6880671356169	47.9861095429206	9.54297870502834	10.6457120193334	9.74759249033023	76.9257994500681	74.1348794351961	76.2542553056152	10.2363567721658	8.45146697872817	9.39352544357565	8.9067241850083	8.16515951547447	7.98006703720023	13.697	14.5750621215252	12.1399711849921	15.2426321422268	14.677657013725	15.639877593265	12.2735095666338	12.8989029436229	13.0366448582066	16.0010634894259	15.6424172368417	16.3851486680862	11.7650807605685	12.3293002141162	11.4575886111069
BraA01g002520.4C	12.3497497131933	12.7692164695988	11.669858721462	7.74261351592843	6.64739	7.36899961070019	13.9660854388022	13.3104076257286	13.4537245754009	14.3781989331146	14.1963905447942	15.3215126819504	9.19721632320765	9.07628307717145	8.6205552902151	15.3928679446617	13.9173282667243	14.4568351002722	17.1210424354868	16.4077993675095	16.711954310283	9.24783567742578	11.1564452541765	10.372419697907	17.0545220798082	17.476156319461	17.3994870378316	11.095751811706	10.6761430546497	12.2543622224475	7.25508051679244	7.21987808147404	7.28807102330039	10.6101876465159	13.0998870800523	10.056624446198	11.9350809626238	11.8552155901045	12.6128147061966	6.20883802222567	6.00900315809213	6.33800347085805	16.8940870666199	16.0040117586217	17.1457878568574
BraA01g002530.4C	12.2978288435282	13.0584547895463	14.1466552532955	15.2141466643206	14.7470829207176	15.2692867831212	11.6163143298205	10.7145747003187	10.616913508421	13.1416736855046	13.3733808876105	12.6631080303483	13.2459202003124	12.2117327294413	13.2766688200775	11.0135936553137	11.074998321751	11.9749186374223	12.5837127160905	11.0393470133254	10.9884733551738	10.4097290080348	11.7301974710369	10.3436260834963	10.2621519452248	10.6378424261611	10.7613073400975	9.73151811484123	10.8468566693946	9.77633278455075	15.3930936928283	14.4759960317477	14.6962407879831	11.9203587723933	13.5937831459604	12.8287097416666	10.4754244998655	9.65718844591933	10.1582956955369	8.41322729702697	9.25475661512608	9.37039182355933	14.954104053631	13.2090373575155	14.8385749682368
BraA01g002540.4C	47.3893928697448	47.7198747704324	50.1810227807703	72.4859361691139	73.0209972374406	72.8453760027267	38.7321331924027	39.3502829057461	37.7876478222526	43.4674676885078	43.1501642536841	46.6679924536985	60.9262792237471	57.2666278373735	62.0834969853189	43.7975224273622	43.0700512075818	43.2101731791851	47.7290635316414	46.4443200573081	46.4205540323733	44.4530554728864	43.6255192396099	45.3100351540376	41.9740601122916	40.0293565061062	38.9155099962964	41.0432506323248	41.6505434069943	42.1576603151524	66.4055587389232	64.1243492374336	64.3359531379618	63.1052698258351	62.7107698767444	66.2970266098578	36.451005321687	37.4464649105439	35.5769987782128	31.4200363290324	31.0344040322895	31.3097437748324	60.4374140097567	60.5991590156894	59.763493216259
BraA01g002550.4C	15.0782075385868	13.0948930475573	12.4510585702033	0	0	0	3.31269952182176	4.10424863638072	4.28086814264062	22.0689702196902	24.0523668130253	28.2395766106799	0	0	0	14.1794576813323	13.0859717955929	16.7317539064379	3.80731262206824	4.51199903943408	3.15842601734481	0	0	0	18.7298216141582	23.0127934004478	21.0223734938044	5.72057506920582	7.5010785594581	4.19887963345732	0	0	0	0.346088749123024	0	0.181237862302133	0	0	0	0	0	0.141890490881483	0.826590488583193	0.888585750821948	0.788688573051752
BraA01g002560.4C	2.78558203670522	3.00231312174059	4.10267843698104	3.67398667560796	3.75927449424296	4.1240505953938	2.20105538698224	1.7978887097514	2.66600698260725	4.0879434769359	4.18574724472389	4.60130312411152	6.6268150035821	7.59255982748221	7.09911291614734	2.48146042222473	2.61204597863895	3.20999420582763	2.79160338228829	1.52977532149557	2.29841356391631	4.46163475053579	4.30911432536379	5.13723638770031	1.53254305633333	1.29795956582288	1.22712517997222	2.38894341187053	2.53576729556983	1.60790860511975	2.63543445629405	2.55407074425011	2.18880773093356	1.48249090018638	1.38530673579495	1.25893414417924	1.49807213813705	1.92115209308594	2.00499010382301	3.07304159202225	3.47972393536471	2.56259940243001	0.414682141084521	0.514365912808007	0.573935404550604
BraA01g002570.4C	1.05511905385894	1.1871457174187	1.33913653081448	1.0084259273567	0.90160383248422	0.9234396290593	1.94972367545741	2.44272417403913	2.4907929712947	1.32034057807391	0.978505972341799	1.11671654768216	1.31511	0.880557164491669	1.07889254044792	0.958785630437671	0.831658887257908	1.0937427256567	2.96410702201638	3.04163200552384	3.29768950218175	3.00722589334641	2.36022794224434	3.08102514565426	4.02748347187126	4.61263506209157	4.5133612127338	1.13937854117403	0.92960313178142	1.17004935478618	1.78552594843724	1.39219513771087	1.68102313299375	1.27021934518557	1.40275976121847	1.58952466136217	1.12857650685732	0.949162736235881	1.00058956674664	0.942185269375933	0.842739896249112	0.946851438183979	1.06378701314623	1.41181764775524	1.20297345212646
BraA01g002580.4C	8.84147544208491	8.84534300777415	8.31492610980264	9.10786761212893	9.70046473618296	10.7759042133563	9.01952065539928	8.60300006227012	8.92457194882267	9.34443720222378	9.16267368124003	9.35676291807925	9.29910339197827	9.54066133053013	9.29327621394444	8.80242660471957	9.18050589129663	8.92120283569646	10.712545238379	10.846812532176	10.7965255731218	9.94426399966037	10.6453429269271	11.1922007549538	10.8508254198117	12.0901752156906	10.9608128092598	6.58868438413078	6.19097801306341	6.46640026554901	6.78758070332422	6.76999283402939	6.97738358651198	6.8039875631385	5.97297750914608	7.26998049912068	6.47528907497702	6.53474273402767	6.50281998142132	5.05241432447949	4.76210897346801	5.15933052163787	6.41074335954186	6.32527372605168	7.03938833036601
BraA01g002590.4C	222.959945923841	219.760649220465	219.008019856859	243.687660588208	248.748627432948	247.604145652226	219.67442746151	220.168928679051	226.199021608714	254.397845780811	252.052144685803	245.651598968824	237.201933014774	238.704970547563	242.270605988872	210.987683145759	217.544927500336	216.898722593838	196.849661471869	190.424356445211	198.981689350983	114.160334375665	117.605972979242	119.066526404577	147.524678848094	142.898705637565	143.945689034263	295.601438220021	313.633193188026	314.311886497093	378.604609625359	379.539766215743	371.382112660307	366.264397103071	358.198121102319	367.267940567587	298.317048784375	293.923398201323	290.975829874389	294.836047814086	289.182622223071	287.778781994429	276.84420982182	271.804259807404	273.977628767384
BraA01g002600.4C	6.02382943888026	6.41769068722395	6.40737640417453	8.58595462349757	9.19948027519882	9.52231337463433	5.63939211958951	6.13238261298451	5.5616831551179	5.82807885924256	5.7154674886446	5.53750124275565	6.97173511139979	7.22190435480924	7.01803810768313	5.9481204443565	5.46335860057458	5.4151714998505	6.48479639144207	6.76575567189536	6.57401560916192	5.22339794005273	5.97407929501656	6.34550195926889	5.63529071202496	5.15838846194081	6.15562544181403	4.22612076847111	4.3962424019779	4.07628839395307	5.49926894606122	4.87789998732207	5.88678475210656	5.17743581062254	5.59459533933279	6.11435229244133	5.00005777270143	4.76745570565936	5.31474379120475	3.92886549765963	3.93661089425435	3.54650268696812	5.54674077858154	6.07216119338446	5.38257634285243
BraA01g002610.4C	1.02376581328447	0.864891521338273	0.792402731363245	0.394817269551999	0.391235523952085	0.609375861042033	0.868179216921428	1.37659515803164	1.41320079202954	0.215864045810486	0.543205828090529	0.66753367116715	0.219020481533875	0.272930488034888	0.218883234824687	0.759995072788252	0.746656788138519	0.621514276659636	0.112497675112499	0	0.106656582585422	0.110198517692178	0	0	0.34953147924945	0.575365318435576	0.438469189006862	0.036220789878065	0	0.0572619761855789	0.102171213651583	0	0	0	0.229338855735616	0.0642621402818456	0.0488099426171352	0	0.0465202163676272	0.10012534106215	0.0522417897315097	0	0.0488478449059955	0	0.0399497221704382
BraA01g002620.4C	5.79039145627787	6.54467791737413	4.5746700817041	8.59137515309478	7.77502481745355	7.53423429704706	5.43737820874099	4.95178430807613	5.28800639521406	6.16518577003189	6.3323395055761	5.13013962744601	8.00002048005243	8.61165448341262	6.86096376081332	5.67918411943175	4.43491470047292	4.61058713875485	5.50798321623091	4.92888530394592	5.26344271831595	7.79337647924801	8.33342097467018	9.0503550660525	5.62684262322099	6.34138476290294	5.50082711799583	4.64462197362137	5.29149567389249	4.4946535029436	6.55074979859962	6.76415576892589	5.86100472680093	6.91417319284316	6.01533654056546	6.74213533284491	5.95547575410239	6.63042986759132	7.1945446762097	7.31442807046831	6.45540779871619	7.5070496134101	5.9980627705897	5.67254122479587	5.37116356487835
BraA01g002630.4C	0	0.0952506451909609	0.0394781289102118	0	0.0389833246088458	0.0386394729745127	0	0	0.0365072181241136	0.0376408094217927	0	0	0	0	0	0	0	0.0394091489859776	0	0	0	0	0	0	0	0	0	20.5646325740536	21.2224063501572	20.3692547975411	0	0.0768451796442558	0	0	0	0	3.64276124431008	3.83036871319213	3.37453314313472	8.20579206471892	8.52653417179182	8.10606643068086	0	0	0
BraA01g002640.4C	5.52581154634575	5.66740091823568	5.74417629803141	5.91391522453247	5.98545617550821	6.26669724298342	6.07631844733214	5.8721750197596	5.79641706775007	5.72433032208324	6.08948099298553	6.51318079151211	6.18779537038188	6.4391155762885	6.27686251554268	7.89417002207935	7.91728607522005	7.73988875391138	5.87571321453645	5.81806182950256	5.71103316631452	5.40935542977871	5.36389335404515	5.16071875429983	5.62731342777332	5.32613420418276	5.34624712911875	5.09401449603279	4.95574006634426	4.70742724430951	4.42961749548457	4.57071868791354	4.55999773635669	4.96590684212331	4.50403036644513	5.3865942813835	5.13181354788278	5.23433037983102	5.45998810042063	4.26864120977941	4.12169344930933	4.26841818405844	4.82466373813211	4.46406339817878	4.45472004967453
BraA01g002650.4C	0.795118244193635	1.14547112104647	0.633011377353397	0.965912508232279	1.2501548926285	1.39401891722703	0.999521407446221	1.31963259976827	1.60977948883484	0.150887727423566	0.151879100785082	0	0.408250820943411	0.305242948112582	0	0.16345605787422	0.596467204317552	0.157976329986893	0.471811370191646	0	0	0.154056261084036	0.494194915701358	0	0.139611711539292	0.87747720194015	0.875678409079796	0	0	0	0	0	0	0.171552612711844	0.160306542119795	0.359350933874918	0.818828864939182	0.822562246752312	0.780416733201746	0.279948151877792	0	0	0.5463098056728	0.146820921472017	0
BraA01g002660.4C	5.15640729392172	5.52341682524996	5.23507856263934	3.77377958510434	3.71075387541378	3.62729189003326	5.09765997005043	5.25865828462949	6.68649027293912	6.9435336890803	6.59119561148247	6.1469990813208	3.54342500775542	3.59913755666298	3.27394383897618	6.04964331279606	6.05617712957906	6.07967259591911	5.9752412209871	6.27888269689314	6.64171871075938	4.4655291565799	4.10053870759828	5.24716705982248	7.20199332655868	7.73583901230436	8.54695093978458	3.69842389033067	3.45861495179155	3.4347215390788	3.20459410611052	3.12768921761491	3.57122303900463	5.75932394864138	5.59179394262949	5.20813649951987	5.52025520899704	5.74748434813098	5.90031775793847	2.77366041865178	3.27712132376469	2.28059751343861	4.94301112172749	4.73668474938147	4.60965274226012
BraA01g002670.4C	18.7315504653503	17.2011126538142	21.5186278550906	7.98426491365399	7.68578004951478	8.38618822889231	8.91124040014999	9.90821531559974	9.01212330544849	3.61700462032927	3.26413801402238	3.77123931512378	4.80882617828592	5.17245413737567	5.05875029654205	3.85072964844777	3.45129242213196	3.19930211275119	4.03000875821653	5.4141691900912	4.43701517197405	39.0307575290866	34.5185170810312	36.3633359509428	10.3863154522818	10.0336704278857	11.6538028275351	16.114595002699	16.4123955226718	17.3367773647089	20.2485	19.7337873736095	23.1653484020944	1.77257450189197	1.19258928721899	1.48520338466118	10.6039310490461	11.5021946475792	9.89145769207723	21.0001011507186	20.465317835593	21.2785181515497	1.74987832054577	1.33499	1.61578122151339
BraA01g002680.4C	47.742943913495	48.195862948539	42.5375412774552	46.8052806373514	46.5231051950422	49.2674219445796	63.9441963334309	66.6395393047718	63.769853733872	54.5576879394584	51.5936817022433	51.9357916664623	51.0183735455842	49.466560592759	49.857931752133	62.5545388651934	61.9787175723349	55.4921536713208	40.8498647885293	40.0889344877051	38.0540128896133	34.8242842432535	33.7166623700759	31.964805583339	45.249931118933	44.8996968836687	45.8425239740635	36.7961613126527	33.6572961374529	37.0365828051176	37.6388711146583	36.133197575248	37.8844272726778	36.9244687106255	38.8571938569449	38.0854867649138	30.4031630863401	30.1625968371964	28.2246959275146	36.427646439069	34.3037558929052	34.6980687762887	25.7562968353686	23.5163833729992	27.2153729783305
BraA01g002690.4C	16.7837831261525	18.7478859461385	20.812280335659	17.6024270753951	18.3761573799441	15.5431028645564	30.9119364334771	32.0320132784347	31.5294861770833	36.7405760931736	41.7782683253302	40.4570571184645	37.4050370080856	35.1967898498293	36.4491767635027	31.7184772555065	29.7104765718366	32.6244228408514	67.5059258117309	66.8458910995732	63.1335015509683	86.7067266413585	85.0829570210715	85.8914046472514	62.5947233305216	60.1912689841906	59.5645341338438	35.6005169605352	34.7315611198407	35.3920720057293	44.5724511958961	46.9435733016961	46.354977228871	28.8700002813221	29.009071861998	28.7064543630253	70.4867441061795	75.1944664016203	76.2599935662859	73.5172259479331	75.7158192327484	70.2573942252445	57.8292575549979	57.9875146017732	57.4827846848589
BraA01g002700.4C	15.0045280148311	16.8830629239194	14.0973753870401	11.7177137362314	10.7115544209306	10.6170733695877	18.1881468961267	18.4632806721964	18.5597281996764	18.8429171567228	16.5642690109816	16.9197250612633	10.7063289454107	10.9274054439155	10.5863964539039	17.8722384427831	16.7182051813025	17.2730865687104	17.4577731873145	18.8860930401466	18.5788707456823	13.0822513000932	13.8059300533094	13.9864517031671	23.1688641293244	22.8088093097617	21.1905795299616	17.0593276959122	16.0968121240046	14.6620796917285	12.4463929574398	12.9938212853014	12.1534415277131	17.3292763615907	19.0404287157023	20.0445607038938	16.0200537260111	16.5876826920833	17.001135819462	10.0995649050648	9.89061	9.29077209432104	19.4057607527027	17.1534605765728	16.3667703881416
BraA01g002710.4C	51.1948942306428	51.2587601283267	53.2156306220013	35.0705311977755	30.958891947789	29.8782980910783	58.9958285627808	57.6190144123537	51.6905291225862	58.6054714784024	61.5639375272204	57.3017792566271	32.458233808939	30.8329674554169	32.7037786024765	49.6392172160045	54.0305	49.4164160318551	64.7742231675843	58.5093294379263	57.3299104539448	45.7806740803437	43.1559874700107	41.0839530395049	68.0552190271982	69.7643672014438	69.3930863321122	59.1340344232512	60.2867583548357	49.6643628209709	31.8343689906206	35.5322612956206	33.8253087546172	59.4767125599624	52.6525936993914	52.2229772891932	50.693787031628	48.7807139141427	57.8092964391915	39.2241961114164	42.8353326478306	40.1518203691029	54.6493955045499	60.2790614672754	55.7588895667166
BraA01g002720.4C	0.68581790976778	1.09778865620469	0.787492704905798	1.46485110876681	1.19235459492356	0.616610846132834	2.13162266656786	2.04297744711503	2.71872629156888	0.901011176912502	0.856546005952855	0.61917088850871	1.08347977645992	1.46830878567787	0.947450722841399	0.596482163529564	0.49468681387633	0.366854470779858	0.573909731520058	0.582971413409108	0.34625261391292	1.1754683638862	0.765083453859872	0.919298585700483	0.231577100170036	0.339614627252336	0.174300907355445	0.470352335289802	0.838776468088117	0.478020138662645	0.80553576978591	1.02191635465907	0.717457692841022	0.455293111334388	0.265904083211099	0.47685081025156	0.36218931680818	0.363840688744588	0.819846749273902	0.78940575143423	0.823766867444139	0.746649675563191	0.31716174609603	0.292242215475283	0.111166100110113
BraA01g002730.4C	3.07002715726407	3.79733029657192	3.57095034919099	7.43820233284676	7.83598527800287	6.64067224834664	5.22680976425768	5.07316970631374	4.7331818714156	4.50184623059416	3.61752382705678	3.89955728893874	8.54679564479368	6.50510547922922	7.31392757211145	3.68836003791106	3.77604994548871	2.61412128756409	13.8008224998421	13.6181938896052	13.4954771624197	23.7544099403497	21.8485423682263	21.5379471962493	3.60536180721497	3.92335988129724	3.11761702183625	4.77352432828182	4.7357313700671	5.21834824763247	8.02176525856984	8.99761273979492	8.85639838369869	2.45166975918742	2.69287272050802	2.34251242773794	6.74058977722989	7.3556502930041	6.29393725609535	11.1600080257219	10.510498576595	10.7567917168617	1.9518374109016	2.39271559344167	2.10038254710931
BraA01g002740.4C	15.0043008283974	15.1818740716532	14.2464220795095	18.8494123228119	18.2905544651233	16.9036505226918	18.5460011839442	17.9115640600893	17.565751052614	14.4168660024781	13.7406605775909	13.467608751125	17.0351455812449	16.0407722745598	17.4508438479298	14.544012892139	14.2476593463755	14.1743601304585	16.529388131845	17.3627762263937	18.9656542979374	16.8815525015948	16.8954874397566	14.8416339611081	21.2181052667335	22.9032466411165	22.0414003261506	10.6439087516755	9.99178418151754	10.3018250189245	13.0076534617384	14.4403663833434	12.887948104516	11.3714874711851	11.846591568235	10.7564787902997	8.41451163910475	9.6194967166315	9.22371557259034	8.33791522619801	8.72265318039621	9.03022493447792	12.1727949364391	11.3760704714303	11.4728883801902
BraA01g002750.4C	70.4645369209836	73.4608480260154	83.4489430857929	108.674071795432	112.553588945141	106.200152729369	64.0100710265873	64.0419664098972	64.2078203178175	65.2146919510053	68.5817988725971	69.5116699135242	103.466167337608	102.439724611609	103.79047622903	88.3307832749201	86.9212	84.5516039223193	91.7597373964891	91.7719102086035	90.9774385363048	174.898854752765	170.139273875446	168.779116965824	130.117677843073	125.81937395337	130.198910507353	18.9047279230068	17.2659908517393	19.1100747368151	30.166310859169	27.2824458271061	27.6999347142842	37.306849460086	29.7936675650302	33.8341426652443	9.63230008544745	9.5641380107896	8.36518734852427	3.62376112023484	2.7863651516156	3.3350376537257	41.6483152009899	43.3316023242442	40.9713964277931
BraA01g002760.4C	16.4421026689543	14.0831895214012	16.3221045598587	15.3388784512571	14.6251654974624	15.4034074673863	18.6180258526097	17.7554079614631	18.0939150288794	17.5029763811336	16.4382868687257	18.9067507267015	16.166911763287	15.4886504055458	16.0788543545379	17.8994251740199	17.4494483669233	18.6873339458919	18.8040913599542	19.4264659912909	18.663126294012	20.4010398871329	20.4093639756242	19.6935461316554	21.3503240447947	20.6330753404617	22.2112800595924	15.0616991394019	16.8737215059248	15.0247421824569	16.9688890036279	15.6895756463574	16.4539458131966	16.5579342815884	15.9011420111011	17.1131513888358	14.1103418306534	15.2918926575161	14.8561876917505	13.8130290086792	12.6659674421386	14.1859340389522	16.034282748715	15.0308522724108	14.7917756526563
BraA01g002770.4C	15.1269068403962	16.2887546999096	18.2136888638804	18.2609938176066	19.4605488528572	19.1201899132096	15.422975082034	16.4496299447379	15.0630838724776	18.5986243549135	18.6656800357653	20.856006791473	19.6024283070199	19.5049766155445	19.516079847729	17.2992273582437	17.8660129743943	18.5546784322008	21.1840105660592	21.6924970585803	21.599877458211	20.1637706604451	20.3648521443633	17.7953451513527	20.8836398055895	20.1503919581686	19.2665694662514	18.4395185378254	17.3604774359665	19.3857627473422	19.8099163887858	18.7891875862575	18.6811898539481	17.6889805107323	17.6643258900454	17.2544684712836	18.4319787062366	20.1336806166468	17.1186873401844	16.3386328264951	17.8452993886775	16.9302667875723	21.9173680410452	22.6816495837741	20.9664561192899
BraA01g002780.4C	31.4559656284412	34.4885912582281	29.4197450700149	26.0388245176983	29.1604288360545	26.2460758178385	29.2444047323802	28.2592550489611	29.7162879116904	32.1709636301118	32.8608922849526	32.0907149367507	25.7986590208646	24.8462846396267	26.4252694061822	31.6460136836482	28.2433821988071	31.6359520541961	36.1196760825991	37.4170716548068	34.5574838603709	39.3187535079791	40.6592154990514	36.1386539848016	35.0945077384846	38.298260491923	35.3175021616151	40.1711516586396	37.8027192512569	40.0773345296039	29.1536923967724	30.2508316718795	27.6992923866459	34.5348871263983	31.9342243644113	36.484603869876	39.3219084899466	37.0053707749194	36.6576028905327	31.9022605189185	29.9669207097915	31.8140178096138	44.6600022025758	45.6450587897069	43.9548224860604
BraA01g002790.4C	34.5836703147123	36.4559397873468	35.1435845495963	34.0633361605045	35.1091747961965	35.047178261328	33.4219225162546	33.3455467901237	36.2431122009239	40.9274077240637	41.2570286573753	38.0943219618317	38.5983447045199	36.6386213893616	37.1877712781526	36.4624366941384	35.7078637778295	34.7979842875666	39.1378507082582	37.1054257593897	37.6422078353366	24.4192889338282	22.6211264917132	24.5794225173701	34.631723514676	31.7171971959182	31.4363016141381	45.4654755464379	45.306342159585	47.7153423994229	50.876862996407	49.073879038586	51.3341803418093	53.9737430891085	55.0496901194193	53.9435082517761	55.6483809877105	51.7642532330137	52.2058899572706	47.6198077440001	50.8312614087589	54.2382717599549	47.3651542890757	48.9513264568254	46.864098926585
BraA01g002800.4C	15.2546546480809	15.290213352589	12.6905020042457	15.7838503084356	15.5106173982813	16.5455903253949	18.1046230388259	18.3027304054816	18.5996339990593	16.7115374491171	15.3046588829378	20.3952497743799	17.2338646552338	13.4858988762644	16.2353625821456	18.7465620740405	19.1777172866448	17.7834641519854	27.4602422866672	29.5858222728606	28.2453526693979	41.3974626306375	42.022897753569	45.2298401496214	40.4733137737525	40.3166438227075	39.2182093749964	9.13248948548215	9.22632662813346	8.62385278563926	12.7075224867823	14.774822224515	14.8341136654307	15.8335602723784	15.5717593105374	13.2666115205161	9.25063009851291	11.4500664747922	10.5878798881858	14.6980082731107	14.6305630663471	13.3660842410357	13.9280497326268	15.1059577639731	12.9119586388187
BraA01g002810.4C	57.0073491357969	60.1619	58.6193651237017	41.6570173278485	41.6220746305871	41.5585843714557	84.8742338912012	84.664951490937	83.4573514752582	50.6956156461636	50.8863059820678	53.6442062020983	49.2012730745202	50.2244638607166	50.8048198407605	53.7620305444872	56.709524837827	57.9648932173803	83.9114730782185	83.5343791932594	81.1813064924896	44.0920112178857	44.0304309708982	43.3842709404701	82.7120916983951	83.2522344947292	81.8451120014996	66.6963840843345	66.9310051624241	67.1374582210521	50.3758634672808	52.8906287236659	51.489084364782	71.0905959945468	71.9638564673146	72.7261865748532	60.0659003173314	61.8470914473375	63.0128692794724	45.0245487588784	46.0133093722197	46.0148464073183	66.4567213350437	66.5106325674927	66.2893283749685
BraA01g002820.4C	0	0	0	0	0	0	0.118734749886085	0	0.0608453635401893	0	0	0	0	0	0	0	0	0	0.0653884336227371	0.0664208767965846	0.0619933422076555	0.192156196620948	0.136981147482336	0.0720089767323631	0.116092892749519	0	0	0.168424509206008	0	0.133132384297654	0	0	0	0	0	0	0	0.0569995344225019	0	0.0581971068419782	0.182190901106663	0.11697065556538	0	0	0
BraA01g002830.4C	0	0	0	0	0	0	0	0	0	0	0	0	0	0	0	0	0	0	0	0	0	0	0	0	0	0	0	0.85036315539468	0.693799491424409	0.597489574569096	0	0	0	0	0	0	0.169766127494093	0.0852700809859411	0.161802218143704	0.52236974184167	0.863086654840411	0.612449571901308	0	0	0
BraA01g002840.4C	0.0629581681409295	0.0503885665685971	0	0.0546298639468281	0	0	0.113061417127023	0.0435373667727869	0	0	0	0	0	0	0	0	0	0	0	0	0	0	0	0	0	0	0	0.441036534772389	0.529939679797893	0.443698884869144	0	0	0.142702525557496	0	0	0	1.24268225919098	1.08552014360942	0.566445820003087	0.720412650224761	0.404799578909343	1.00243452602276	0	0	0.0884438672851794
BraA01g002850.4C	0	0	0	0	0	0	0	0	0	0	0	0	0	0	0	0	0	0	0	0	0	0	0	0	0	0	0	0	0	0	0	0	0	0	0	0	0	0	0	0	0	0	0	0	0
BraA01g002860.4C	4.20856057811711	4.13944724466992	4.36793922479906	4.33692163652746	4.22771822322156	4.24908067334522	4.10933346558956	4.03931066719057	4.04538907254527	3.70120973166518	4.39650608467748	3.93515668107554	5.35923602161187	5.03446040499648	4.95247026069038	7.13183029155082	6.3430620106588	6.99909058949547	6.3325745167108	5.98221542160316	5.96613402053501	6.88375006001616	7.36769274154311	7.30895031623297	5.52755023024409	5.50102138495958	5.26131219105006	8.72655215490022	8.47292667749888	8.73023939860046	6.44841675839976	6.49337587081032	5.7326352976405	4.66284605954832	4.81582482572719	4.8685078281088	8.05602467120795	8.29464171540682	8.48805809277749	8.74571429859782	8.51182409033141	8.6233083785444	6.18318867472399	6.12185195819268	6.40566818918063
BraA01g002870.4C	28.8439985602753	28.9237243271916	33.7941755773438	54.7860556942033	52.4042200900912	50.7986125837196	28.5343890629647	27.6003157684866	27.2385332681028	29.4368239137247	36.9176672435593	27.7736711379784	45.204499991734	43.5359692085299	47.8652310255389	33.8710671198633	33.337094292221	35.0678729601814	39.1403274859591	39.4213942049257	41.0390289656297	57.6730621040055	55.8500157156559	58.4451040242307	38.2789929093186	39.1727095120675	39.8927240325516	33.587483573945	33.0149744051058	31.150254763245	52.9447359020776	49.9450005653774	52.0747461673039	33.4683551708743	29.7528942174339	27.6634882550255	32.0211712183035	31.0105967025621	33.262307128735	32.1049630539849	30.8068250962175	30.0388618763867	29.1654939437593	26.5532310160392	25.5017840877351
BraA01g002880.4C	0.558992220160374	0.383476623496076	0.0794689607932835	0.138584849665979	0.156945852321327	0.116671135929535	0	0.110445441250447	0.0367442779820624	0.151540921048776	0.152536586069866	0.0520691247431166	0.35876587295027	0.229923259617269	0.153660452730462	0.0410409149640897	0.037440582089197	0.158660210203286	0.03948782030464	0.200556543574103	0.0748750756534021	0.386807928262948	0.2068059531795	0.347887523953754	0.0701080456214627	0.183599125947073	0.0879469224703518	1.77994083592714	1.00826185831677	1.92955507631405	0.394494408265836	0.580081307379529	0.769265454331045	0	0	0	0.445452355096784	0.137687187046563	0.130632526769701	0.105435018239688	0.330073126030902	0.247233431081372	0.0685843478983169	0	0
BraA01g002890.4C	11.876003579766	11.9201533018662	14.7730491627725	10.7695785878292	11.4789947924728	10.4770064385905	10.1391331010904	10.8379324684574	10.2571797412829	13.3927787612896	12.7834915964225	12.8848415122901	11.6830828600323	10.5570568967275	11.4884501017688	10.9062712177395	10.268993425256	10.2021864188897	13.092869263225	12.7617462465712	13.0063340518251	11.2692764704322	9.93257890378842	9.96573838407891	11.1954594646495	10.7874901747752	10.0774642454946	13.1424444202071	13.3376697657488	12.8386689015698	11.2790010764343	11.832434224511	10.2047366726175	11.5515110195416	11.726487001924	10.7786317052508	11.9878850358642	12.7139040672165	12.5402055546138	10.8389424291681	11.4895639244073	10.5481915055034	10.1161008343317	9.88620030597858	10.7006578164334
BraA01g002900.4C	20.1075433020389	18.656569298416	19.5673790231089	15.6720080917687	17.2238	13.7354940043602	20.4513925462951	20.8574085021251	19.8552018507413	19.7963728040635	17.037318935978	20.0723964512139	16.2171403277649	12.7657312045861	12.7259017709072	16.1411543195343	14.6834498914958	14.8929518292145	28.8608987348099	28.1546563855362	26.9452766224789	29.6501336445211	28.8476350470818	28.343115283053	15.8564786977198	14.605339986634	15.6777407773515	50.1162087679671	50.3012439315558	50.0727	57.5777907807032	51.445191547774	51.8782757411675	30.2820700322897	26.3237774904045	30.3587988316064	55.5092249502018	56.5293340830777	55.779721395418	52.3917115232897	48.8290654207933	48.0078035466369	22.3126274972859	23.0825149017775	22.5289778483875
BraA01g002910.4C	25.7965368886209	27.3878918663937	24.0073195732354	25.9311486541341	26.2931289784833	25.1864712409271	23.9693367751289	23.4284632681858	24.8225589510988	35.9364411541014	34.6641312421938	35.3367828943563	32.357589969301	31.7425335946599	29.9140012639001	26.6110486878741	27.5579864521937	28.2108419250685	29.0954745356013	28.4660104079733	29.0366129982136	34.2910098678402	32.8497195672468	33.795219111381	28.4386009479544	30.5589905906789	29.5356967865204	24.0211332823465	22.7072381506685	26.5952239019411	31.9600075334516	32.0037	32.9206820725255	25.356762563405	28.9703614652126	26.7323311391137	22.563386103713	19.8096188311318	21.4289246025424	15.6736500253906	16.0714396731666	17.0387691316494	24.8151	25.3609931484591	25.0367166772712
BraA01g002920.4C	0	0	0	0	0	0	0	0	0	0	0	0	0	0	0	0	0	0	0	0	0	0	0	0	0	0	0	0	0	0	0	0	0	0	0	0	0	0	0	0	0	0	0	0	0
BraA01g002930.4C	0.178401772391609	0.0856703095044426	0.284059264112162	0.774011128453609	0.631122682738954	0.451790356152668	0	0.148043889335705	0.131341248957159	0.236984206320958	0.136309289679455	0.0465298561534234	0.595398682768533	0.547902235683705	0.732339178970712	0.220049161084056	0.10037262432423	0.0708907322184897	0.105860965072014	0.0358441482132439	0	5.5305303785681	4.76797725245333	5.51808827888348	0	0	0.0785908668883995	0.113613244846413	0.233592581832254	0.287380543280816	0.705053836049579	0.449254459332231	0.64699172128969	0	0.0359681990056019	0	0.367443513860523	0.369118841869509	0.291838623634437	0.533904985979695	0.262185745499724	0.315617146061326	0	0.131769647123822	0
BraA01g002940.4C	0	0	0	0	0	0	0	0	0	0	0	0	0	0	0.0794084218808427	0	0	0	0	0	0	0.0599682090125778	0	0.0674178003635212	0	0	0	0.0394215084467084	0.115788460984924	0.06232203895813	0.166799649132535	0.0599547123063405	0	0	0	0	0	0.160096007757161	0	0.2724327652502	0.113716468475971	0	0	0.114303536179557	0
BraA01g002950.4C	0	0	0	0	0	0	0	0	0	0	0	0	0	0	0	0	0	0	0	0	0	0	0	0	0	0	0	0	0	0	0	0	0	0	0	0	0	0	0	0	0.0795481399198105	0	0	0	0
BraA01g002960.4C	1.56880684302199	1.34657958135619	1.74221167497551	1.34155144939598	0.670276144157846	1.24014610877935	5.75707435386444	6.24196	5.7748599515802	1.33753229535368	1.49832414463902	1.83829253386421	1.22575883297225	1.37472193804853	1.39998940006192	1.8462341590296	1.64163262190768	1.69399433552091	3.19296503278422	3.12917646729152	3.77331620982825	3.74444059397353	2.9911583804899	3.19434069216247	5.42936983051077	5.33191775542104	5.75918651296194	1.18730975398985	1.19080392579072	1.28187779720617	1.32740723241462	0.836804226158998	0.901857682575257	0.981106149937907	0.733432067808559	1.02756059974093	1.07315697582415	1.03885	1.3017633265403	0.580369093827172	0.689166650159838	0.7642499323978	0.742029670318109	0.755699467625897	0.734621883691237
BraA01g002970.4C	11.0237294588384	10.8622920454256	13.616397885833	12.5456744312486	15.3510010689428	12.8954889760435	18.5033666984639	18.5792117274681	18.0973844799941	10.3020521642708	13.5441494802216	12.7864883085394	9.74162469434337	13.7698485481898	12.0095103386276	12.6975414567277	14.6483747654923	13.4825444391216	19.5582106730495	20.5348218831387	19.2698764521688	22.2710763020585	22.4945257325047	25.2790432101801	26.5052624730151	25.5232557897666	24.7083313264678	7.05562133160306	7.20148593230857	6.8041442893747	10.7473071224855	10.2477546998567	9.7937643215946	13.8045760066864	14.7424250626925	14.2078510372288	4.94411983314629	4.72788030115293	4.16847216052504	3.51070114787285	2.6967536082725	3.18507933735461	13.0835456463681	16.1617648572921	12.4511966916793
BraA01g002980.4C	148.794158711872	153.038507440668	156.358736364868	158.50844395794	158.842637602689	152.89729664901	156.289812070385	149.205774646172	150.404766871214	195.59746368333	189.547481656837	208.266368792555	160.313902138557	171.392133791587	167.855808639904	202.077480669372	194.244070809935	193.734303014121	174.199366905622	167.936529005951	178.68193880782	138.861638103654	135.397869277681	127.42226594777	174.552665960332	170.107662081954	171.853761801852	148.010737807127	147.619474825569	139.687211631157	154.276478588195	157.600642700176	161.471794507524	213.558304590174	214.102174098704	217.668788241931	121.471297349266	124.624048207044	122.583123291393	94.0734719551356	99.6187237206676	94.7933378673006	166.505450461264	173.758275904891	172.12174578424
BraA01g002990.4C	13.100110315147	13.2915928279987	15.4488992905437	13.3363055190681	13.734809833878	11.503795749369	13.7540320314221	14.3019641218128	15.2830170635327	20.0639897006471	20.9839449517119	20.7827141940667	17.8747656737385	18.0670826045014	15.2171106310707	16.168896535666	15.814441282041	17.0614436385844	13.5677648076733	14.5591714444793	14.1689741252075	18.9863932579244	19.7143701506812	18.4802683594791	13.3121653597465	14.4665160319863	13.8594	11.462951690982	10.9978534853117	11.2158760586866	13.387809303441	15.0857901828185	15.5479255874652	10.6826275591375	12.5299059408229	10.3143430209504	15.8897060817928	16.2289308143024	14.6380868335679	14.5724362301791	12.9328372456581	13.0022204249039	15.2376140393062	15.8090419228248	13.729859455383
BraA01g003000.4C	3.92868216421159	4.01171934029494	3.6063053315684	4.08490294179156	3.89391880418162	3.52969457377028	3.34513721603789	4.23913801480026	3.42841653680859	3.05284471763958	3.26698080440273	2.25248356890572	3.56482418189754	3.31545400434645	3.69292899554788	3.51600582751718	2.73119193555932	3.49906936039512	4.25380973418809	4.01476396431547	3.5248564531742	4.0028229012141	4.84153746055529	3.09841317998714	3.8356480749216	3.51957501928748	3.80453865467521	4.55094052896964	3.76936	5.11467896223087	3.07242095446207	4.32994840259892	5.37361468638476	2.81329486549973	2.35574093597338	3.09956674543029	4.24347786309975	4.26282564595996	4.5430379230202	5.48520197706204	5.81728634237327	5.45245038093533	3.05418609230173	3.03310099462021	2.92603598508927
BraA01g003010.4C	3.32516402206986	3.56423	4.01812801332907	6.13126437628987	6.47679495606945	5.89915301453156	4.95838608684695	5.05056811520752	4.64468174792572	4.39452411285973	4.36668710797967	3.87166345997638	5.64016906702506	5.12886756163415	5.71280545827307	3.66197691889882	4.0645528053871	4.12908089965742	4.40424776895636	4.11588508329737	3.78585092820914	3.04872712385618	3.13697116018158	2.71609824898014	4.84806162259404	4.69619772883848	4.70836871628828	3.47890582266617	3.66522658366654	3.52707968549949	5.91995578756006	5.40595944568201	4.84514883985128	4.8042094332394	5.14769763150345	3.82408000232987	4.43327301768574	4.65824413986985	5.39090442956313	4.12893486664391	4.36319840418532	6.14528933951831	4.07973846296426	4.49536675442649	4.29583820407634
BraA01g003020.4C	0.752928296542544	0.828583418625451	1.31123785308918	0.571662504872165	0.369943794757414	0.458350891151745	0.845076	0.520671365894962	1.12594966102177	0.178601799807486	0.269662893230656	0.245468730931836	0.966471331212973	0.180653989699283	0.362199638578946	0.386957198232846	0.353011202555286	0.0934961952983652	0.279235300725668	0.472740424138957	0.529473749263343	0.182352309038247	0.194988470140672	0.512512870110441	0.247882018447314	0.778984862946868	0.207303460108686	0.539431049255468	0.264068581940107	0.0947549367832793	0.338138064227859	0	0.106662857113128	0.101531138135581	0.0948753004382458	0.319015624970591	0.403844168082249	0.649096738933797	0.307919527385723	0.994101600545627	0.778029511358555	1.4152852534352	0.0808315528801592	0.086894014748745	0.132214556706926
BraA01g003030.4C	10.830158093537	10.672058996537	10.7153645370093	8.60985813333485	8.92008143128313	9.32920352298091	13.1252602660415	12.5977143771995	11.7525159884166	8.07829679129244	7.80253108942727	8.98015696644294	6.95088586653764	8.17111891870603	7.66929053724062	8.62249195790792	7.80737785198914	9.42175120991965	9.72016818317903	9.49630696345016	9.3915705751688	9.61248331320504	10.3758570536394	10.295247219766	12.0912586373848	11.1114024870114	10.6864464673675	8.41203260671537	9.28003910243365	8.38259624004477	6.66311765816424	7.70038249529105	7.13024307493574	10.4678144000869	10.0971360466405	10.0085739173466	7.76312750798109	8.41916652558248	8.16700814349474	7.90726855682871	8.25145476488338	7.78030183173381	10.780039700513	10.7504803224443	10.3113893473367
BraA01g003040.4C	5.12805218185733	6.32736428768526	6.12383516253541	6.11833383592912	6.67698557132436	5.07803235948442	5.21846102279258	5.20108477931832	5.4270305490912	3.36543715745349	2.97941056088357	2.84212984678914	4.05917959109448	4.14234715840194	5.20784345199998	3.99716327471875	2.52450714043591	2.71694889688655	5.28283001372886	5.53796241726458	4.76812576363638	5.63025075257549	5.75479484847605	5.86425536999882	4.35200430225339	4.12651440912395	5.60055510066602	6.06884229108315	6.99424892706228	6.53962720458871	3.60802453397726	3.35255639919023	3.05113426941986	3.04264124229006	3.1016530651379	3.52469155372912	3.30060747102898	3.57354069515715	2.69138311233899	2.78348448152776	2.66913187320124	2.23025555358501	2.2755174454047	2.36727478018202	2.5813998855428
BraA01g003050.4C	12.3594861440199	13.0411765309538	12.3497807640086	14.2045365157753	13.9300531723286	14.8636049241861	6.95304525888296	7.44804488738853	6.56905292029543	8.18507464313723	8.14249195567205	8.45356717034988	8.83898381789148	8.81169888863193	9.48058379412566	7.38904823152465	7.14292585516835	7.14133655793074	7.9825150690583	7.06964558439783	8.06470089010137	17.6180256864509	17.4540454092374	16.8947041102405	9.78783729358603	8.72197940743427	8.77817714582379	6.98752525972672	7.02995338831255	6.88195518073929	9.94579020000749	9.69872679231621	9.4048053939147	5.65982876870287	5.59392382164607	4.75935252349014	5.58475621465356	5.41451411467497	5.71475626053749	6.90479229294203	6.81148170199413	6.29194432901527	5.06917731261935	3.84250561117741	3.96860612875631
BraA01g003060.4C	62.5205518383578	61.0917931224784	60.0931648229894	46.0550825959081	48.5335556197557	46.4672972409011	58.2287773926297	58.019101081337	58.3985335672225	51.5882582642062	56.468134827484	51.5845866927602	47.1218320444852	45.3829006922638	45.6401	48.8705908627327	49.1327222539543	47.7463375648521	49.0683824999312	48.5434513003153	48.8557899393326	37.9135069650882	39.5355932561086	40.5450099750211	46.6255790537324	45.7775394503692	47.4825485818319	53.3276932317148	52.5741872008962	51.1895962866799	59.0026218829205	57.9538858465556	58.2091191421629	55.6528306322829	53.8956028726822	52.1119761056576	54.9309262276149	52.8112845880976	56.6661912718013	47.4583290691809	47.2959486632053	47.836417744053	52.0846213035509	50.0783766729301	50.7073347910805
BraA01g003070.4C	3.71980318203419	3.39498909303867	4.30791115413497	5.77594851620839	5.72889376504052	6.7589460184839	3.3205124923921	3.26432702450538	3.62338444978304	4.35510379294716	4.15518294600696	4.51048793087248	6.64563010884769	5.82481295561061	6.64146569985482	3.89056258506279	4.20199891343521	4.58131356961989	2.00074727265231	1.70454141609348	1.83567549862527	6.4696362850527	6.1292602123464	6.82319021037599	2.55910901434759	2.64070969263121	2.80299702076203	1.81478401738514	1.44448835938621	2.12438780439116	2.91125708364104	2.84431376896707	3.2049169802388	1.36109195557227	1.4911533068879	1.57300786149021	2.37087005469419	2.53170691512209	2.59770789966682	5.03576545842433	4.13603424198628	4.50268055379801	1.94300751640232	1.86781143966996	1.94049808110189
BraA01g003080.4C	2.93994970790597	2.49139968827607	2.81096614755993	3.85157612657621	4.13527798077272	3.93035889162622	2.12219813116707	1.71414776240732	1.48538743742487	0.984542421438766	1.15617965472644	1.05244718387024	3.84776398739165	2.87691478596108	2.95796371506139	1.48132052448511	1.89191941369474	1.37439407088597	3.8197062178432	5.21196	4.54023739993317	6.25468420001186	4.47864142354356	5.46210591320203	2.12558830818572	2.27961264754035	2.79341412496455	803.132666893795	801.377727899706	791.514044558348	7.19705736079984	9.0449177853153	7.70905799785133	3.17157892751021	3.66100065566081	3.06122076794696	1464.58630801919	1500.28670489367	1504.75076891378	913.736770321518	903.949265385763	935.701276195781	8.86216937889845	8.83494894957864	8.74599292616318
BraA01g003090.4C	0	0.0669562358485213	0	0.0362960320553756	0	0	0	0.0289261869941646	0	0	0	0	0	0	0	0	0	0	0	0	0.0784405554464212	0.0405227353418326	0	0	0	0	0	6.89938971640328	7.15919266593178	6.82235544839611	0.0375708960253177	0	0	0	0	0	15.364027016818	15.8668091739373	13.7537388898956	10.5301132502241	11.872154025175	11.2112792625063	0	0	0
BraA01g003100.4C	29.5606196425182	25.5845599458578	23.4882606727279	26.9427024035403	28.8234469654472	25.3328544709608	30.040629204098	29.9499224816972	28.7851478556869	29.7876740896311	26.1533924855007	21.5158678938513	29.7084883116335	28.0406410098452	23.6637097204911	27.9113909507953	25.6777279076084	25.3821844975214	37.8465004693688	37.8685633666789	42.7569236361645	28.1932526495654	28.2478948916834	26.9537203341561	42.0465383174981	40.3566843973054	39.8743698922099	35.7535941825364	35.6837022899935	37.0285813829615	30.2560059209102	30.2953768010561	30.3850017306615	34.6088749123024	34.4191089937706	36.7653949241469	37.4626920443603	40.7943189621219	34.4869870672009	27.9356957022894	25.3630103509542	26.2497408130744	50.0874474629578	48.7664322772522	46.6774869765323
BraA01g003110.4C	0.722375303805432	0.477604682328116	0.625107716569188	0.708575999228609	0.771591058872586	0.489462563445587	0.817834444944646	0.695016488413706	1.15613097124037	0.417210560730767	0.359958640680194	0.491494712104152	1.04819904310329	0.964581574966432	0.765511608438135	0.290547317401848	0.323960904955674	0.187204640756318	0.372736337858554	0.504828820692316	0.294485967240679	0.486824779634457	0.292814694660737	0.376269380689482	0.193015964420951	0.202188276951022	0.207538764830717	0.300024079608603	0.675607927006811	0.221345811464233	0.789884377049868	0.577974315116629	0.996649988371476	0.304939150404935	0.284948972712371	0.603269047901253	0.350395552874088	0.27076396317613	0.436714471587356	0.276452772001905	0.173091696057068	0.444515045213273	0.485539815938482	0.521955875199045	0.617701606589908
BraA01g003120.4C	6.02890367187163	6.01189420875702	6.8693415277344	2.84573513780934	2.93329458838171	3.16565	6.72708410703514	6.55929518273744	6.86745079048709	0.829186425436954	0.806500661514537	0.69145876016214	0.907481597725169	1.06488411032462	1.58709763561846	7.59983662696806	7.57765228820814	7.99860282559613	0.844840374019534	1.05546261622167	0.800974660436349	0.228296290378614	0.213601634962475	0.0855521838537799	3.52576545897986	3.16956722446728	2.87650102809434	1.25688583016728	1.15710392114849	1.01822888419846	1.62277472697572	1.88302049942689	1.53567261845061	3.69684313681314	3.68215821800215	3.61671795122798	0.674124544591519	0.626408297207403	0.538094291203333	0.553140989941641	0.6674083293556	0.607994207733822	3.98885642534446	3.89820487740821	4.26230078729504
BraA01g003130.4C	0	0	0	0.084690741462543	0	0.0950653700166583	0	0	0	0	0	0	0	0	0	0	0	0	0	0	0	0	0	0	0	0	0	0	0	0	0	0.0945317686099972	0	0	0	0	0	0	0	0	0	0	0	0	0
BraA01g003140.4C	27.969431044671	24.4348815580922	21.1815345499021	33.7926746569986	30.5897275290037	31.097345076603	25.5320741390409	25.4132371752248	25.7392342350477	25.2131216259479	25.9187526993619	24.7643135435402	29.9681618248773	29.1096111478902	29.4374273566206	22.8009413038055	24.4494201154397	23.4572064982942	23.1550503217131	23.8881645572717	24.0108708650312	29.2543951937368	32.7974356554882	28.8318057487322	25.7231222460387	26.1197119990983	26.0417496877158	23.234004159158	23.8569459496515	24.0408763406923	27.4221028938057	27.8305162625086	27.9666934537436	23.1052	27.1892997412172	25.2137373399232	22.3475324954014	22.9081608407426	22.0880447517244	28.5708623464508	27.5234173853917	26.0647033339801	26.2209008052066	25.147670955879	26.8173073697525
BraA01g003150.4C	6.88422	7.10939807605085	6.09946596830247	6.12770819829265	6.24124278458716	6.22945211165338	12.3229231810946	12.8997793460493	12.7932015935974	5.52060169966734	6.57492672259014	6.48699387810873	6.49924822169623	6.6496906770208	6.7230764374429	5.70653171551248	4.12309151748562	4.98576340321395	3.47004766969201	3.34636480008475	3.20658821183081	2.19437441550519	2.57647686388124	2.99906407588222	3.11941416473025	2.53243019115311	4.01097256524897	2.57391444476205	3.03233809823358	2.90652783616126	3.07173735874409	2.7961222569193	2.41609348247265	3.97682637686107	4.02953523209628	4.41603651644683	2.59186279560203	3.40775787940243	3.19682745285851	1.91560027520871	2.48852884906444	1.80722479156432	1.94540658729552	2.29634519875335	1.71581812355618
BraA01g003160.4C	9.33975	10.1297709022091	9.1641875820791	10.8309306128146	12.9950051753076	12.6678354181662	10.0713380572736	9.56733634831993	10.4425615249338	12.0505507734461	10.8375560244749	11.7244228865581	10.0279022626999	11.3093956642974	12.2050994930609	12.3365494783618	12.2365152885745	10.8390699596685	9.45259940721497	10.4348873684073	9.00272400167009	9.25941306761558	8.00221609556805	9.74421157146887	9.31082395473871	8.34848971940534	8.3153537760631	9.78349814674902	9.83717944520731	8.52435737282511	9.76093656540404	11.0327072880818	10.9805541925231	11.111414019557	10.6469840308838	9.96093582321422	7.26613753020164	7.56264248630792	7.49643202712718	8.0672756069515	8.29816333723431	7.25790003042035	8.65866574495762	8.22011897250903	9.34990481065464
BraA01g003170.4C	32.652082057178	34.5387877844815	32.6278090597154	18.9274534459864	23.0890833363012	17.9017806450712	36.2099819994751	39.0142474933922	37.2973195966537	24.593598199768	25.655373360353	22.6512094630676	31.1969185726757	28.9468349042238	29.2773634863011	18.891702338543	19.0020519214887	17.9239713380749	13.2497489896642	13.0531567622835	12.8142953380109	13.631167860297	15.2731479786828	19.4305974259389	28.0752018460401	27.6757590480539	30.1028834700891	3.98732731785429	4.47053331664054	4.67688235422288	1.75362842798463	2.08659903851556	2.51786627667048	3.63140567054268	3.1218821487271	3.34694738411968	7.27980698902134	7.25495898899545	7.48896252006736	6.34072346917363	4.8234043672545	5.30017946778095	5.20389997374456	5.22125203950123	5.29630282633293
BraA01g003180.4C	118.98454703446	116.438396284891	129.608555689791	115.695744696975	116.323717254667	111.154423438944	174.035514231199	169.643405673115	167.261196652603	131.629592144693	133.116473923256	130.427584802103	143.664950349393	140.271876502016	148.979545051625	132.865788671788	130.19920423072	129.766254460407	187.962431291855	191.850339023255	188.889906097992	244.633636955437	246.131242267057	247.536591222339	239.529333441745	234.346761662692	238.723009910374	72.6502589298851	73.8385868892063	75.1006928527777	101.258981408769	93.7547932643201	96.8561508520039	93.974741992471	93.9694663818365	93.9860626752268	72.5044501158615	74.8528619306476	75.3792438912745	66.7514180279578	64.7028303551727	65.6957147565846	103.011445597717	101.717577594319	97.3278081669224
BraA01g003190.4C	29.6305829516147	29.2891294062646	28.8195248207866	34.6642784029569	32.3113370819446	33.7851040088505	27.3467566181464	27.2808820174592	25.9860375273192	39.8467386476646	39.5829596788168	41.0176876348826	47.8133009323917	49.4152098436725	49.8349784884302	36.4487707225454	35.3960098422938	36.5593948004471	28.3855091717164	28.8855270121987	30.0720687236983	32.3535382662427	34.0610561663255	33.4696067958836	27.7951385980283	31.4250272264744	29.5455745631597	12.2769455581328	12.3683881119766	12.8295475438064	10.9051101869781	10.7099088662528	11.9276784056252	10.3891153403618	10.5228442297132	10.9976126077494	13.3267069522451	13.6543288057846	13.6298885144203	14.9856645874669	15.4799988131087	15.8204810839889	16.1433019674432	16.9094996631321	16.0895830089764
BraA01g003200.4C	6.54596789191031	6.85108507698002	7.20930656415218	7.85058564072758	7.34241250410811	7.04033426350253	8.10916172937878	7.42472477398236	8.14661733469635	5.99529598966332	6.20533338106352	5.99456687730865	7.8604160118127	7.70104574345907	7.91800090442028	7.57990886283055	7.38712465106519	7.8744268458157	10.8271500343598	9.97009138242176	10.2954437749334	12.7144572106409	13.0739	12.8079177552366	16.5990006506146	16.2823917542284	13.4166166580468	1.96540576012852	1.97489505953446	1.81522313295306	1.37140938406239	1.00685906055755	1.12291850863918	1.76980664267563	1.70291000070432	1.67008003726899	0.961829503224715	1.24627716986658	1.24885002330963	0.743460780214341	0.805661319657465	0.53162081482305	1.89725201664824	1.9795614466506	1.74560469321719
BraA01g003210.4C	1.62214878770327	1.34822080087093	1.2107145452988	1.54290872228181	1.37946911066533	1.4584549663886	1.26046909652181	0.949183313023849	1.26314151547807	1.09516932260757	1.19174581901259	1.09838263029138	1.32140711040421	1.40714590172756	1.56068435022405	1.44290973298212	1.08231563173517	1.30156822947487	1.54256254064913	0.940151192988861	1.87196130517457	2.41765857304372	2.87602497728344	2.92184338396221	1.67061860910715	1.23361225571518	1.37423263296401	0.754919664572478	0.87526677666732	0.973614987421429	0.98067662934179	0.906417916604314	1.16667760959591	0.942282219991097	0.62893660267969	1.02214476456192	1.15116076051765	1.12951614041073	1.22473516642258	1.40037198408316	1.08883198057094	1.35211879839429	0.482255442888165	1.46887131583166	0.920284862580117
BraA01g003220.4C	0	0	0	0	0	0	0	0	0	0	0	0	0	0	0	0	0	0	0	0	0	0	0	0	0.0545284799278043	0	0	0	0	0	0	0	0	0	0	0	0.0533019912081622	0	0	0	0.0570496761041065	0	0	0	0
BraA01g003230.4C	5.07361165342605	4.7637052970504	5.06409101882717	6.26857505342581	6.53354759361801	7.03647643933645	4.48764713547283	4.21025638973685	4.00005812377141	3.56382441914707	4.23815014571705	3.83156938626934	6.45425107396249	7.57293218888833	6.58620492220566	3.84510917094593	4.10426242970887	3.7312504606428	3.28021238323716	3.46893662954379	3.1951002110719	4.35759138494845	4.39284369512318	4.27211877475968	3.52353367218213	3.95561151350798	3.76958705622922	1.37923494330709	1.21815545078884	1.57053584875274	1.33311903482938	1.56955333054185	1.27014620654254	0.718887138982965	0.687028037656263	0.66736602005342	1.57267131202605	1.85402919109251	2.08111128853799	1.89298274126888	1.91973565254755	1.83537330364349	0.377213913440743	0.251693008237744	0.308500632316162
BraA01g003240.4C	25.4851232952362	25.5040092322632	22.7831013132141	24.4628407745296	24.511684765845	23.1277902074489	25.3487489615292	28.0000032332382	26.1577661936455	25.2086892533308	22.5672602667578	21.3326221636233	25.465607812055	27.5025816016405	25.3008217137326	19.7161587963335	20.307394964606	19.593	23.2918535540312	22.9991685088853	22.6989207336182	18.619814599616	19.629656889214	18.026700061981	21.3895678811142	20.9478519725223	23.2544938018775	31.942661517198	31.6476322870218	34.9246434921214	31.8175867396294	36.9316000158227	33.7475018773863	26.0328392422099	28.4975965316355	30.7610426246974	34.9469979715553	34.3061914819507	34.7309987681481	43.1965280388034	45.9648163961803	43.7183342659362	26.7371119778439	26.0288561915297	25.9140531145576
BraA01g003250.4C	17.0734710393865	17.9448942790329	14.9407903689861	22.6177021970611	23.0061611003149	21.2984536644909	14.9747297639974	16.1350353877178	14.8736208071013	21.8755882329701	23.1543331201171	22.8849953142621	23.492102357909	25.9668449818149	24.2904507796595	15.635619130886	14.2639773527851	15.9378553674679	16.0625259601394	15.7192112971387	17.7170936886645	25.1364238736544	26.3037631724339	24.5486694314374	13.1113085949241	14.3536929267976	13.3935545472368	17.5078904900801	20.4139946851852	18.0667888198578	17.6124668887188	17.4956176361145	17.6435788640874	13.5468847701645	14.6954166141943	14.6806560473224	15.8080275500428	14.7531278844853	16.0060846382938	29.2196134012917	27.0711943365187	27.8926031538102	14.0511507713882	14.3735264883314	16.1661397919377
BraA01g003260.4C	13.3094659754368	12.5600925555128	14.4969641191074	12.2383314833057	12.2167768799983	12.6249825719311	11.1480315945243	11.1729	11.3493984791918	11.4190821080623	11.0830400473584	11.0960971413387	12.8556876819362	13.0755012430804	12.2317949138524	9.12029062613294	8.75484677877764	9.01188095537554	12.5406135536192	13.8860959284322	13.0691163309046	17.0312583746317	18.1942965733953	17.8128194324523	13.5450505754735	14.5236519706109	13.3453075211098	10.1943808582598	8.5927	9.9331971540014	8.31164198378578	8.00064519537312	7.69197774239692	7.69692888884955	8.77768229791929	7.55636651141826	11.279900355423	10.6177702877223	11.7256271837443	7.03781112178084	6.91840381124299	6.77980184294158	8.23190662313968	7.44320146197775	7.29050761419126
BraA01g003270.4C	11.6530378174828	12.5477118432321	12.5512907053839	11.3907077714993	11.014313919769	12.0567409213135	13.9721681734343	13.8190363492012	14.0400740687553	13.3881117435394	11.8669916599889	12.4195760701233	11.5639418583506	11.9025389746056	12.787408466295	12.0980981795073	10.9929031858728	11.320590486621	12.0799670561711	13.3990427530159	13.2079633452601	14.5533334572309	14.9558217786797	14.4498723757582	15.9005047469477	15.3434216528681	15.3334436688425	9.0603127945984	8.97274894067947	9.61187668247604	9.85718924400055	9.67737503864601	11.7744970115174	11.1322775338948	9.85997075810309	9.70293105090255	8.77549108276892	7.60513576637888	7.59825610938833	6.52912480392187	6.34047446747733	6.97543252530048	11.6159555552061	12.0982922522058	10.4368438019518
BraA01g003280.4C	0.209499996315201	0.0773876820276007	0.192447256248383	0.181786678893537	0.174198927234344	0.345324818167675	0	0	0.0296607858375879	0.0917453625103101	0.215479027089377	0.12609401321018	0.517149409174093	0.262932044413808	0.413460274673695	0	0	0	0.414380632643566	0.615195808792129	0.574187606947202	0	0	0	0.0141481874244827	0	0	0.0102629087220027	0.030144113022866	0.0486743472585046	0.47766678787692	0.296561078402883	0.237428910824913	0.104310383035041	0	0	0.0414898725973843	0.013893014068618	0.0131811795357313	0	0.0148023475273031	0	0.0415220906466514	0	0.0226389514687457
BraA01g003290.4C	0.449920567446155	0.240062601700796	0	0.130134553954639	0.147375983277344	0.292152112734121	0	0	0	0.142300620984826	0.143235574724142	0	0.192508517192828	0.719678495549989	0.192387883906432	0	0	0	0	0	0.140619044519804	0.290577663182897	0.155356667266552	0.980024610162405	0.263332659163543	0.137923245833411	0	0.477545102321914	0.561056282496053	0.301983213162971	0.269410815401058	0	0.339933658441839	0.161789455890845	0	0	0.128704808039221	0.258583253721594	0.122667128795938	0.66004035808585	0.413262287876089	0.663309205340267	0.128804750930985	0	0
BraA01g003300.4C	12.2403623536052	12.4181915926533	10.5511756215868	13.613047312283	11.9012993224646	13.6014556035983	9.79103947454329	9.80577463737463	10.6694050912494	10.1010167433178	8.85015134014005	8.54322947654351	12.0605686448796	13.5676211329293	12.9376356883059	10.5879807208058	10.7099309934121	10.4042915646508	16.7941330710584	16.5397294561364	16.0837960407067	19.4154082310115	18.2159322198706	17.7904233847122	15.0219592051577	16.4096437484321	15.1893376378701	26.6517028998193	29.6678172557259	28.4220532341995	24.1176184268314	25.0882454781331	24.8624141986778	15.8549886645554	12.9039275446523	15.583068534389	27.0749207864937	26.6410230478517	27.461673551029	34.5605150675672	31.9872735344838	34.9604245698757	18.2120287554661	18.9412710280348	19.5869069685967
BraA01g003310.4C	22.4501	21.9258878791703	23.9817033726693	36.3042179689881	34.2489242499672	32.4941525386727	7.75312654043391	9.01093806423324	9.53537467428975	28.8240504659519	31.1125953693355	28.2529286563587	45.7449387960932	51.756214938272	51.4559815624296	12.264073244418	12.8811534549429	12.6327284813349	25.2301966754966	28.7039938891657	27.0114225049722	24.7145576292262	24.2316735403752	24.1940969185412	11.0263547496564	9.3124601771861	10.2010945221143	1.94960328156445	3.08342208018575	1.73865228684894	3.87779609827268	3.64932853119104	4.53702944554395	2.54043869037113	1.26608060499719	1.77382	1.6167514609863	1.08274860281723	1.3482944411911	2.41827552473156	3.17244752054666	2.08307316400475	0.741586502168609	0.434839835508613	0.606499115447092
BraA01g003320.4C	1.43740856612668	1.8256821857748	1.52373	1.51840791807943	1.71958064282498	1.88702880720813	6.17273202823931	6.02888049956242	6.01008581602255	1.18597242559912	1.40267338929464	0.896494495577139	1.76486069178021	1.67943946155223	1.84392543276554	0.770855446282034	0.673930477605546	0.869182021113656	6.67515849323653	8.22456225648234	6.91455046468809	7.32581	8.70742978517514	8.91650849437992	5.98052110910042	5.11523130029933	5.47182808935102	0.915398144191098	1.11054929321847	1.06964466186975	3.14348113464002	3.38969250920907	3.25806545363737	1.31468778075954	1.73250548626362	1.90652816187958	1.58217525455781	1.61632784793791	1.81465618708345	7.04122556592002	8.32358317817057	7.35250725476776	1.95912680735627	1.87526213647489	2.54604474417449
BraA01g003330.4C	8.03929013926592	8.52911604995412	7.62821480749853	15.2224454844676	16.3818861141311	16.9050957732494	6.68695258205575	6.89537754833869	6.76740222456119	7.98277639004405	6.54722069600556	6.8266844359151	16.7989695915228	17.7938076678466	16.1089105022938	9.22422294165866	7.62611532006681	8.69830481799453	9.95373221753413	9.9230770380411	10.3426257372995	21.402370163168	21.6588713167404	21.8891476484331	10.7784014597834	10.087035222303	10.5353579405911	6.72709396335029	5.65368454937534	5.89785457869979	13.7140116927549	12.2228618720477	13.207456212535	8.23568454944358	6.28228340739736	6.54844235581523	5.85628617255489	6.93064271419008	7.36562234342774	11.601770199611	10.1032856291058	11.3835960547568	6.61016408451734	6.21409629797782	6.69738197048532
BraA01g003340.4C	1.03132069801991	1.61571078559449	1.41938118117901	2.3609978789645	2.22098294862094	2.99218440599617	1.08365468100831	0.819407078206624	1.25198623931585	1.31168221095728	1.59274324249161	1.60245725061925	1.91531471586139	2.23231599325474	2.39264313192912	1.03751172658624	1.29628736989076	1.35150566843664	1.73608624717624	1.67532308278523	1.54307377362632	2.27455945191323	1.7957185596698	2.34203343594323	1.36777405579414	1.3318726126197	1.47413967231926	1.46728667640464	1.66231277037317	1.48016078093341	2.97607082143766	2.50782811682017	2.36248501123685	0.970544281591034	1.12812074129346	1.14046188530327	1.80778712132489	1.96736537367563	1.8127205484123	2.31773093227926	2.29768588445619	2.01864822078811	1.03651563050926	0.871145229542929	0.893942355656823
BraA01g003350.4C	4.3306870389844	4.23336200848715	4.21100041708926	4.67574851655298	3.93081856472528	4.50793851369315	7.36155449293725	6.44680728847364	7.54482507898347	2.57212197715584	3.31521047950233	3.0608806986088	3.35233917842779	3.23623168644092	3.13819806329094	2.2426874177151	2.94492320411265	2.66011755655349	1.99434722549348	2.32473068788046	2.10777363506029	7.30193547159603	6.33537807105803	6.66083034774359	3.80204223754674	3.40507282186572	4.29615987938503	2.90532278380365	2.16428969188666	2.36309982128336	2.22698456279101	2.68958128754895	1.87329032205852	0.677602076015957	0.6331821126022	0.821741562050888	4.65274800675119	4.01846717678638	4.51560124121392	4.0156003720965	4.31185132619102	3.71381831420083	1.07891291371223	1.49557368753933	1.18424436276204
BraA01g003360.4C	35.9140134368523	34.1005739044276	36.714659886497	0	0	0	11.4332107390309	10.4986699751475	12.0183054355489	15.4893596293218	16.9943305338635	21.5013229979054	0	0	0	33.8947110452098	24.7982559812731	24.6498995604327	0	0	0	0	0	0	45.1452384039445	38.4329837593137	41.1708340863641	45.4310208759384	42.1388023853451	42.0745460888303	0	0	0	11.7991761592606	7.24074859273834	6.6400420347861	7.42501454520072	7.03666818755665	5.34090507677891	0	0	0	0	0	0
BraA01g003370.4C	307.869784151776	324.877428426322	360.499979402759	350.724802989157	353.481295890709	337.706614519349	229.073987869818	255.034709817119	230.76293503583	247.067875961273	231.290173481282	252.705826274826	285.775574660388	282.436939275027	292.415841546069	201.938284070893	209.146964713919	194.58170244957	221.16719657936	206.766880682018	205.125433550816	209.692579372671	200.690201957199	203.775117155912	182.093560907677	187.905475101184	172.984014867935	241.780850061692	226.236963488365	229.084763025837	298.890728910929	294.665301905838	302.775393019059	205.863135254213	214.261	203.597971963989	231.533609524232	211.829363354119	236.763571772777	237.795958723621	218.557730704163	214.17600733831	153.005767717361	169.347445709295	161.260727078645
BraA01g003380.4C	0	0	0	0	0	0	0.312518822813374	0	0	0	0	0	0	0	0	0	0	0	0	0.174824760624973	0	0	0	0	0.152782627722244	0	0	0	0	0.175207241599271	0	0	0	0	0	0	0	0	0	0	0	0	0	0	0.366708298790909
BraA01g003390.4C	0.511226141301404	0.593281732286424	0.661372626130893	0.754119221207808	0.527490297651796	0.448146497177836	0.459034575772069	0.441909300153345	0.35284690034507	0.121267734742265	0.0976515973638956	0.26667087997768	0.557785648198896	0.220790049304528	0.16395179944913	0.131368840970504	0.239688899656476	0.101571848194806	0.050559001332315	0.15407189065702	0.0239669410751998	0.420968517585754	0.450139664555694	0.528941689133843	0.179528408741519	0.0705224171536194	0.0563022792350612	1.49761673289832	1.45829282479257	2.29039970057394	1.72192709381623	2.59951447768877	1.79607441982272	0.965132019783029	1.33991094050799	0.635378926038424	1.93039377674346	1.82901369785941	1.60985733509422	0.494984538285536	0.845231136589063	0.791375370620743	0.439066541279756	0.684395722630762	0.772035300641553
BraA01g003400.4C	19.4395134482972	21.0344597520068	20.0662304761473	26.0528430584068	27.6852483494821	25.3633715819935	20.3821366942634	20.6793626379686	20.7414100353146	22.6074807657406	22.8713357153157	22.5688414286565	20.199953710592	21.7470615876398	17.5025402078105	24.4905914320111	22.4931036205627	20.4709749612688	23.0463555400376	21.8738197588357	22.9441191826233	27.5660990924159	27.4333887459296	28.7549911799215	23.8507571204216	24.836114723714	24.2902364109314	24.8365824481929	24.8059304128814	25.6495756294427	26.1364738939644	27.5988764099803	27.4589756432557	28.4390563938456	29.6176537891728	26.7388456338986	23.3833703350559	27.6189482240442	26.5988725707393	27.7741142447715	24.5468782366661	25.0635363093052	25.0261542107042	26.0856464232203	26.5171438052236
BraA01g003410.4C	10.3070575947064	9.59842989855127	12.2701735390904	16.4662682865528	16.6126979791978	15.6686593933984	10.8981759725729	11.2576490364913	9.83979145418341	11.7905167267166	10.5339854654175	11.5568985800597	15.7032665643298	13.8212094155833	13.963442289376	16.634107863461	18.0653252482601	18.7558738307154	9.05023724893289	10.3059881080695	9.48352459516066	8.91193347409374	9.62927395363099	11.3304150751935	15.1801308494576	14.1297503831999	13.2078825941832	18.9250001881527	17.8831196674705	16.2929010882497	8.43579426552792	6.90402775863928	8.02394318314216	15.4836311128538	15.4396546363316	16.1623477465518	18.7240292405675	17.7713535364485	15.8365505233524	30.0151198660826	28.4902805459014	31.1436660990911	15.0984054648736	17.3869705333807	13.6674640447536
BraA01g003420.4C	1.5571926133039	1.15042987048823	1.66884817665895	1.03938637249485	1.17709389240995	0.816697951506746	1.1831069720792	0.579838566564844	0.992095505515684	1.59117967101215	0.915219516419195	0.937244245376099	2.92137925116649	1.26457792789498	1.84392543276554	1.72371842849177	2.02179143281664	1.78492736478697	0.11846346091392	0.240667852288923	0.224625226960206	14.6213396883394	14.6418614851086	12.5239508623352	0.841296547457552	0.440637902272976	0.131920383705528	0.152566357365183	0	0	0.645536304435004	0	0	0.129221448536194	0.362251147127848	0	0.308390091990081	0	0	0	0	0.10595718474916	0.514382609237377	0.110592382407494	0.336546144344903
BraA01g003430.4C	9.22337163264617	9.43696639488101	8.47261381996084	8.38438340479176	10.1260256641933	9.70763682285491	9.25250324318349	9.04165852698367	9.79376332368047	12.5662394531216	12.8424071887283	10.3537451893043	8.10968572152424	8.65749504481948	6.80440004783353	9.61935906889088	10.1060771193071	10.7065130308333	11.5942315463701	11.8791183501584	10.5487462353235	9.98261999478607	10.3943853698066	11.2963093114599	11.0042666992765	11.9621892059362	11.2741189459109	7.74567660469391	7.52031209422594	6.36072883329808	5.64430461057273	5.72644367541329	7.16008615185049	8.63795682907328	8.13981423759924	6.68024171946964	8.98812148449725	8.62133617353094	7.79273265460791	5.41233093630397	6.36166580512551	5.34947940438705	9.05313392257783	8.32845710591817	9.7533661447648
BraA01g003440.4C	0	0	0	0	0	0	0	0	0.0183920438003389	0	0.01908773097624	0.0260627688313325	0	0	0	0	0.0187405730500639	0.0198540133027948	0	0	0.018739049269703	0	0	0	0	0	0	0	0	0	0	0	0	0	0	0	0	0	0	0	0	0	0.0171646634501746	0	0
BraA01g003450.4C	1.95589169756738	1.50400966782817	1.45026723044375	2.42926852382267	2.48731441215276	2.12918759083048	1.96282611999834	1.27299277815483	1.27054226901801	1.96499111139546	1.79476259638754	2.20054296835359	1.77219898987493	1.95076262473612	2.41064818358433	1.89214829572485	2.33750661151473	2.13350153761924	0.986128269229387	0.770537406496761	0.57533945865899	2.4520888458615	2.18500593359298	2.04664183140985	1.98649179578984	1.58712092658613	1.56274916081933	0.512889396797299	0.286943545725632	0.501945070527642	0.413357966249441	0.817178989356276	0.565024864707381	0.0827447113287895	0.193301027919919	0.563306869317439	0.329120403094058	0.198372600048375	0.2509448123393	0.135026967225879	0.176130496911847	0.305315297426892	0.26350077945133	0.177039780569169	0.377127592103748
BraA01g003460.4C	66.8190984216594	68.4198070627975	70.7037773360051	86.5507017747722	86.678315754188	83.501124400014	67.6463368511747	71.5252394249944	69.1636421268823	79.6805802503572	80.7234104535139	77.3676707094633	82.0477184815659	78.0448901962435	84.0888374892998	84.1441807096173	80.9547950244225	84.0240916698845	124.994987802562	122.962880871539	125.359268447313	113.778285260353	119.910245834193	109.554661592909	112.498385568607	110.73264157322	114.10969172642	60.9054558917015	63.7362386942951	62.4066771857107	76.9470818079043	73.9626464864211	76.6854707209843	77.7537870129912	81.1830130837323	73.6536030909175	63.9794972941344	65.0524610035272	59.5451151566266	44.9885237434699	43.1177839679101	46.4404788414007	81.2558302887267	78.4812322116514	78.760615579616
BraA01g003470.4C	0	0	0.0185865642354862	0.0648257177310319	0.036707214194627	0.0363834389466387	0	0	0	0	0.0356759548249804	0	0.119871148910148	0.0896258403165528	0.119796033009574	0.0191976740264018	0.017513549367407	0	0.129298289772399	0.018762832898664	0.0700485014212725	0	0.0386949782121887	0.0610241446422422	0.0655887622216316	0.0171764015229594	0.0205694287114255	0.0118943059572586	0	0.0188038821561148	0	0.0723584378020499	0.0211669794068577	0	0.0376555360497391	0	0	0.0161014547119926	0	0.230156496110125	0.223019371688784	0.148690507656769	0	0	0
BraA01g003480.4C	6.28866247680421	4.2781610808781	4.7457870023739	5.22941268661469	4.17132648122778	5.20644944085551	10.4933521784979	9.89349554201265	10.7063639970234	9.49735366135375	8.95914104744728	8.74761295684359	7.80315773666837	9.30470691263636	6.99155059923601	6.89487371396708	5.99517320703267	7.96523836536186	5.39008747158336	5.52783973226121	6.04382251289805	9.95063395456433	9.82586785044102	9.64572517587401	4.00273122970038	4.3375293504996	4.96350443692048	6.84164758809493	7.59697302967844	7.01724912518899	1.60039208807845	1.37044208868414	1.30661999963582	1.41335959336462	1.37353559952642	1.24343590187401	9.62434078752379	10.8428659799168	9.73008211111192	9.54845883933172	9.67526850678082	7.64878427407995	0.720135652932327	0.91929917876229	0.736194690754476
BraA01g003490.4C	27.0896229770027	25.9141702877925	29.3974024965308	9.96211861637368	9.38053286566702	10.0516670954676	17.1426408821546	17.3059510636277	19.7062389300722	11.2606561333167	13.1826811114996	11.2709628482408	8.61038095080648	7.05687542979157	8.93594632801763	2.65187450537195	3.26597077608842	4.10075620217725	0.765456208982252	0.907132674012096	0.604760226431324	1.74956201398933	0.267256924108893	0.702465192598927	0.226502916623187	1.30496609519304	0.426204316587089	0.985813386051952	0	0.64936949683646	1.96971333917347	1.62422766066268	1.90053818128846	0.27832311992411	0.260077746655891	1.02025509897354	2.10337857613748	2.66901316428722	3.1653266101889	5.10954319161564	4.97648713092745	7.07467972017465	0.553950502255636	0.714596932479189	1.08730292788353
BraA01g003500.4C	52.8021437171093	52.7754530290295	55.6167667075577	56.7858275972836	63.3801548802379	57.973803507317	51.5226063218592	53.0333284631691	53.4464688430059	52.7922507035271	53.2341711528719	52.8278730320892	58.3233290617915	54.9750235524273	53.3071878145956	53.1996550951776	50.3993	52.2566378750528	55.419167202295	52.0446394854044	58.5611298758081	62.7236187889165	65.0595162763968	65.1496036484132	64.4011750517112	64.3036125774306	64.2905448381311	45.4163429083588	46.9168179826825	48.6011022875101	53.1928881073556	51.1412617650921	55.1036434378789	60.988805106248	62.2081646182858	61.4587044120501	40.1888865023837	39.3853455630217	40.4609581857437	36.4018193099077	38.1234460565692	35.5695982357214	53.0426535872978	55.0911179191027	49.5676177829712
BraA01g003510.4C	3.61886881104559	4.47471574349527	3.9655069825974	6.54492663550189	7.27220887945618	7.06944788148492	5.49479733322015	5.27222796564287	5.93094763510466	6.11511041089569	5.94169790022109	6.17747942920375	12.9962344365865	12.8390432091498	12.7012049601901	5.95575746508637	6.71058474100688	5.89747345626308	10.9379811552438	12.7446	13.0007007736094	20.8970922731581	22.050316275445	22.2309329827656	10.2274554473846	9.53555313497047	10.2996766881333	3.09442910498692	3.49866617894489	3.66390396999034	1.13217866178277	1.43745938079956	1.2672581921523	2.1055215596904	1.98798957964577	1.8147090143441	2.94862620651501	2.57648	2.39457772068368	2.82745576466725	2.72643797416561	3.12920138413499	0.453987061143231	0.43172470810508	0.328447770922938
BraA01g003520.4C	0.0541754574604768	0	0.0269564316347261	0.0235044789081066	0	0.0527675622118896	0.0243223166066209	0.0561958082133329	0.0997113446561692	0.0257018742747924	0.103482970285283	0	0	0.0259971967555503	0.0347484724236287	0.0278427352619816	0	0	0.0535781879023309	0.0272120772778959	0.0507963068309424	0.0262415951332572	0.0280600147926371	0.0885044251468251	0.0475622864568513	0.0498224940896022	0.0298322159921458	0.03450105585057	0.101336156750388	0.0272716117614137	0	0.0787070672567819	0	0.0876656523108982	0.0273062538706258	0	0.0232462428617095	0.0934089286571397	0.0443114738381804	0.0953714702432418	0.0995227829833753	0.215648543410184	0	0	0
BraA01g003530.4C	29.0465455320991	27.8392262290345	28.6753271080032	23.8647170095309	26.7231505744362	25.8108446041044	28.9225927567702	27.8435730081277	28.0089792942598	38.4723720734541	37.6439871111834	37.8453213279342	28.202900506233	27.0870122965287	26.9310838659983	37.5515785955948	42.7734368820022	38.1840026388403	23.8410606456859	22.3307543613354	24.0505635265106	13.0352653381399	12.1529215532027	12.3008807240677	20.2380513954642	20.8921977778535	21.9307978468118	18.9403578825518	19.9233668181757	18.7791862160446	24.4025327690465	24.7190686654828	21.9264321277799	26.5334707660985	27.672888885985	26.2491573371896	15.1903984316751	14.5720859947669	16.1612659059686	13.6553788895033	14.4624509447515	14.4512595489823	19.7761101900105	20.7605192503752	21.0529092597347
BraA01g003540.4C	6.31600448757292	6.37092223024541	6.5348103874064	7.12465465311331	6.66964429537375	7.16741223963638	6.58939144014546	6.57927695257653	6.67963046394787	6.43044132263387	6.25246637297195	6.19701820067697	6.79471366335381	7.45688615090247	6.64898800298582	6.99698529478534	6.06354296563033	7.04127976895927	6.06790449142126	6.17378439993993	6.00664947941469	7.7212328245488	8.12126978135898	7.75231423962707	6.85645255518293	6.77660382585301	6.30450381563145	6.14834128531831	6.13213	6.11663715835369	6.91565849620804	6.84558995023863	6.74897634594501	5.7104643605299	6.20525714996753	6.32067044778688	5.32565107047944	4.88321826559298	5.50222072875825	4.71225769562987	4.98183196053235	5.84411459318109	6.78493026045371	6.06274652904559	6.01375036951961
BraA01g003550.4C	0	0	0	0	0	0	0	0.133925968130463	0.0445560536160441	0	0	0	0	0.0464674304213379	0	0.0497661488540931	0	0	0	0	0	0	0	0	0	0	0	0.154168103899201	0.226410507700179	0.48745321809771	0.0434875725647378	0	0	0	0	0	0.664805937588417	0.876536147457844	0.831625180262228	0.127850337078047	0.133415384274958	0.128483515365123	0	0.0447013829153649	0
BraA01g003560.4C	415.087519219269	423.835181697355	405.95109708912	439.631391909892	435.687066464556	440.072355691202	349.504798838517	344.57263122539	318.149071239684	406.893254293624	406.763275754874	431.326349094558	421.527158766018	416.446942407247	424.477359617503	379.561460009441	380.836979505993	375.371379360214	367.180332256675	359.600736602466	369.394587497057	322.154959627297	324.455264836273	327.399851605982	323.186844004908	313.46028407419	309.939859115201	525.587745847408	546.365753184643	546.419481686127	592.167237672355	614.972935368397	596.021558643709	726.289402250813	699.534614285867	759.222520790294	548.339924884563	549.667378312307	554.412893321267	598.52118123821	598.730446477038	603.891803054087	808.975984284116	803.155645341081	813.17494097447
BraA01g003570.4C	9.16663736074061	10.3333976526037	9.1947961930155	8.96676248854846	9.89193297950207	9.63890174577074	3.14386246359183	4.25401774362907	4.09479137909241	11.5122827954996	11.7272553479659	11.6051921455137	11.7352380094032	13.9081347500295	14.0048405068109	7.87260679445164	8.59557461968866	8.0917752855325	11.8309395955965	11.9444639396768	12.5161452802576	22.3774164825933	20.0743885529095	19.0400783060045	6.98034021367543	8.18413270772649	8.14057735091123	25.8591931813562	25.1510241294589	27.0011602899432	15.7024720660963	15.8726149509927	14.5771946532305	8.07895221480943	8.97096821472496	8.59884471032329	36.7667111956611	35.3203024495182	35.5391356456187	33.3871381132284	36.8057639725987	36.6066244906406	17.2908493679463	16.5672831002326	16.8566588910819
BraA01g003580.4C	0	0.0751340967155162	0.0467107632143728	0	0.0461253077432908	0.228592301948453	0.126438913046632	0.064918312796064	0.0431955634292947	0.0445368355754036	0.224147273423276	0.0612110321407631	0.0602507572893583	0.0450485775840451	0.180639005499932	0.048246571789846	0.0440141194025675	0	0.139262389165982	0.0471537522296364	0.264063243907418	0.272832462377835	0.486230790681574	0.30672525966915	0	0.0431668173982432	0.155081977791231	210.560207222867	201.059444135704	205.425809665637	0.0843194155072015	0.0909236858386233	0.053195725176013	0.101272789183582	0.0946338874600315	0.159101940188895	665.77523479513	652.220000850651	644.908851985352	1009.2137998557	984.160478522256	993.950109514911	0.0403129373142779	0	0.131878132898512
BraA01g003590.4C	9.92775015790589	9.43482345394759	9.52253426450931	8.6375403834143	9.40318233360344	9.5791373562895	7.51801404448022	7.34322933939253	6.95912269983328	8.05792644635762	7.84431482498628	8.97764744742342	7.84735727865288	7.9846980980343	8.1322691186414	7.30841711215711	7.19069577078213	7.41987961419706	6.26951650707113	6.32845480752243	6.23059887461667	10.0038897147164	9.87108057846142	9.98735454664785	5.07550934025409	5.08447884928241	5.13748157119495	12.3908503840507	12.5043195755577	11.9486794490661	12.9637456410816	14.0434842619689	13.6310213218492	6.63814677487587	6.26997230446644	6.92242454607173	14.4164221293039	13.6457624594515	13.522725296343	17.301521876355	16.8949245412398	16.5290154687514	3.98357459885764	4.2578067226885	3.74334845062593
BraA01g003600.4C	0.17568326919326	0.421824285845684	0.349663427490448	3.3537533619167	1.89904481308806	1.71117666029985	0.157747596277227	0	0.323349646242149	0	0	0.229104148869713	0.676529931849081	3.20359741733395	1.12684332002339	0.180580025841995	0.164738561192467	0.174526231223615	0	0	0.329450332874969	3.23371428027824	4.54973096994901	3.06141021079304	0	0.161567230833424	0.193483229434774	0	0	0	0.631191053225337	0.510471550493985	0.796415999778023	0.189524791186418	0	0	0	0	0	0.463914080254626	0.16136908383733	0	0	0	0.123400252926465
BraA01g003610.4C	10.7606002380872	12.5766129668806	13.9379727346887	15.7101325413017	8.89577810171301	9.98186385174912	10.2755031463916	8.74052950340339	8.95947978129287	7.77910061383716	7.50395260915923	6.23672405256441	12.9355028635959	12.4584344007431	10.2980958968804	4.38909785032626	3.5235747810611	4.07227872855102	13.3446894951736	13.3838066745118	13.9330036611706	12.0791520264779	11.6776428228691	12.4635537227598	10.4967323861023	8.32520036655562	8.65299998305517	1.52283827073766	2.71566825624826	1.20373864135796	2.14780288944733	1.81973654574245	2.51645333263195	9.21301068267309	7.74814953579008	8.8772989960952	0.439741427467338	0.14724879725813	0.139704230017596	1.65376778609288	1.41197948357664	0.755435483859748	4.5475232898134	2.20775163398663	1.31969714935247
BraA01g003620.4C	0.696103519444994	0.696408019084856	0.865911789775873	0.453015569898697	0	1.1865234389815	0.312518822813374	0	0	0	0	0	1.11691262333575	0.835098631628761	0.44648508906587	0	0	0	0.172107292271167	0	0.163171155433357	0	0	0.189533061399333	0	0	0	0	0	0	0	0.168551927049901	0	0	0	0	0	0	0	0	0	0	0	0	0
BraA01g003630.4C	28.1093230709217	30.2307404856073	29.3717279091976	20.2749635061328	18.6451672557737	18.9940609293283	17.6677307830494	18.1020078209482	15.0357585502599	12.1687359602167	8.72509272319632	9.39327010365824	24.3550775465669	25.7973897290576	25.2412903685239	3.06986043931391	5.60111108054387	2.96694593080146	4.51740664285081	5.47118250870153	4.94175499312454	1.36156390748558	1.09193543278776	0.574014414523694	4.01018020954766	1.61567230833424	3.09573167095638	0.335645986203403	0.328618679747688	0.530627645986364	0.157797763306334	0.34031436699599	0	8.71814039457523	3.18781009472506	6.35195555496998	0	0.151455905751219	0.287391558893341	0.309276053503084	0	0	0.905313392257783	1.62202160864324	1.11060227633818
BraA01g003640.4C	21.5705713218966	20.8849	19.8580751648863	27.9004684129726	27.9450681984345	33.6002652107491	11.3889158742923	11.620472761755	10.7802883884016	19.3171534950905	19.598390476781	19.3852211218811	37.5400039555964	36.9072145028853	31.5055522118072	10.4630966798084	11.9693988183198	11.6372052717352	7.67020645029807	9.25218572580513	6.59020903097703	11.3484364004386	10.7121257055967	11.7903398720414	8.65307273739005	9.28716746578991	8.36355974242869	10.1355287950619	10.2759301024752	6.66964092254394	23.4381509892014	20.5008355534154	22.7065758768829	15.5133650245583	17.1839252186457	19.351441239092	4.71454166908049	5.98969414131464	5.15416832263459	9.67108476793586	9.05315896623152	9.14727602529386	9.57517595168998	7.68269942955181	10.3845366130599
BraA01g003650.4C	5.25219773525685	5.33139027943851	4.84429540169058	4.44626392678351	3.52474226671647	4.36706543514024	5.63619015865508	5.04942751716885	5.06917934994202	4.98348633073943	5.87265856368983	5.17870836507581	6.57737433742162	5.90136366350991	3.94395162008185	5.26691742039152	4.44450909883843	4.45405485935268	3.92739279446565	4.37547525897501	4.0838114179293	3.22662280159342	2.78671021909377	2.92986524079802	2.69915975642631	3.88771149192928	4.23244564388568	3.01848300092643	4.43292906534642	5.4168238861108	4.48737389402388	4.21848017422113	3.77467999894792	7.6007338132053	10.8474093501061	6.94745138824842	3.95767284720604	3.09222474242073	4.61023959058068	4.73578956926597	6.11857776216543	3.73940564510575	8.47159580602335	6.9780721288506	8.99793510922138
BraA01g003660.4C	0	0	0	0	0	0	0	0	0	0	0	0	0	0	0	0	0	0	0	0	0	0	0	0	0	0	0	0	0	0	0	0	0	0	0	0	0	0	0	0	0	0	0	0	0
BraA01g003670.4C	25.0855	27.007554915952	27.1051329745262	27.8236191560541	28.0804706003562	28.1139266379278	29.9226770463274	31.0473446979145	31.3679054048349	32.1427347198343	32.7298381970651	35.2113197220884	28.2593192727571	28.3063986818711	26.0536434191467	46.4178002415045	44.0927562929937	43.688657426361	14.7140718066595	14.630072073353	14.1715192974951	12.888132043918	13.074490050485	13.6032434508745	20.756269762789	22.6596317553648	22.5698324748203	12.8672252178972	13.5222145923204	12.9713173488985	17.6529233218018	18.9085052274017	17.7239378613473	22.6176135940036	21.7433135194974	22.2061497430927	12.0700577303126	11.2654755501156	11.6111504288309	13.7194505383978	14.099709779101	13.3463850775791	17.1951594169588	19.3085175418648	18.2651683047842
BraA01g003680.4C	125.107331443302	121.93581686607	112.855352847235	130.997916370706	130.797077265079	129.121330367033	111.613108586319	112.862137261537	108.966090532365	107.136862691297	108.523317574046	118.532273631322	117.991406758085	119.384729802967	128.059058656895	108.072554448828	101.98433809415	107.732971884137	99.212144587773	100.150459481316	98.1650313888467	119.72819911057	118.077085782812	120.202510024411	95.1306765485264	93.2434611843746	96.7088209496862	87.4386238634966	89.9384768004372	89.8919207056561	120.193753948926	121.777747003438	113.489279968368	106.390865832104	107.971308010603	108.097633464611	87.7012636746482	87.0614753144509	89.1400936906465	112.990598868796	105.395892299517	112.562447893353	105.568748114128	108.125609945659	112.785739645078
BraA01g003690.4C	7.7926686099743	8.23571608148034	7.67340918712853	0.165789175272421	0.227987556867763	0.119634669098645	15.9058593563181	16.2231824244261	15.4729384357156	0.984137759531064	1.26432328633816	0.961050942607601	0.227734490005917	0.222665509375343	0.297620023611602	1.22041815245373	1.20293681798001	1.19306217743985	0.674847335909137	0.822603312632424	0.332700151201726	2.37979881487152	2.24782516034423	2.42275134514748	2.70781304294506	2.56037244225792	2.20943056448267	1.06032677762407	1.21256646010476	1.26408460178256	0.171612364039688	0.158617547132533	0.0773338594112445	6.99325447133608	7.31899185743287	7.57109437353139	2.70546711034652	2.67074094716176	2.80180192403231	0.0360377152355628	0.0250709057503127	0.108648575631814	4.03204928832936	3.84305119729714	4.08362020720155
BraA01g003700.4C	11.8919314027657	12.5036538662544	12.1050090004988	6.50828127035642	6.12940233259063	7.00272611509647	16.4704442517543	17.7909456814264	15.9148654009808	1.49340704375543	1.50321913375347	1.46970955050901	5.56213074236174	5.59469167537807	5.65835193808092	1.77758462938214	1.51232081544138	1.38983670089592	1.01850291570865	0.917461682689903	1.1478128258258	3.74603377548865	3.84458657032278	3.9997598512018	2.9853768373395	3.14511491481919	3.23140091575317	1.94281042224828	1.90819221078911	1.85850097216081	9.07558765083482	9.59822736269414	8.36824044710581	10.3133961158957	8.61872813531705	9.13316643174231	4.3856796017494	3.65185289604502	4.1958360318768	8.99647986392661	8.37073792159689	8.76602242647365	5.19013497615483	5.45381984703921	5.40482708920196
BraA01g003710.4C	8.40884011184105	10.8140407825894	11.0143979659491	21.7023874576924	20.4814337279332	21.3508178751049	10.7124958562808	11.2323013751704	11.9051460661882	12.8203619207264	13.110519572705	13.9649392561039	17.6205295886147	20.624116387669	19.637805858953	13.2972564483651	11.4568181192943	11.9947118913685	12.7940537787033	15.5230764726356	13.1405757771721	23.7422706367797	25.3130486691709	23.952056024216	13.3135178635158	13.2191370681893	14.009944749527	13.8225119772856	15.4600151608571	13.1692133958434	28.2744901342532	27.7046832404463	25.4943621747124	16.8246325994125	19.0544103389248	16.484407384844	15.7895727098922	13.0733984100712	12.8150508761076	23.5963570820421	24.5574405766991	25.9383188265942	16.9129001917249	17.5841888027915	17.7191544997592
BraA01g003720.4C	3.55569487410283	3.93568113588078	3.65138961960719	5.35010459105242	4.08885246837142	5.12124880869644	3.53233851950919	3.32208261445422	3.82914054760439	2.94308420352623	2.81791272160647	2.66374680264786	4.22426584240694	3.73927827482822	4.94948405637067	1.98292420721234	2.27008160877658	2.02918058312624	1.90788521261366	1.82400898576868	2.23442988923574	3.11482173811742	2.86045286818804	2.59542402739182	1.66045371208727	2.19159377709454	1.83299901569786	2.79437328226756	2.33492219820726	1.78991622210711	1.0192678491079	0.879281139606864	1.02886277483285	1.75469124854411	1.60153138730206	1.66681848070758	2.20742381635006	2.08704788786369	2.1966890685747	2.66362151342369	1.77197151869221	3.37947652410477	0.779695744528234	0.314315192105508	0.451680351620791
BraA01g003730.4C	232.100109552439	225.529118176102	242.020174432856	233.187345998551	233.583954687582	244.035717699253	206.28244515411	204.494041539763	217.70708354649	267.127597749947	260.294548928782	286.593974081212	235.532293961441	241.594266748204	236.768928456836	254.097222713685	261.245989616945	258.850597343092	196.764178778383	194.14119225436	195.219970229783	142.76509578698	142.491490773049	147.908644611461	174.580750819551	185.995836097041	177.691979790097	216.201827519793	214.094154483252	222.346286311222	234.824170108011	229.726416985538	229.557483612898	284.310943369051	287.687281482639	300.965916406795	193.231447537124	197.43479680497	189.420256786755	165.535915544896	166.794501224284	177.173399296497	212.446035461718	212.155004611287	212.870592297577
BraA01g003740.4C	16.1598830832513	16.2366602229754	15.7081849926005	13.9059326608904	15.2216195958152	17.5410109177856	15.9779599212323	16.3640832843903	15.4139132212889	16.6299465664814	17.2767073968115	17.4041490717636	15.2391233801259	16.4352263577944	14.7138998940003	16.5827555934225	14.3490078977642	16.532662818793	18.1550273488757	17.4455639096486	17.312894187777	15.0839357462756	14.9632169052357	13.9806561639076	18.634005563009	16.9316981058146	18.7121238500817	14.0459311853593	13.2589282565995	13.0318552378685	15.9589704008288	17.1829915132382	16.2792829785135	16.3344671725921	16.4253265897698	16.3811819900153	14.7420917872682	12.9379282201042	13.7436488714841	13.8230670014853	12.9724332989908	12.8958873262163	15.1448189518378	14.8951069078459	14.7578336381209
BraA01g003750.4C	4.14498004760428	3.31743456364058	3.27472095042512	1.86697325776433	1.58574535694473	2.24977171547141	15.6543519427426	16.5418096725669	17.8493996401166	7.38547545413185	8.49168296602149	9.32528551059742	5.36118059201158	5.34463124242407	4.83015687262169	13.3994715573322	12.2239968390842	12.0701503309368	1.50202727800291	1.46217072522704	1.75038148555783	2.17634196618889	2.42548265087505	1.82640950075721	7.61135272652634	7.79845947796323	6.62090982371139	0.141051915299886	0.207148138605961	0.19113517265375	0.14209918651085	0.306458049181638	0.215155265806241	0.102401902613588	0.446548583880869	0.429002144042784	0.217230756621944	0.0818329507918252	0.0776400866650107	0.194955316745083	0.0581260850872029	0.279886903110987	0.163049581795999	0.146065410726878	0.311146435337741
BraA01g003760.4C	8.25628884800252	9.42668357101153	8.70464940970938	14.1779458172364	15.6592171527364	14.8462651090804	10.5239124089173	9.84182956645117	10.4936827683045	9.2308341790955	8.74005992812055	9.48684785460503	11.1908002811342	11.3317264712467	11.7022414267217	9.67332438900076	10.205283168707	8.08720141867174	8.19381540762665	9.3382139744156	9.6089680421866	13.4798023000479	14.7129328267647	12.1360481067529	8.41428205759188	8.30971367971908	9.0928034114652	14.1375770245142	13.4725944643037	13.8054532308659	16.4391190975003	15.9092972270543	16.8163425305242	9.49848425312212	9.42873408298961	9.36111994566806	14.8397247917147	16.1019670691848	15.4658485625114	17.329622997931	18.5877486945957	17.6197346657992	8.38017013334082	7.24959892689373	6.97530068185274
BraA01g003770.4C	37.8455765055675	38.6717619475301	34.5828409253456	50.1882797825834	49.8206888501049	38.9485887583088	29.4937118717034	30.7800756496486	31.9803230767235	23.3749426509333	26.029138279064	22.1935406147016	35.1359093637748	34.4944224460644	32.365848133833	21.2851424008597	31.4703793348964	27.3105402472825	21.3035516742878	22.4768247079642	22.2060151787822	33.2045907760998	29.2180787579822	26.1824639398872	21.2101715053371	22.4369977012223	25.5585104688839	46.0809457187639	40.7381156861408	38.4619458235923	44.4684277498108	38.0383639239066	39.1143019245819	22.5962460717742	21.3548998818679	23.3972233849398	70.0635760821509	73.6661982876414	72.909384352151	97.4219568534715	93.901190430374	95.2725989580023	27.4952438326033	26.261053076711	27.2515526301476
BraA01g003780.4C	97.4814967381397	105.00151942926	104.288624418972	103.49062588203	100.715603537384	95.3354048392487	72.9650627435742	77.1985070864436	74.1962000762965	87.5903257693798	89.001153060058	88.7581073293527	80.3233490206161	87.5284153712827	81.1910040409954	80.8290206188016	85.9658358222672	74.3278632588331	76.1189010575856	77.4805253769814	74.7759952731193	89.737772081451	85.5780862356185	85.8176291713549	64.7100282984618	64.9333129435711	65.9385842037086	105.627213158235	105.597080065475	95.4214887523755	126.551085520589	125.450583842304	126.066302033828	108.592803846597	106.283237425424	104.391446290664	105.219509144685	116.049823645972	109.193307920478	95.3923327523575	90.5614427397429	91.8557449374567	77.7808585826649	78.0353197623772	72.8832743846932
BraA01g003790.4C	56.4547503029977	58.8038084613848	63.0917683642088	90.8690983344901	87.827980924999	85.2579522234448	54.0783442466256	54.2470194188241	55.2274182776095	40.5917205926522	38.7704639336394	38.1242790872816	82.4805798786879	84.7492504426597	85.6732604442878	42.2985281290622	44.0142898677859	43.8613754612718	80.9717483963293	82.2071795774726	85.0471823681185	134.963308509717	140.63003452443	135.249089606421	121.142304110653	111.761097068179	123.216295181874	79.7672695794469	82.5873978653272	75.5250425638996	52.9019751639152	60.8236144498352	58.2969109055176	73.8045650821532	63.5648345185591	73.8603952778541	50.5821858860571	49.5193941267155	56.2033039137871	83.5746066732918	87.2911747042746	90.4724983570182	87.657968486215	83.3487927930161	82.348879087895
BraA01g003800.4C	0.530078829462423	1.01819655204131	0.808847871062673	0.55195000470416	0.590350921519015	1.13586726588869	0.825001796622278	1.09969383314022	0.878061539364456	0.46942848531776	0.506263669283606	0.184336671504367	0.136083606981137	0.339158831236202	0.271996663453921	1.5982370103257	1.65685334532653	2.77336223754768	0.0698979807691328	0.071001626920487	0.265074980474113	0.136938898741365	0.10982109237808	0.115462669588099	0.744595794876224	1.03997298007721	1.20649025250994	0.337574986124112	0.264405834279749	0.24904937407406	0.57133672921259	0.342270196691369	0.560695172257516	0.72433325367223	0.712473520532421	0.718701867749837	0.151634974988737	0.426513757575273	0.0867129703557495	0.311053502086435	0	0.12503759732851	2.7922501178832	3.0016721723168	2.10986064630019
BraA01g003810.4C	16.671741889945	16.7487381122316	14.0403858963425	18.5471581391888	18.7059484889591	18.8317915239069	16.3102786708401	15.400658330479	15.1591955330205	18.6992229683334	16.6119132302935	16.5817218178118	18.5254823964069	16.5737038859186	17.0136114402272	16.7783527607868	18.316424334023	16.6361008939974	16.1680252450745	15.5483985398278	15.5851931302947	11.6672680606593	13.0943875865331	13.6315518449051	15.6196879789598	15.4008296315341	14.8531437776074	15.0384191974991	14.7545945441571	14.3799137696035	17.9246622949997	17.930772268251	17.343265462792	15.8914492178252	16.0035520268009	17.4029908650773	12.748546887313	12.6994142556148	12.1912042018413	15.0250589931388	14.6505569078302	16.1339823680593	16.4342468205609	15.1856667825383	16.8837513322814
BraA01g003820.4C	7.60600314730063	6.78717275092937	7.5691360429508	15.7789688548601	12.8866677320711	14.646374637448	5.96599913882592	7.19439510552968	6.19498078167719	3.98171974547115	4.17487575617761	3.30626603463638	13.9153549963271	11.5789789416735	10.5421266053373	2.78572504320234	1.88551481175264	1.91069001955711	4.32307	3.86437	3.36086180812024	5.25105511713928	6.88281576117405	7.04595892709179	4.06792797414013	3.05522867784532	4.71787305896641	3.89731121421013	4.82415336738609	2.81660172277122	4.1618225251173	3.72571652967174	4.2604481504713	3.77253138854481	3.87774687667977	3.45726253917575	1.80064736176199	2.18570252612542	1.00110329756685	3.23200804727157	4.17571183768636	3.55734927375851	0.600681871640235	1.53361758731908	0.614077088022691
BraA01g003830.4C	0	0	0	0	0	0	0	0.109969383314022	0	0.150887727423566	0.151879100785082	0	0	0	0	0	0	0	0	0	0.149104676516689	0	0.164731638567119	0.173194004382149	0	0.146246200323358	0.175135681815959	0	0	0	0	0	0	0	0	0	0	0	0	0	0	0	0	0	0
BraA01g003840.4C	11.5886975900319	13.1396024699503	13.5382	9.10843141298594	8.58224694120083	7.44322897837559	18.398300834397	19.2508163852386	19.9382592944609	15.2188246834439	15.1985116545873	14.1816858767341	10.3481361351119	8.66398990052479	7.32533654473473	16.5296488753471	18.1112424254844	18.6450424790904	24.2091497293784	24.1695894783906	22.8734266582369	12.6910566035359	11.7436910165148	11.7982173668034	24.3661629605161	24.0953375513034	22.5661927380223	16.5518291906602	16.4932668173821	15.5142157345103	17.8007370625082	17.7309465717865	16.2742594188328	29.3971932368705	34.5809672453198	30.6467999782066	15.9267805626562	15.8184087300335	16.003872128207	8.9438974046055	10.1431121020513	8.31964881283841	22.6105110695338	21.049976179847	22.4437721018721
BraA01g003850.4C	17.6431227666063	17.2780898073623	16.0672075938927	18.4471528304887	17.6964995048611	19.6395642041543	19.3514130482657	20.1829748971818	20.6063366142336	9.70462056775725	8.68688306351744	10.5274490584588	21.8030190907798	20.6489298879644	20.7584621904506	7.05871229726927	7.98084930608653	7.54782750479951	14.558572893544	12.4766027186614	13.6999148324245	10.5099926868658	12.8653778714598	12.8101830726377	12.3466515590986	12.1943267390415	12.8733396217988	3.16371266203603	2.69890291931393	2.86854153176787	2.46070769512353	2.47654514596092	2.27688237560301	8.86638255797846	8.3956186653155	7.59404587388738	2.97805085532336	1.98392240899864	2.39018722247927	2.82941656868168	3.72427063786947	3.6189099456505	5.99209903687453	6.3740631333713	6.33739714781754
BraA01g003860.4C	0	0	0	0	0	0	0	0	0	0	0	0	0	0	0	0	0	0	0	0	0	0	0	0	0	0	0	0	0	0	0	0	0	0	0	0	0	0	0.0480511364391733	0	0	0	0	0	0
BraA01g003870.4C	19.1186792749558	20.2425239960608	16.0796418797151	18.8853605195219	18.0447086821316	18.7138642730003	18.6940328735702	18.4921310409189	22.0579853298056	21.2785188105301	21.4784882926983	23.4945848283124	19.7298768969533	18.6210359422305	18.9902280625455	19.8781916893001	18.3706467242117	17.8350511190666	28.8446728175902	29.4899620119447	27.5241971330203	29.1400442849565	27.8639300677515	26.1736851562697	30.7768733979765	29.4296963892596	28.4790355038555	16.809044010266	16.8793479228967	17.5043701544506	22.2362824228886	22.6966633606091	23.3094463680052	22.9694985971746	25.0198640900732	22.3488874481389	15.5693993852522	14.8801	15.1739308136813	10.8677880155267	9.7207193132288	11.7853094973189	23.8321045392163	23.845656318301	24.2031651456966
BraA01g003880.4C	39.3691846681062	37.922684345819	36.8443282110204	36.3902698863327	38.1934304028462	37.4758048908353	37.2553341783083	37.767325726163	37.694623682323	30.4668357794707	30.7203451000687	33.717148932294	30.822731002004	31.674423134419	32.9166739149314	30.7947254462488	30.2139830368686	29.9287830975976	27.6135817064738	28.2739798535677	29.6879297190383	34.0820329768558	30.6879583475582	31.7474571746152	28.6067355416201	29.3755637250922	32.7183850541669	35.7051461811934	34.3134605788006	35.1386874549497	36.840841575962	37.6440574269429	36.2320056407591	36.6876774139722	35.0707361833905	36.4688618785755	34.9361473939036	33.4345407279817	31.5159209512955	31.8759530875259	28.9548406309227	30.2802325570842	34.3877491100541	36.3481784802671	35.7135399003098
BraA01g003890.4C	5.07789449174372	5.33475181177107	5.74293518716381	4.06723814941836	3.88794755883714	3.32592430798034	14.6627683752767	15.5708834739961	15.3640777095078	5.5354358363831	5.06637142482258	6.47407010842899	4.09198944434673	3.68835228969369	3.74998678630734	5.1028658941826	5.05693370217859	5.45752108293518	16.5610947345685	16.9871392407265	17.2961424759359	12.1578170632549	11.7080986722581	10.7862954532424	14.203775111686	14.3804767853479	14.5845913827011	17.8139980382544	18.5487736345288	18.2548233538957	8.75971599993565	8.49391186477697	8.16815999772337	6.26635759383782	6.56687427869421	6.97592454967567	10.6835540246983	9.68945364252678	10.7698219943893	12.6435599741527	12.3837544871066	11.8814	3.74431187849787	3.79247265463512	3.71718
BraA01g003900.4C	25.0444835572582	23.0078976349042	22.9131636517919	21.3225941598304	21.2035851268898	22.8854265389372	30.0742337975607	27.9338287542188	28.0659232180799	22.1342383797912	23.7906971010793	24.758298715446	23.2464573297777	22.8408619166141	20.9432467416755	23.2167257676966	22.3794930437467	24.1772971593809	24.235721770039	26.5121	26.1967121442094	31.7625777414575	33.7194842360418	30.8689868540388	33.9857706557328	36.2199531165806	35.5896159252285	21.4801181316667	21.1248440525761	22.8421645416393	22.0110602684967	23.5394454032537	21.0966674393754	22.0063183634886	23.006914096054	26.4713111289465	24.1793589278209	22.8966505692696	22.2190910062293	17.836988450666	17.8404123070887	17.5680105954537	20.931242116617	20.7296137520674	22.3674217576382
BraA01g003910.4C	43.1044265340296	44.7987051666266	45.6280744527253	37.0096923955789	38.2510587785433	38.5896461732124	52.1966927109293	50.3511071068615	48.9560003523299	42.6885568990243	45.3465944654818	43.0881944105157	39.1005896680332	38.5599735341718	39.8502548918958	41.3128501869052	44.0974318428652	44.3643015247815	45.6581690194184	47.9098963278902	43.0328779267696	33.9384095164999	33.4926187852697	31.8282229274541	43.9356685979251	42.4992734006203	45.0623918324806	50.8273072619084	51.8703263395635	49.2450809624368	45.6951003895099	44.8172589322057	45.5336409033394	54.1664746719045	53.1555166081302	52.179754169808	55.946906344964	54.5761529082924	54.6427881918771	47.9008994507186	48.6971244793836	48.7119958131155	49.0709229458047	50.2857653290256	50.2208414844145
BraA01g003920.4C	6.26163156350315	5.7534219518554	6.17906333424768	11.041180680385	10.3297801629056	10.877518449572	6.40762360099532	5.79362087338211	5.64162864530342	6.63829698399505	6.32275960720905	6.47776774901534	10.0469185122499	11.1377980773228	10.9156714086779	7.23618521695383	7.35583188333398	7.73205261117896	7.06614	6.44851406874149	6.71564824010342	11.4966675899622	11.3964721331333	11.8199981486267	6.6182305279252	6.75579792644186	6.3470632399206	6.24880746438414	5.85624660479564	5.93434236827671	11.0990827210545	11.4178481758721	10.4760860147792	6.81157131155611	6.29451440164185	7.34159409500904	5.85395351609491	5.73739766863994	6.10866018156588	9.15255267847484	9.12520748425255	9.4067475876422	6.28662037599362	6.62086253970526	6.33313576827801
BraA01g003930.4C	3.59411983686795	3.57725258229666	3.62255386890083	2.3590003115291	1.35841143620333	1.70547748740959	5.7096486346137	5.32138274827453	4.66447345640735	2.22977134580636	2.86053726874151	2.52377009953897	1.36038283548337	1.14980774126671	1.59597043077417	2.36813938968478	2.11718542215298	2.47184945305053	4.3747638788128	4.49012869794997	4.23403	1.47309084287183	1.28877475102136	1.80663987252253	4.20718323399672	3.89859979146764	5.02395879260901	2.69970043857191	3.18905138422923	3.01543187665024	0.538036503529924	0.803323255981375	0.678876669252915	3.38020068877025	3.62311472048269	3.01962499972163	1.38403213640844	1.82730730585776	1.54523812785491	0.24335209871808	0.169296457647823	0.163038199347583	6.13404473730034	4.46697458000626	6.63494698811528
BraA01g003940.4C	0.4256940753529	0.113568076958453	0.141210230332681	0	0	0.13821042256268	1.01929216056054	1.27564484644266	0.130583510982406	0	0.271045779862608	0.370091317404921	0	0	0	0	0	0	0.561334553253651	0.142549420201901	0.399141749444674	0	0	0	0.622883020713764	1.04397287615443	0.625099664327731	0.361464908219049	0.132711389898105	0.142861289304021	0	0	0	0.306155431916521	0.858256563964439	0.320651602534543	0	0	0.232123951413853	0	0	0	3.16859687290224	3.4062453781508	4.08644683729562
BraA01g003950.4C	4.70804940054476	5.48686365842558	6.74015397916288	3.0101870405806	3.65250477958253	2.97668119041713	5.04321419740029	4.56947407680952	4.78871173856376	6.81832363503862	5.8375979155484	5.60108352012821	4.77105063878643	4.6770509034683	3.07275036669064	7.47116166617925	7.04810575609263	6.48221681193979	6.04481910705238	7.46788753595033	5.65351522720889	4.24091593945367	4.27810524039982	3.77821428067088	6.96141501358906	6.07685704030193	6.18568772312367	5.83873726746367	6.87524230352719	5.40527415501035	3.19010552833477	4.9599549159938	3.83795247654223	5.88092598323228	6.49456832731299	4.4795507458557	3.26064986814588	4.98448167434983	4.32374166215654	1.52676201039022	3.26230483668154	2.48414247468626	5.39134393299784	4.80433116769031	4.46727
BraA01g003960.4C	0	0.0404489041221889	0	0.0877071240351815	0.0496636875153789	0	1.99669560219394	1.74745869375706	1.53480345784801	0.623393679328046	0.0965368531017507	0.13181334592504	0.129745466382016	0.0485043588781636	0	0.0519476786668752	0	0.0502061761054235	2.79898325184012	3.14780363514334	2.74842811946378	14.9329055264471	15.9676859520676	14.8614690883532	0.354957995365652	0.743651911781241	0.445276473219754	0.0643704631075019	0	0	0.0907877542310416	0.244746633798486	0.0572764931347208	0	0	0	0	0.0435695071339124	0.0413371420326039	0.133454735415714	0.0928424865913405	0.0447052231544399	0	0	0
BraA01g003970.4C	8.40611085506993	8.78356	7.31969485078896	5.47059308459945	5.04809380694294	4.54869745142998	9.95906501813504	10.8994971056809	11.0665393168001	8.86226652209297	7.80543226819535	9.43967094393565	4.94551943851701	3.6976898904271	3.74425786716632	9.00042850320069	9.74355604014938	9.16262713923979	8.77529333250961	7.85826234150985	8.42913272561432	5.54212524051684	7.49841737072609	8.64654624409109	15.7849595882146	12.9918459983459	11.8294176983539	6.91473218412706	6.00561036564209	7.05264592766687	2.30704324833944	3.39237422796636	2.91095088526461	5.79370089512911	5.2962034801603	7.51907713538278	5.51068371129956	5.73711136658891	6.78007617579069	3.18573909541943	1.82306211803566	2.68514283376984	6.1165952293366	5.60521391341271	5.00239632907599
BraA01g003980.4C	7.43457812206711	7.78784580420399	7.85188396321363	7.33655508393069	7.89672254946951	8.05779961111233	9.80066025800742	10.1438337311788	10.1452681647345	8.22991447884715	7.60525720480478	7.41401243033105	8.5139855104616	8.60429315180174	8.50865031767412	7.30466123631514	8.28710361744456	7.13218655158474	9.65931634936971	9.20774440599502	10.4562784279942	15.2520263854657	15.3462410635376	14.3087788118262	11.0863743173072	11.9316096579916	11.0776634620081	6.3360501774913	6.11818297650104	6.40265067078377	6.20305761354189	6.63596207227611	6.5877396886479	6.27079309923188	5.85971348495313	6.27947120867366	7.00574554711218	8.13732635542524	7.69058676037598	6.46378804938245	6.64471872877092	7.3984421085075	6.35388704510196	6.2079579084836	6.70676514588154
BraA01g003990.4C	0	0	0	0	0.0377650957148194	0.0374319894440592	0	0.0265759343008887	0.0707327351154701	0	0	0	0.0493303075306621	0	0	0	0	0	0	0	0	0	0	0.041855217725686	0	0	0	0	0.0359426680974034	0	0	0	0	0	0	0	0.0659612141201008	0	0	0.0338270683518998	0.0705989741788318	0.0339945967736887	0	0	0
BraA01g004000.4C	14.8522493137333	13.9647241586125	15.2770743100106	13.4507004529326	14.6195380001293	15.1227263442738	13.1342484424056	12.7219249232509	14.770603089336	15.7503102753097	13.3982440302856	15.1692368121719	15.3798414818194	14.9730133546429	13.4809496513217	14.5221528224489	14.2078649493936	16.787817518986	15.5031640485887	14.2182919662816	14.6279960046819	18.9103539316036	16.0835144599388	18.5680846809052	14.7705034573586	16.5513494049315	15.3398950102617	17.4862929212869	18.8399890584711	17.4913253805519	12.4433892512539	13.7323063921792	13.7769729866878	11.3368652156909	12.1286324533179	11.1403652166094	19.3224406396744	19.3459813577623	18.3955875704361	15.819532912607	16.9208258546072	16.008281024687	13.4204441301543	13.3668627830004	13.4654890338161
BraA01g004010.4C	8.50965835154855	8.61224583601605	9.88891880871422	9.33715424624537	9.92682515932395	9.83926579672413	8.47893329990094	8.46633335585454	8.53845159608174	12.1374806452504	12.1647927390718	12.2427529552253	8.38615228021256	10.4327679051336	9.15560197519002	11.681270421654	11.4802	12.1077572911383	8.68732046702079	8.27295742243175	7.7729687912688	4.9994924727986	4.77721751844646	5.68035097705739	5.6393159196764	7.01807658932687	6.77191303021709	9.64982210334782	9.44778704274603	8.29105696853694	10.3554782169782	9.73086393129159	10.8884999969652	8.88397458686334	8.7996841156473	10.5452387143056	7.86823054146916	10.0812837265655	8.98098621541691	8.11849640445596	8.0684541918665	8.69290403212896	7.82718870389541	7.34978541416468	8.29095449349684
BraA01g004020.4C	3.42631816747456	2.96384981330598	2.75532156746694	5.55574441883268	6.29182082453276	5.89922535328513	5.99766423744465	5.81579170141774	5.66923535484593	4.99146793608313	4.46233905871366	4.06197787395645	5.0200297944899	5.81278784867299	5.28326727343048	4.37559293386372	5.74421418341838	4.77900627525077	5.44220694922747	4.83277302635713	4.05631859191742	8.44910436024117	9.28554849739312	7.91558338977327	6.71498280867034	5.69729100096475	6.63215497518447	4.12158157542452	4.82292612068722	4.63428084815483	8.70404172834189	8.41368212211944	8.51141583252451	4.89101970500784	5.86126433926934	5.12260486975915	4.54426976076942	4.38596980350857	3.87816845654851	6.06221682734235	6.99366948713381	6.76575389447072	5.70704127201904	5.97530849638086	5.80999877521506
BraA01g004030.4C	10.9278397137909	10.2972903161733	11.3262810678165	8.05098460661991	8.59085575247396	7.5109434556604	12.1078920674633	11.4922102783098	9.79084416918757	11.1513001534048	11.7759494745822	11.1316959963112	7.35764109935718	7.91539090485681	8.09362351840941	11.2748139830855	11.6004426473086	11.2655251711965	14.722483560466	14.5406781903414	14.770029267826	9.54781471451672	10.0385643830246	10.239869659983	15.6036373996686	16.6485279551416	12.9433360078292	11.8176399762375	11.1459767178952	12.662705188311	9.59309278639887	9.58560586620598	9.0665018156548	10.4097409525714	11.8473940740993	12.5799604124021	13.8017205103758	12.5137338522319	14.8407116477709	8.85654153213377	7.84058950194717	6.56587144839054	12.6791096926118	13.4778	13.2659869520872
BraA01g004040.4C	4.18706534746954	4.41893125297947	4.49163702638088	4.24898163405882	3.91927887408169	4.17502528069568	4.32035831455852	4.2303380006421	4.20586748119276	4.56540830459422	4.74451769059322	5.01602351071122	4.97377032481505	4.14109540481229	4.13310754543587	4.9748662415537	5.01757574619425	5.03368744094681	4.50586513989642	4.29183801936423	4.41830159169842	4.81252952039897	4.23443543055937	4.59108476966438	4.8597336471179	4.69908283572976	5.17402639574678	4.37484714512873	4.5929917806746	3.84395431158883	3.58232085638886	3.32677150501466	3.52274671356033	3.53700216226717	2.97605251213111	3.35166864870359	4.88441183399731	5.07798750431601	4.66688806138289	3.99782331278672	3.5199898898089	4.45704997966393	3.59606082651767	3.56437064448712	3.49929442544616
BraA01g004050.4C	41.6051848103943	41.6767476635847	37.9532267260415	45.5897403885522	43.8329910937691	48.1871470857691	35.3221575519549	35.5028866901511	33.3790333614787	50.1049058814138	51.5803384690348	46.8655998986075	46.3871306283508	48.2489805067208	45.0750904434897	55.6491072408018	52.9555082156098	54.4458759647357	29.0135570296164	32.2848674813895	28.9449902398493	18.2796106224099	20.7204615257919	21.0587215930681	29.9704292954517	30.0456651555892	33.2639631616808	33.6717627002727	31.5533321475807	33.1610313220635	47.3706984267744	49.9185824046317	44.5825040839595	35.5324732006247	36.967074893649	36.2355627225631	39.3669241283531	35.0054743129942	33.3209737243415	27.7593889106578	24.3132659991293	25.5967026502223	22.3901453729779	24.6234605649456	24.493463455868
BraA01g004060.4C	3.8628740390771	4.21950656212924	3.5306787967542	4.04239717345794	3.58417684914763	3.87552293345322	3.91509874583189	3.76043897213773	4.04308144398792	3.94839461204123	4.41768893152342	4.30239471896284	4.04337092282479	3.91420585710334	4.46618847331019	3.85125585371229	3.6066788651724	4.08447848507753	3.83668299355364	4.21370619871826	3.4975722502267	4.70586956416197	4.55109398102449	4.5862685546276	4.33741549834354	4.13187137809924	4.54639218116132	3.31523312316542	2.66695027991758	3.05452672786938	2.60593220559068	3.42022055925643	3.43839127525495	3.48758546992982	2.75757988271977	2.77232032628727	3.48578734894721	3.45880278472602	3.06462029323202	3.07909420252883	2.71059452689008	3.13833880820249	3.34610664379281	3.07664164623267	3.36541103210327
BraA01g004070.4C	49.3955982452679	51.5018023416242	49.8270384173888	33.1830142363006	37.9407473227953	37.7851683477839	54.8081183344597	52.8905238657952	51.2659584478105	54.4860095319674	47.2934364065919	41.0789066926858	34.9278243884874	32.5261206570197	35.1417881895666	49.2605512355023	52.7546508748899	47.3656074041765	57.4575335074585	50.8536768813293	56.945106955656	40.0751004746845	28.8220166561421	30.3026214178787	59.5608608045966	51.626366317471	54.0628139920653	60.3382203105187	59.5525828356712	57.5669295006137	47.2292375291284	43.5087961060571	54.5220837057338	71.2701	74.2586770127814	63.5657180173959	48.9646966212469	48.8709463325155	52.5826299905433	36.7355219364419	37.6590408443629	33.5563939980013	78.6885768270573	72.9909723889458	75.2024099520466
BraA01g004080.4C	23.4776732467357	21.5130385781299	22.1241586848501	22.9496511046862	22.1293651773071	19.9274300167646	24.1353822304157	22.4646027503408	22.2229393235513	23.4585345783505	22.3313562006284	23.1811743356355	23.3095312882547	24.4638348232774	21.6968559255412	21.1771121214703	23.7223528117152	21.1811380621387	23.5031506453217	21.0825038605097	25.5174257826794	22.0016349595965	23.2284446611215	22.8040271951686	27.5524619292348	27.8483154236521	26.6479175085166	26.8211656247992	24.7808358955188	25.2771714997141	23.7557360032081	23.2960653043619	24.761297447644	21.4507604570082	24.1017763222395	23.9281053008244	23.7665964227023	23.0488351115946	22.7692494159588	19.6109133925819	20.2004753130912	22.2933916712232	28.1470163774693	25.6574327185385	25.6111615846472
BraA01g004090.4C	32.8371346083738	30.7644623132481	36.2341015110193	33.1863552566627	33.9767227624846	31.8897032583105	38.4169	33.5942072125998	34.4849858322124	40.5959085698544	36.8040434593546	39.547454388662	33.2243495326931	33.3689673119932	35.1858301603114	38.418164136594	36.4063595179792	37.4180584743824	35.1495353765114	33.1819226291964	35.0450635507182	32.3727858370098	37.5174150663335	29.8727920437985	32.559497794797	37.3042663861467	37.0150638929143	30.691398686086	36.1308496057668	31.4070447009207	35.8267016009381	36.9490533276405	35.7918106706524	46.2599254717843	47.0243714234966	41.9029528757182	28.0974051351382	28.7250795070048	30.9660643037956	24.2279735630361	28.032597914778	27.3380631645999	34.8379760895011	31.8332	36.089728421321
BraA01g004100.4C	8.37433278699199	8.08100796609339	8.57080636423191	9.8106371862631	10.1200452516851	10.2449619850601	19.695205269639	21.1621876843633	20.1686665108058	6.31150373478626	6.14295642473384	6.8583313174061	6.44495567526426	7.31612766760964	6.34688903099265	6.27216616248214	7.37150512143841	6.26214	12.0514997008555	13.8617510697656	13.2985572281865	25.4211195111173	25.1325933553236	27.3017981795309	31.5158183215578	30.0643447149507	31.1194069646863	9.03243354263263	9.25464195779499	8.37583439873178	12.903885968918	12.8851808921048	12.7719941686256	11.7028420729944	11.6560903877488	11.0147010751435	12.2661648509432	10.6949434374094	12.3352358750504	13.4358427249904	13.1286039400106	13.5834304035581	15.8954445776387	16.6646607490656	14.4672495202464
BraA01g004110.4C	1.74549828746852	2.15901462432845	2.25025334788207	3.54553691193833	2.61188274879267	3.67074993257871	2.63591144747108	2.96278803044746	2.55550526868795	4.32869308350616	4.5465743718889	4.19038878739121	5.29584720845302	4.60687098893354	5.34341832398187	6.07564409526454	4.24068941392221	4.65027958034536	3.17787787406503	2.94908692976836	3.27324846856421	4.76547367619951	5.7532081942581	4.62297630621771	3.76140972508441	3.83070692459893	4.36897614852715	2.14741249237661	1.26147170612822	1.75734747272903	2.10227342727471	2.88169423665959	2.47274322511725	1.8402245853907	1.99952246084905	1.83771294785926	1.60009138768761	1.60738687071455	1.42768709901853	2.02525931810084	2.33204353416528	2.10547180017685	1.26062456233745	1.31854659799386	1.22604122262423
BraA01g004120.4C	1.25366216366064	2.1500752433882	0.53467951291015	0	0	0	0.482431969197344	0.866943099524136	1.15369898052417	0.849659047627845	1.02628984608172	1.63486941183727	0	0.171884378548832	0	0.552259302332314	1.3434989456473	0.711660360329304	2.65680189039956	3.41841813493879	3.52639798053062	0.694001020805755	0.371046020850211	0	2.6729543218979	1.97645350339917	3.35308315088419	0.34216338399376	0.669999249971015	0.540931095422993	0	0	0.202970097030807	0.96602442109582	1.44431525327349	1.0117647652789	1.22956826320965	1.54396797125029	1.0254019212942	0.7882035344132	0.493507392318048	0.158421421857967	0.461446146539161	0.330703434771923	0
BraA01g004130.4C	9.42850746837015	8.88433105606164	8.52772314191191	7.15357779911371	8.19263276572934	7.89417566722887	17.7242630731127	18.5966856757943	18.2082622867117	12.5378013775053	14.3280054088513	13.4765732554813	7.89947350134313	7.26588375524048	7.14975702843206	13.0331341353608	13.8278769209077	13.3113785799615	5.42018802784998	7.58209778035708	6.31457992197407	10.3038619876702	11.2584362499351	11.4321125108244	13.8435	13.1131842700347	13.6319206067777	19.0337894861925	19.2651494366141	19.8734861117428	4.21345853091987	3.89119417319481	3.86886727546384	4.0084135441861	4.12020775986286	3.43728291512585	10.8018062099153	11.1914029224521	10.7129635654618	10.4658082058282	12.1158860596622	10.9695699266033	5.5048220956002	5.40310848905163	5.46446147296063
BraA01g004140.4C	0.440256402512944	0.493302864115478	0.525746919615709	0.382017903017199	0.475894284902736	0.257289092121457	1.26499265749757	1.12646442287299	0.810303409437366	0.919010693042815	0.714810469566066	0.401889139425392	2.65606620021895	3.59152203865162	3.16269151395585	0.271516506635935	0.165131731982902	0.0437356904020992	1.08850674109449	0.751871643547019	0.536634492093476	1.3648134633507	1.59620633074583	1.15076875465371	0.23190871415596	0.323905665632641	0.387890006504081	0.14018627108734	0.164701486269724	0.221622525173302	0.474523106840051	0.255844929841854	0.199579188488526	0	0.133142426390665	0	0.113346239060794	0.417497783156702	0.540145233003595	0.310014182509058	0.242631319373551	0.350493217332542	0.37811418531053	0.284531236838373	0.525702748147349
BraA01g004150.4C	2.07525861734539	1.66093312551738	2.29466624290606	0	0	0.224591936664355	0.828174880455441	1.91346726966399	1.27318923207846	0.65636161429251	0.660674088415106	0.300699195391499	0	0	0.295796371506139	1.89609027134095	1.29731616939068	0.916262713923979	1.59629513581507	0.463285615656178	1.51341246664439	0	0.477721751844646	0	2.42924378078368	4.87731	3.55525434086397	0.734225594819943	0.21565600858442	1.39289757071421	0.828438257358255	0	0	0.995005153728694	0.929777944294809	0.521058854118632	0.197883642360302	0.596357628895426	0.565802131571266	4.26221061233938	3.81234460565692	4.89522193541117	0.19803730455639	2.34179369747868	0.161962831965985
BraA01g004160.4C	10.2566954255152	6.4936435704875	7.76949234112592	8.70065588328258	7.52167881456983	8.94640079658842	10.3092308770387	8.31021746437747	11.3407173645716	7.19001934328725	7.16415609014444	7.78573850308278	8.94086237734159	8.3010883067629	7.95336301809038	8.96905771505676	8.32579118391803	7.45176315058506	5.67739823052189	7.53560005548638	6.96151792599909	6.45118583759374	8.80118082236609	7.08586258592527	9.54225772811294	7.46159037002495	7.6710882043538	4.28958355811818	5.29744220257165	4.16135373823331	3.43750314256537	2.66885540922166	3.20962257171952	8.1747311385179	7.40735955620761	6.57269259967071	4.92656371021499	4.22316882426636	4.38242314909971	3.30129729309827	3.37468955410848	3.72388943910946	9.46634750410628	8.7629549147448	6.93550384186292
BraA01g004170.4C	37.6487267870961	38.9269985791677	42.3702958260239	41.6465204163574	41.7279182457132	40.0357540322048	36.9584695883902	36.7939322136684	35.393878754607	29.7926813938845	30.7097365423658	33.7817233225905	43.1885075224434	41.2612233218385	42.8465736904287	30.1977119980196	31.7446317532239	33.1242569660132	33.797855778041	34.0659556077173	32.1315236374858	16.0231126164948	16.4684427862105	16.5330252043979	26.754005200852	25.2645175952676	27.4480814735514	24.1926206227673	26.4173092194303	26.8029419953194	30.8989663235771	32.3864678171645	33.0600270122799	37.0097106310141	35.3639185363307	38.5700883621898	25.5365093436918	24.0252162470051	24.8481918716661	19.9430822627373	19.7185753059566	19.1065639512466	34.8480792214274	34.4285292827422	34.7863671031139
BraA01g004180.4C	10.5117805303329	11.8830987841894	12.0482697631964	12.5638996636206	14.6706092444265	14.6607242026577	14.0661	14.6232458006841	14.4163037955965	14.1265707377664	14.4537716312544	15.1483053642901	14.4381387894621	14.8384620718852	14.481560715866	9.87984952916014	12.1964979117882	10.9707730713736	18.9310389245854	19.2710380259643	18.6000645251195	16.3251814406391	14.9989800579162	15.9031266285445	16.0154135436736	15.5727883022815	16.0363705460573	10.6015012715465	11.0936128584447	10.3772413250548	15.576843508643	16.1234306802368	15.9459788869081	13.6344386918921	15.0908526657162	15.3429303385708	9.30184749010733	8.14537249223021	8.63130524436875	10.8006604050412	9.69287911563917	9.29838904213356	13.840655963675	15.4074070319903	14.020019866856
BraA01g004190.4C	33.9802182953777	34.0485058002491	34.3646382340644	29.5469897822187	29.2286535583232	29.5256405125298	58.7847001025753	60.7828972505678	59.8222846645293	33.7448827367369	32.2835662631145	31.2440875134351	34.1583422489577	35.8922114870727	33.4747492282792	43.197193283718	45.0659846555783	44.6136537902258	56.1384204910822	57.8831343021826	57.2792161248748	16.847382612907	16.9638087499675	14.9854872804167	70.6660686825591	69.3260614707491	70.670543025215	23.0342321056153	23.3899022498123	23.8884845514575	24.0297722896647	23.9465176203909	23.8847950528475	78.4226641587904	78.1623555872922	77.1884418954252	18.4530156298163	17.2174528046489	18.3298779967378	10.9047413911251	11.0033576481488	10.6910765331109	69.8181823024021	71.1268735765681	70.8906470695761
BraA01g004200.4C	69.1566164520676	71.308797795492	74.0238891638684	62.7301236115594	56.3632586409353	61.1762975659021	56.9328318628882	54.7442727623165	56.7007350318343	70.933114807752	77.2480472608432	77.7191766550335	65.5713626253724	65.0105689409331	62.6561382882639	67.2459545625372	69.1201651383858	66.9205642072412	67.5078660097154	68.3486956862798	67.8540974055946	71.192703907596	80.3036726177721	74.9937050877717	72.2544304027967	67.5835072457871	69.3367127668786	84.7540087429402	89.1261755315693	78.7992795740074	77.2091039853726	80.724772316984	82.0155322848329	68.3210016487395	68.2088111361212	69.4463865489285	85.3062762693319	82.6047868148806	86.9853965298226	65.8682866175293	67.6378188246104	68.1763702745523	60.1007139657773	55.0239638008976	55.2903076573759
BraA01g004210.4C	36.9438	34.8868486189459	34.8408494610672	31.0607454885237	30.5748853516485	31.070185823261	37.132251463215	32.6501019921922	33.386468727647	27.3149615030901	30.3506175114713	29.1901446006682	29.2750602332619	30.1510719926052	26.7379252846161	24.7154124888765	25.6630665822697	23.4367198550642	31.0097507980545	29.7089487594365	32.4585905197967	28.0348758434718	29.2578496490007	30.9911385046608	29.304742115349	29.3360937032916	27.5127449147957	28.7021289293805	27.715093155631	28.0100144678555	33.7253958699665	34.1141003968224	34.9877460164491	34.8034553771478	35.902015163436	37.3046284422487	30.7194912048417	31.4585159696801	31.6503288446634	30.2848277445699	30.9648950503138	32.8931124590128	38.189202485634	40.3283090895693	39.2742185985639
BraA01g004220.4C	0	0	0	0	0	0	0	0	0.0505233822253358	0	0	0	0	0	0	0	0	0	0	0	0	0	0	0	0	0	0	0.104889370688563	0.0513466687105763	0.0552737131235796	0	0.0531741198431234	0.062219999982658	0	0	0	0.0471151529429291	0.047329970547256	0	0.0483243833598569	0	0	0	0	0
BraA01g004230.4C	0	0	0	0	0	0	0	0	0	0	0	0	0	0	0	0	0	0	0	0	0	0	0	0	0	0	0	0	0	0	0	0	0	0	0	0	0	0	0	0.629340806546973	0.262693857409607	1.5178982745461	0	0	0
BraA01g004240.4C	14.121300016879	14.0233434212962	15.1577451631713	12.0726519210746	12.3424383035869	13.1122264214324	15.4523413431686	15.2357581973245	14.6875748402782	17.2505823643524	17.4633351520883	15.8361958701479	9.93162906222334	10.8888484399434	12.4623925800706	15.085508177628	15.5189921705167	15.7516762481477	26.2155554055577	27.2220237613147	27.2292249260658	14.4196660374658	13.7296332943941	13.4902384504205	21.9621914225083	19.8469388947918	20.6341676030439	19.9746188153147	20.865225858776	20.6795075075313	30.8521833774798	31.8908699993562	29.1765378727457	17.2925033613539	16.0189955543708	17.209642905937	24.0884564267563	26.5612827314928	24.4625172370874	20.0341077416543	19.1214776459281	20.5016191401546	13.7074096696084	14.7675152287855	14.5979791369467
BraA01g004250.4C	2.3731981702396	1.67917001295314	1.57446335125438	1.55191	1.65612501779842	1.94302035945794	3.21181557118828	3.16334551728167	2.69039365386375	1.30538046347796	1.41250395534367	1.30072492226528	2.20744694978724	1.71649359510419	1.10303183905335	1.62623031351803	1.64482596989247	1.23003571291224	1.66673451098155	2.31498840887239	1.99942977036922	3.4985803480489	4.09730278151406	3.97065284875619	2.32506862797195	2.87838699306408	2.0454628543726	1.20469581747958	1.4475356698022	1.14271273669531	1.29749186360647	0.999369412092016	1.28631825943017	1.26153543418678	0.797447832894243	1.59329369935592	0.796945930699042	1.24534594971326	1.63165	1.24123686482049	1.01093869799893	1.15611207921457	1.86098449029995	1.71476616302185	1.40119491669764
BraA01g004260.4C	2.42209316004115	2.33113421125246	1.95269105213502	1.22376948411415	1.35577739740737	1.46326934912621	2.17481935366138	2.6290298220314	1.94681566788729	2.21090227972214	2.07901873805972	1.83917956627266	0.983873169586613	1.50067918091471	0.904596105658663	2.96231277849389	2.38619927001498	2.52797136584012	3.39599630001655	3.51121729760472	3.47839319599154	1.87120746149939	2.41375200932032	1.80313669271432	2.71859968819005	2.42485112646951	3.37657713418027	2.40158887081271	1.80649243756035	1.85205217158676	1.04644832508411	1.33627594242885	1.5983473458149	2.94367175673752	2.7507	2.59807738895717	1.52606110895036	1.58588178321221	1.22877803643178	1.21440112421225	1.23910000109994	0.894971323371571	2.65951482684038	2.40607360506497	1.78742360817862
BraA01g004270.4C	7.22202895316468	5.84896180917565	6.61662436069444	3.20794143075856	3.37949691326814	2.81932084140029	19.0939128316293	19.2436739393447	19.8330047130606	10.3059990395385	11.4685631505305	12.0715699776017	5.51804579317609	5.22596	4.81607349567737	10.8109548873453	12.4693	10.3915864499923	23.8363697723544	24.5294258646751	24.0229177216261	35.9261434703648	36.6047179714831	34.4587006377973	27.2487935224104	28.8599570664003	30.142202224089	6.64339181392752	7.10291152043974	6.66513389611562	6.4095637311923	6.10662496965876	6.65828109602095	7.66736234463126	7.42474153341582	7.09136545118469	8.70647035470289	8.07908626199086	9.02470515401087	4.74244637194527	4.76460813826275	2.94068226052665	20.6508501530164	20.9560823886233	21.2371771381602
BraA01g004280.4C	0	0.0494877653785439	0	0	0	0	0	0.0213795225660781	0.0569023120481994	0.0880037918604483	0.088582000681355	0	0	0.0296716608779828	0	0	0.0579806109224883	0.0307127166678429	0	0	0	0.0299506027135444	0.0320260392298087	0	0	0	0	0	0	0	0	0.0299438619004852	0	0	0	0	0.0265318850092025	0	0.0252872461037437	0	0.0283973527423234	0	0	0	0.0868627478700254
BraA01g004290.4C	0.0198352078121423	0	0.0197390644551059	0.0172113442327104	0.0779666492176916	0.0193197364872564	0.0534306374487381	0.0274332225041432	0.0182536090620568	0.0376408094217927	0.0378881197657409	0	0.0254608038867934	0.0190366569790642	0.0254448491618184	0.0407761348675472	0	0.0394091489859776	0	0	0	0.0768624786483793	0	0	0.0696557356497113	0.164173153911383	0.0436897614852715	0.0884228673331545	0.129857381513199	0.0599095729339443	0.0178158765023281	0.0384225898221279	0.0674384515941068	0	0	0	0.0170222488051873	0.0854993016337528	0.0973423022058091	0.314264376946682	0.200409991217329	0.350911966696141	0.102212802351685	0.0549394415830775	0.0417968598621896
BraA01g004300.4C	0.0768614302720514	0.0615160416858289	0.114733312145303	0	0	0.0748639788881184	0.0345072866856434	0.0265759343008887	0	0	0	0.0501165325652498	0	0	0	0.0395018806529364	0	0	0	0.0386071346380148	0	0	0	0	0	0.0353428317448116	0	0	0.0718853361948068	0	0	0.0372218838901864	0.0435539999878606	0	0	0	0	0	0	0	0	0	0	0	0
BraA01g004310.4C	0	0.468693650939649	0.194257459716915	0.084690741462543	0	0	0	0.202483308959152	0.269458038535124	1.20390842833194	1.77111924936678	1.14552074434857	0	0.0936724391033319	0	1.90612249499883	1.73890703480937	2.23005739896841	0.772206263735182	0.392199462989357	0.0915139813541581	0.189106098261885	0.202210265331067	0.212597931305072	0.085687611315121	0.269278718055707	0.322472049057957	0.372939984670447	0.18256593319316	0.294793136659091	0.0876654240590746	0.0945317686099972	0	0.526457753295606	0	0.33083101848802	0.0837602718985406	0.168284339723577	0	0	0	0.172670967739371	0.419126570489714	0.720898492730329	0.274222784281032
BraA01g004320.4C	38.4844643879642	38.6819753034247	42.2346961631382	36.8076030526316	35.0924889411552	37.4215189575014	35.0188632435004	34.165872460667	35.0992649216346	38.6371063704744	34.6199382460876	36.840908414399	34.8002896761762	30.930573886718	32.3514353171749	40.8167684285166	41.4092837906519	39.1066906572216	42.0363034766087	41.922488577559	40.8817913067575	32.3252410203743	29.5764329347175	30.112341256074	40.8460259643814	41.7391428326139	39.0924070380714	33.2438180740853	33.7207577059275	32.468474841823	28.6380870783751	27.2162250318734	28.1182187334216	34.4888732772627	31.2093295987069	30.2918597242859	22.8419533092824	21.8340104689607	22.5441595236787	23.1632624686576	23.756801660737	20.6535004734131	37.3362638520299	37.2384401480822	37.1344152731335
BraA01g004330.4C	20.6546546213698	20.4185755662059	18.6691919191184	16.7852471700843	16.7974479781745	16.3024262906945	21.6668455211045	22.4296781108103	23.399153454415	20.2466861922302	19.8491324581239	20.972317627614	16.7669715542056	17.5126954122537	18.1634961097824	20.7911056780243	20.9707736004464	19.7544826044459	24.9490452115035	25.7007248098377	25.3498675052713	18.9744970215473	17.0135345135715	17.2204324357108	28.9133159391087	29.6978036999492	29.493119297625	25.2188065309584	23.8337358676465	23.7204899043634	16.6071483868883	15.6590597246128	16.9991766439106	17.3338349560767	18.2222117576851	18.2350480839045	25.5369222480724	25.9358005091818	24.6651863585353	19.8730761406374	18.6315871933263	19.7698924495756	20.8833778457302	21.3843821809776	22.2720780822414
BraA01g004340.4C	12.6950759838338	12.743065717082	12.769224031151	14.9461654846238	13.9192238900719	14.4161832217514	12.9497260256268	12.5399415372997	12.7144656956535	12.7930322851428	12.2549346375603	12.3275969071533	14.1565693924292	14.0886374238899	13.273184017872	12.6596336485096	12.7707334933722	12.8372093344181	12.8547610326948	14.4578593443209	13.352072757224	16.0409131374126	16.2108919678791	15.4267355997437	13.9117930177921	13.1518291159669	13.7811118167626	9.16525790413069	8.38773766758129	8.20562707959751	12.491207012125	12.9120096538856	11.6061335198968	11.7668279882506	12.7364052374794	11.7762439080302	8.97058066653875	9.50776575605519	8.85953515627604	8.60076131542419	8.57160060985368	8.26814107349765	12.4904995811093	11.888756794805	12.300839885202
BraA01g004350.4C	0	0	0	0	0	0	0	0	0.265709057129418	0.0913198767711319	0	0	0	0	0	0	0	0	0	0	0	0	0	0	0	0.088510743847876	0	0	0.0900129427134972	0.0968972223105535	0.0864457312026005	0	0	0	0	0.10874271738128	0	0	0	0	0	0	0.247977146574958	0	0.0676018776901502
BraA01g004360.4C	0	0	0	0	0	0	0	0	0	0	0	0	0	0	0	0	0	0	0	0	0	0	0	0	0	0	0	0	0.0490127292237319	0	0	0	0	0	0	0	0	0	0	0	0	0	0	0	0
BraA01g004370.4C	6.66041703737989	8.28343442735905	7.37542282675648	10.9071182345521	10.6517622179002	10.5578085624872	6.74266274353102	6.90880217719386	7.66166971516242	8.39523291909241	11.1008837982668	11.2828724642474	10.854413862322	10.3404425254421	9.80054526476978	7.85283404413772	8.02116428036241	8.07608551387861	6.71614438937112	8.59333318951636	6.82661906572336	11.7977102736001	13.5622246010409	11.8053937995847	7.82517465668372	8.31713789166398	6.58014204175076	6.75747450099771	6.01546671732826	6.44266486985214	9.0028511507605	8.72770827924229	8.95439405060158	8.98146244958644	8.29394838804573	7.93116131932784	4.79123580086537	5.01010774954033	5.66135938138564	6.20741671986721	6.05776684635357	6.18039819574036	4.93515973124597	5.90817782404918	5.36627294584643
BraA01g004380.4C	12.7312534851863	11.7161613708068	12.4349225680641	13.5950288339157	10.5730566964867	12.0037518434086	12.3552658385529	12.3908492442997	10.8087947200464	12.6493237518185	12.3025600972108	10.3975306601677	10.3994860554183	12.8152385984896	11.5752383334548	11.1253941172794	10.7523493512628	11.0718035144958	5.9351019766943	6.48097460786256	6.53126991248547	16.8392681848278	17.0736495972982	16.5734990715497	7.71487180574213	7.19449743031486	7.86034986505059	5.85560551840909	6.17400935498077	5.78306040203574	7.00739409012559	6.31070948558017	6.80130627231038	8.41631	8.81524557565334	8.28205088033642	8.6081683616999	7.39095434727096	7.62583817919444	7.56510547990745	7.34316828252017	8.20926064304042	11.8546265655444	11.4970675718762	11.4565808018077
BraA01g004390.4C	0.521699048111966	0.706609209792262	0.718851208800159	9.78500490573067	9.81947260297725	9.14654326546061	1.11704516145549	0.91580014356652	1.03406232046982	5.40701083275049	5.25089775854211	4.76234258691104	13.2386948592802	13.3647271364332	12.6126371606679	6.72362685051286	6.13379363627789	5.78062770931009	13.8115	14.3521113131486	13.7341	111.149749059363	116.191352841693	119.931133511651	9.44216581943476	10.0015856853483	9.1045154155348	3.47572493327381	2.92754204546798	3.6362808227492	21.8433756617449	21.0278001637497	22.4219402983191	7.83593616351967	7.44361748006867	6.07587119233328	4.64933285893676	6.43495396516602	4.66099507951383	13.7054819648829	13.8597202970945	12.5309161943448	5.61799808139665	5.63179076300495	6.39864763270983
BraA01g004400.4C	0.200346769172523	0.160347526196368	0.0664585557076575	0.0965801496566007	0.0656255886918824	0.0433644930003582	0.0999406533132068	0.0923636654705061	0.0204857479015038	0.0633655621199527	0.0637818910778864	0.0290296890160739	0.085722819200507	0.0427291013448022	0.0571127346431805	0.0457624361546487	0.0626218585385684	0.0884565773699738	0.0880613337767192	0.134177652161081	0.187850300422473	0.0215653977704121	0.115298894250518	0.0242443739038568	0	0.0818884597144468	0	0.595413837150847	0.437210894314352	0.537884822158342	0.539851157248742	0.344968706689419	0.40365412699932	0.0960584219207106	0.0897613461909711	0.201213394993518	0.611321952263524	0.575727397163726	0.473398404532676	0.862141211092668	0.633857242023945	0.846719803791956	0.0573559369592119	0.102762833210503	0.0938159605917209
BraA01g004410.4C	35.7755020902639	34.0015939499854	33.6551048959556	42.4416102102062	37.0784576109136	44.1016893813643	43.918364872637	39.815581570786	44.754530582152	11.9338475325911	10.4106219992683	6.5607097176327	19.0145912663643	24.4101860627001	28.3247434533151	5.45844169022394	6.2900177909851	5.55310735711502	7.46319803757695	8.42337483011232	7.0756946492465	22.4735406320773	19.3983984082371	18.8728981744912	11.7781516644057	10.538589829362	11.6969406885568	42.3625918950658	35.0277638185604	30.6718859005754	41.9239966602511	41.1471007367879	40.5448145341539	60.9063760767261	59.1676873642151	50.8427124321816	34.7795492633259	33.9743134037394	34.2910382770464	31.9819555327053	30.8068250962175	32.3875794716598	29.2855165525813	26.8370847975518	27.2882832039659
BraA01g004420.4C	2.79496110080187	3.17239752164936	2.27570205908039	1.94018789532371	1.49811949943085	1.13842744755486	1.8251787999018	1.47595271489233	1.26266700701996	3.8091876972715	2.76645899281257	2.58452200997652	4.17473015796678	3.31646883569152	3.3898427147811	1.67148453671929	1.52485279781457	1.66593220713451	2.9149190988516	3.21619766240652	2.33474099537426	8.31988689336485	8.42264245676511	7.36098374547603	1.56149737975076	1.54223265795541	1.3991555847556	2.23301668507222	2.23379226522705	2.14882269862247	1.23238749028501	2.11641786086349	1.09424925589336	0.383748544137788	0.358592044631607	0.631586489840765	1.96248240357325	1.53333458301854	1.95355005941961	5.41233093630397	5.3678558879773	5.34923241794242	0.174578340104807	0.0938359608306006	0.142777152146323
BraA01g004430.4C	15.7900112189323	15.6946144614106	16.6712490952001	17.7985878147373	18.1765047636109	18.6899550771989	19.2010545653419	18.2195361763658	17.8523272758828	15.5529165125834	15.1667790731816	15.4925455016924	18.0291550044672	16.3089316461673	16.8218110404361	15.8282318303244	15.6241990835312	14.9689441198667	19.8396681165587	20.5457099117088	20.360567718955	18.9680096935142	16.6060235043389	16.5091537046706	18.8002344773694	18.3659793484343	18.2510416939383	18.100257054909	19.9153635753613	18.289350711117	23.6375046257111	24.498472970854	22.5306735589376	19.4026004977095	21.3141487447582	21.7825255754376	17.5514187136964	18.3055863478335	18.5238697857897	19.3520245814912	18.5368350028681	20.379021752853	22.6537455777331	20.4930088783312	21.8227311418516
BraA01g004440.4C	4.74789594591912	4.04915717425709	3.3306547998299	8.91504058231022	7.49565444061225	6.14074155943047	5.45127769413708	6.13601318542038	6.94792436070946	6.94210877563949	5.87265856368983	5.07509190534175	5.99456901638426	8.59059267472962	10.3840751516079	5.12024377070973	4.74405350269446	6.03109634481606	6.38902935612542	8.52289149477188	6.78709388296218	25.7124449934183	22.2533676808645	22.3792961611769	7.99497953169313	9.37703485280064	8.91492348281743	7.63346778749511	9.02661436775295	8.30644964814098	6.71139854062384	6.25704579824906	7.76253569403896	4.70213405981493	5.02158552192977	5.10066051289125	16.4318568846023	14.6950571845961	12.605212045132	13.8391246725747	14.3700190480458	15.697758105116	5.54838692934359	5.17404361238097	6.61519077396934
BraA01g004450.4C	12.5222417786291	10.1299408790679	11.5235793804334	15.889714004038	13.3638820456529	15.0820862577523	8.22129808335328	8.00769757620938	11.7715792746914	11.7538235552138	11.1880575556427	10.1842647198289	12.098527978323	13.956509685965	9.32730164165343	11.487262227832	11.2370938273256	10.8346393909259	16.778576610027	15.1498	14.7711581728795	19.1749442628101	17.0166580219115	18.3307522886216	14.8946334004255	16.3454147397902	17.6465178962591	13.9770828561344	13.2227041759791	13.9628661589843	18.5038034125274	21.3876401447845	18.006558827098	16.7044660844963	14.7950067048371	18.5603445846637	13.4040890591504	13.4652038835756	12.6651572030551	9.71849204621005	11.9966724006073	11.5532001881967	13.1832132668195	19.1445908115045	15.9834853151833
BraA01g004460.4C	0.466350251088851	0.37324339899267	0.515655335484508	0.494584414327604	0.712869222481983	1.16081225691689	0.279160072063632	0.465825365274004	0.286109939792913	0.0983313279838967	0.296932174568587	0.067572852896966	0.133025548397291	0.0994611853400547	0	0.745653477493631	0.583063446917158	0.514754333665157	0	0	0	0	0	0	0.136474369706948	0.0953065125702784	0.171200048516724	0.06599780627595	0	0	0.186165900529945	0.150560429218732	0.176173483096964	0.279495829699071	0	0.175637815995044	0.0444682342382702	0	0	0.0456095303621121	0	0	0.0445027650688517	0.0478405249740281	0.036396142014828
BraA01g004470.4C	0	0.146273282740412	0.109125475224066	0.0951512227396206	0.0359192455940158	0.284819364858363	0.131282675897824	0.0758309353895899	0.302739843823148	0.173411258729857	0.104730370686675	0.0476669794543987	0	0.105242284620058	0	0.150284565760181	0.205651176125338	0.108934800862824	0.180746760046998	0.220320768343757	0.23990686393306	0.141642216267489	0.34077905679803	0.0398094541116168	0.0962712198461168	0.0336153749752501	0.120767273326196	13.4779377352945	14.699934006547	14.0577773319109	0.229817746426993	0.177012922066937	0.331401637952546	0.118296517616357	0.405319315214382	0.247795492051133	31.1490288291329	31.3540734875006	27.8042791208072	50.1266211287016	46.2651771606802	47.9822282176366	0.15696483848591	0.202484863958766	0.128372125732617
BraA01g004480.4C	0.117495180033709	0.188074522351579	0	0	0.23092033048552	0	0	0.162502528209256	0	0	0	0	0.301637549232074	0	0.150724265735612	0	0.330526412583612	0	0.116199827902826	0.118034551759536	0.330499537756737	0.682950049136873	0.486850192962697	1.02371997494672	0	0.3241635523091	0.129399612042365	0.897906459907192	1.20877253219293	0.828049511252607	1.79407011147648	1.47939207308766	2.13053961724057	0	0.118443050228638	0	2.52081073070449	2.63359632293521	4.03629546089056	2.99918975451239	3.02181596485191	2.91011070470303	0.302732185309131	0.108479152170408	0.41264415787512
BraA01g004490.4C	0	0	0	0	0	0	0	0	0	0	0	0	0	0	0	0	0	0	0	0	0	0	0	0	0	0	0	0	0	0	0	0	0	0	0	0	0	0	0	0	0	0	0	0	0
BraA01g004500.4C	1.87863841079214	1.5545365655015	1.23579263714619	1.13279957812413	1.3141731811463	1.48866462046799	0.829127901031339	1.0128825593158	0.732559972427193	13.1423384219674	13.6544	12.7061846430102	1.88011482786597	2.20027828190703	1.30708638271988	0.818220773018245	0.895730381627624	1.36015984000222	29.9787532986213	32.6272493419541	31.4972905272365	11.8759826582504	10.6868939653164	10.8197423589161	1.14613342936859	1.20059884131972	0.911753538015419	49.8834051992744	52.6806185296902	52.7024995685651	57.3996173481479	58.0095992982247	55.4283540466914	0.343500053070896	0.320982029100625	0.395740901862252	74.6264985895492	73.1001319101735	73.1571087495367	96.5531189183571	99.0010471050915	102.523635471212	0.300816158819833	0.529163551266235	0.313115716574056
BraA01g004510.4C	17.027763014116	16.1408629377202	15.8331970760518	29.458208616451	27.5046097098392	23.8412978920623	10.9414642860171	11.5911959604645	11.0179837391405	10.400807118789	12.8577341822325	10.5476025460403	27.0481870829661	25.7900940871659	28.3964516645893	12.4157449498383	11.4263616457871	9.62075849620178	16.6821612545069	12.9363598833225	15.965669977787	27.3728349742277	28.5530616294838	29.2085027082634	19.0135042072877	18.7425755422101	18.8701961168934	11.5894686197733	11.7449580059823	12.4825051529388	19.8347236617505	19.6875133560709	19.7802166098715	11.3086162664165	10.1381556618299	9.98028112888763	11.2337021586079	9.77109038113275	11.3160426314253	16.2526053019974	15.9825216160232	15.5329157565931	16.7265354156089	14.8859473497071	15.6605599831725
BraA01g004520.4C	8.53601464789091	7.82970208216166	8.30374889980565	8.37777840762397	7.53993	8.18962625202432	10.8796630742673	10.7445995731565	10.1796296776233	8.64531762326357	9.31279477604194	8.9219587956715	7.79709540172684	9.2355829950597	9.43267458529109	8.7410747344314	9.74298682962379	9.24202598793338	7.33529034927648	7.45111007502483	6.68464431912253	6.44206146869258	7.81575968355885	7.83425219128959	9.23421379408239	9.58482896261372	9.01356881664944	6.71873681221716	7.29567640826323	8.07896684573693	6.66196449591387	6.06903784469452	6.08699230332943	7.89796118557612	8.34705329540227	7.47723970901606	6.66699827986876	6.64227330161977	6.48498803603345	5.43109118218371	5.05082435719615	6.33466039013346	7.60573079544125	6.87742784323342	7.45534283711708
BraA01g004530.4C	0	0	0	0	0.0825216052038542	0	0	0	0	0	0.0802032277286927	0	0.107793084740749	0.0805952548886027	0.10772553742257	0	0	0	0	0	0	0	0	0.18291809871013	0	0	0	0.0534792542509215	0.0785393657970575	0.169092269585943	0	0.081334617301773	0	0	0	0	0	0.0723954632953476	0	0.0739165074760785	0.0771339323349908	0.0742825786860572	0	0	0
BraA01g004540.4C	6.75844202106666	6.33990862608273	5.67752472471603	7.92076707781639	8.9054947357325	8.74145301466023	6.87628152130727	6.1303788813977	6.98689094844009	7.70353044530464	6.70628733680679	7.43998009216079	10.5905637229983	10.571911590697	10.6965222368596	8.30009381268995	7.32505243938272	8.08723553209666	7.07455145724318	8.28844051483217	6.23401804545032	6.67487540094163	7.77387022034269	8.29271022726836	5.37477410657135	5.91270720450869	6.33155072373192	7.1128468408568	6.83395250042303	7.44498780857553	9.59832112609366	10.350104177046	9.49967657149975	6.53342004192989	6.2378440989168	6.71880806341709	6.40257938802564	6.24260166647075	6.2817048707357	7.47468225660061	7.88065948089799	7.70580138127769	6.44524264789393	6.26009013787826	6.81245726207441
BraA01g004550.4C	14.2044243223141	14.5633105900166	15.4253161209311	23.008947245281	22.2111828511402	23.6058222892184	10.4268575113078	10.5935283969219	10.8295627421756	12.543116563529	13.2444266904761	12.4730307933823	22.2589438232968	22.1156021881699	22.6440088800765	11.8294718567969	11.3021455506635	12.411390017181	16.4831224729998	18.7223807582272	16.7695620258488	34.1255904763444	31.6571772604124	27.5244616800296	14.1772259993277	14.0404572237374	14.5588200509117	85.4906834039716	86.5452	83.7956739965024	18.089832111495	19.1301305644139	16.8618239953003	12.9467181126853	12.9080179245425	12.9154260233995	51.6518015056437	52.1554550198379	50.7552338353765	93.657408169438	95.2104048588417	93.2958222725435	13.6464862980497	13.5691414244368	11.5611876307335
BraA01g004560.4C	0	0	0	0	0	0	0	0	0	0	0	0	0	0	0	0.10960059371913	0	0	0	0	0	0	0	0	0	0	0	0	0	0	0	0	0	0.11502949754089	0	0.120476035634366	0	0	0	0	0	0	0	0	0
BraA01g004570.4C	0	0.168729714338274	0	0	0	0	0	0	0	0	0	0	0	0	0	0	0	0	0	0	0	0	0	0	0	0	0	0	0	0	0	0	0	0	0	0	0	0	0	0	0	0	0	0	0
BraA01g004580.4C	0.465043947864513	0.744395798551207	1.54263276834021	0.134508824675804	0	0	0.556756222154918	0.214394091839102	0.570617022780263	0	0	0	0	0	0	0.318670633838814	0.436072661980059	0.461981200297805	0	0.155726257363421	0	0	0	0	0.27218417711862	2.28094914117776	0.853602482800473	0.0987194077068831	0.289957658600901	0.156066954701872	0	0	0	0.668911027716769	0.312530401443633	1.22602083322031	1.99546530111229	3.20730153355523	1.52148472355298	0	0	0	0.13313432239085	0.143119553703815	0
BraA01g004590.4C	35.5459159998409	35.3038166506075	33.3173618125841	35.9627684883217	36.4899106647086	38.8806560485176	30.0616726087397	30.0480628601996	31.802172593475	34.1535350813679	30.8600580692597	34.3265704868996	31.2895	31.1833420855921	31.1546567911011	32.0734750444361	33.1068347123724	31.6527119355556	30.6228046462483	31.3770712421684	31.3632973143188	32.7819719202848	34.3091076324791	36.4303466490322	34.5194489628677	34.2871367706159	33.5407575571304	29.8839352489052	29.1835793435021	29.3352670195871	29.3181071597564	28.249959669383	27.8971854467699	31.5946441670994	32.1497893075965	33.1582907166402	29.1171645187302	29.9727795301987	27.8247282019462	21.5087437208963	20.8221130337827	20.9795225803336	27.262278289581	30.4958494488664	27.6178179703036
BraA01g004600.4C	12.0808083345248	13.0269264746461	13.8939791335175	9.98055479094463	9.88112621997156	8.6666064971657	14.2900763686429	12.656397888235	10.3186578286097	12.1491247821986	11.8834973288783	12.4524843268009	7.98570625437543	8.67847597574987	9.55828274984543	12.7149582901687	13.3632044637889	13.2947923196813	13.4500161583522	11.7002328032384	13.4977739322009	10.7223157714489	9.66684015497401	7.64227034238409	16.3219778212132	12.1745660410363	18.0053217038713	12.7150597126465	11.4339970041622	12.8182992128471	8.12194369959073	9.52880227588772	8.11641599773779	9.67691286763593	9.62593636446391	10.3803097212653	11.0504434008263	13.9695800128183	13.6088355828906	9.10545086931139	9.83402181502787	9.40650489549597	11.4939298330768	10.8866273850702	12.3472841310539
BraA01g004610.4C	1.04491356186841	0.739800762757681	0.839877840540781	1.7785055707134	1.06630858488902	1.44834887260673	0.93823733733514	1.00050576191581	0.850642043218725	0.305062769170085	0.0767667786103246	0.314456674919214	0.567459746757944	0.771420086733322	0.309329538829949	0.660946499813837	0.301482334208436	0.67871312142517	0.397459106334285	0.807469482625146	0.414504503780598	0.584004126985235	1.37384033210225	0.962943571205326	0.246981938496525	0.147839296187447	0.486869564263974	0.844599377047778	0.902090493425026	0.93062147062968	1.19121840927331	1.24559506874349	1.63967999954299	0.563619477057648	0.445645202058514	0.635714506114235	0.724279998181498	0.658288740683404	0.62456008713749	0.742868952041722	0.553717444539858	0.355499051228117	0.241614140635247	0.371050694787669	0.366974608376088
BraA01g004620.4C	10.4457461863704	7.64874156864764	11.7221504456888	7.9068500673885	11.5752293371687	9.3083887003058	4.58988487963256	6.14768600695256	5.11320976738338	1.47615463455344	0.849059069449133	1.44915274887469	2.56755335581278	3.19953451636079	3.99146910948043	3.42667	7.50255134105451	5.96122729540902	0	1.11635088109922	0.416774517492431	0.645922636834272	0.230227350286576	1.21027135592345	3.31703970066848	2.04392279969995	2.20291146766098	11.1814596608724	13.3031176379787	14.7680706292591	7.38607602945914	3.01362722580786	3.27442120390663	0.479520556013829	1.34425726885996	0.502225401560127	5.14974298190666	5.74802533875109	5.63529833854112	5.86879258153443	10.8195054404186	7.07742930420892	0.572637989078718	0	0
BraA01g004630.4C	16.5122065899741	16.2122656004493	16.413539594048	13.1907835359677	13.632228596597	13.4208118039214	18.1548485296051	17.4387037363829	16.6944569131804	17.9411429075896	16.1637178870705	17.1630474446731	15.6201515049729	14.8771860691732	14.073342925786	17.0109316630453	17.2039221380631	16.459252405062	16.0339252381502	15.2714987785988	17.9924350857587	12.6955700947467	12.5862550858123	14.3542440871419	15.5649110987967	16.7522152957681	16.5976014559955	19.3740177252894	18.2271641355655	18.1133229425758	14.9152517106246	14.9592686270438	16.3159531212982	13.7334946793406	14.588329180106	14.4472204612866	18.8618724869549	19.0608	18.0536052265906	17.0554339214044	17.3851168079348	17.2723832159467	15.0176056120976	13.0672606861401	12.8211443437214
BraA01g004640.4C	167.750071568752	162.863720363232	164.068636367783	78.5321366068137	88.1814984941032	83.473336460252	121.293112700036	131.019356103381	133.861701206027	104.653212945528	91.0262077371924	80.1864521043996	82.6282651138591	90.3646310974955	81.5904991404433	69.3258005459033	75.8569593490937	70.8194722637075	164.000321691477	145.548897585316	166.295203180092	109.829276131161	102.710176646599	113.427640036609	122.980466402174	130.945191614527	133.110415500205	162.508598320147	181.690187232374	159.796304640269	113.392486475911	111.293432831657	131.968619963218	157.33518993335	162.711140251592	159.140058362065	190.627908807091	178.907288668628	189.543714076374	117.549062522852	118.076784314096	109.972520562883	173.612703661102	199.939507352914	183.018000121563
BraA01g004650.4C	7.16037075593594	6.04177613026717	6.4075735408731	10.8369321384994	9.81816731121482	10.4344017114272	6.13032158250868	5.48898334126279	6.84482877025131	5.16135913345364	5.19527066516994	5.35648717166802	11.9698976908905	10.920778294058	12.3896253501468	4.96368666820448	5.77741604021525	5.23841270748915	6.14821797545624	5.68767897254926	5.2044561111141	15.7016860845691	16.329746542493	16.8058984553126	7.84570208036455	7.60597590688744	8.74167710119297	24.0372351202838	23.3609317222842	22.9681404839935	8.97405534550567	9.30061756742552	8.74400063948865	4.19159643496541	3.18940879587587	3.19847561404817	26.008698590666	29.3333782557991	28.4206326470301	29.8031061587852	29.2139546511724	28.2322227970052	5.33926052805994	5.27848456293179	5.84820657048691
BraA01g004660.4C	4.77682345392229	4.59109545940223	4.38001879158549	9.14056670059451	7.78931789489226	8.8787042281785	3.95201431834372	3.8803067888399	4.29995307931512	6.2741539911263	5.83724109779498	6.99100127091882	9.88019306803341	10.0498910786799	9.60641363323368	6.81820625276767	6.82643562936066	6.46529890865318	6.3126333947692	6.28657450570011	7.06058134241936	11.2558045320336	11.8413050890705	10.9729140718316	6.44624056416024	5.35218095808349	6.15674867277935	5.76531759943048	6.16485174935637	5.39728120125972	7.73791934313515	7.61666653837331	7.94314638301036	4.63560637017967	5.65647041874038	4.78439264467767	7.05310110124017	6.34796058801614	7.08052422471392	7.63805768018171	7.54900753677008	6.58723796057967	7.57811803941376	6.52874396829884	7.03283763380379
BraA01g004670.4C	13.1261295184093	12.4006981021196	11.2005895850248	8.04132550435077	9.07798687483962	8.05825902706973	12.6523072069579	13.423584438002	12.9941975508483	9.98585023329334	10.1631428709181	10.3695950740396	8.29312047995664	9.25887484449257	8.73794669552208	8.32356585041905	9.34780377733165	10.1936042024506	12.5188280517623	12.8339660248336	11.9510588264787	16.5960830482543	15.3840031655835	15.187275198848	17.2985769492678	16.668822071721	17.5146783919402	10.1465090124087	10.1436930820691	9.62445865025981	7.71983669297391	7.61662384770344	7.48769876177991	8.07357589079384	7.48537552617691	7.89433065827911	9.53353839580537	8.69491313128038	8.36896972213177	8.62027351978683	9.1566086320057	10.3955584682266	10.8967594519776	10.1215690713673	11.026819748429
BraA01g004680.4C	0	0	0.0114590074552113	0.00999160432985058	0	0	0	0	0	0.0109257031093219	0	0	0	0	0	0	0	0	0.0341636198141267	0	0	0	0	0.0250817784123961	0	0	0	0	0	0	0.0103425500294414	0	0	0	0	0.0130102085922255	0.0098818298307267	0	0	0	0	0	0	0	0
BraA01g004690.4C	0.041924416512028	0.0671084091118134	0.0208606022082369	0.0636624153153093	0.0102995715585871	0.061252346363006	0.0282332345609809	0.0144959641641211	0.0289361189108741	0	0.0500510673041747	0	0.0538148809425405	0.0201182852165111	0.0268905792278308	0.0215464803561471	0.00982815279841421	0.0104120762945907	0.020731105659936	0	0.0393094147180361	0.0406148324676095	0.0325719376257713	0.0684903562783954	0.0368067239512679	0.0771116328977707	0.0115430335742337	0.00667477813472676	0	0	0.0376562844253752	0.0304542686374252	0.0475134545322116	0	0	0.0473689867380574	0.0269841330491321	0.0090357216499307	0.0257182787077848	0.0738045127677814	0.00962713284256798	0.0463562683277573	0.0360067826466164	0.0193536669213114	0.0588955752603581
BraA01g004700.4C	12.3244835795749	12.8158697953766	13.5926802316169	13.0489594582741	14.4978677930291	14.8227027286472	11.079727877781	11.4776931320403	10.9140361156766	10.9115005833076	11.4700611177567	11.3208236769446	13.6451559947182	14.0730975253899	14.252079845205	9.64740593220888	9.75711104369688	8.89204291865536	9.57888291429998	9.82050028960697	9.50327199707341	18.4757324048808	19.2900704131471	18.7297279905611	9.89862543023207	9.41760549381119	10.6835138377009	8.79399758759145	9.50732747679677	9.60046442670534	10.315638663827	9.99091433424153	10.3651675939682	8.32989955302537	7.31529436529972	7.99587469446743	10.435131982934	9.81057578610953	9.97013563733273	12.181043914353	12.5873131746426	12.0954819970062	8.57607227317621	7.90422423838028	7.32979448702197
BraA01g004710.4C	5.99279331530757	6.13767884865401	6.90716299485948	6.36051043964833	6.25498116360716	6.00194297552709	7.23544649305824	6.07580001808265	7.1039986519153	7.08364568743951	6.35411237068551	6.55669582364822	6.21480387073353	5.73528062372927	5.95031183549823	6.73404957181658	7.06400361430224	6.8278249345941	6.04391952834059	6.22438184142531	6.5554972553333	5.83839769751577	6.78660084296891	6.56367660290477	6.80693576995366	6.66335089047485	6.04065414380943	5.58451672976539	6.19062705584644	5.88008151601592	6.94884582953911	8.1161697268048	8.3073692482199	5.97185717839002	6.05820440914024	5.79556437312739	5.38989278548832	5.16636526470433	4.79088498069521	5.52822667369806	4.92918625468846	5.16626359044617	5.96111066636549	5.79864041890768	5.82650016494335
BraA01g004720.4C	29.7643103894089	28.196338334065	28.9401385095657	26.6518081176472	26.5924654656622	28.3542799267076	26.0321637141549	28.3065796843475	27.1449684906905	32.9766221673532	34.6401744264024	31.9196311758576	31.7620453511432	32.5572816605233	31.018131582093	31.0824459939627	32.088206701837	32.9618502883441	31.8744922449386	29.7517396978557	30.5537331660252	23.3957131567041	23.2322011364063	21.8375049003579	28.6345643725226	26.5259050235455	28.1018033476158	34.3158835169952	36.6719396240174	36.7850566178953	30.4694521707931	30.9858697195987	31.7123617302916	29.8982224936835	31.0824317609666	32.9584408853138	34.7459458340859	33.700768207252	36.1773214776002	31.1405127784446	27.311912329666	29.2977587653433	28.7010586313609	31.6215855153613	32.0274327945619
BraA01g004730.4C	4.59557981230799	4.93274150328277	4.76563978736253	4.00629601784684	3.71408065889166	3.76498706398919	4.14569497783282	3.89079103338738	3.63627192398039	5.7460294988122	5.47613446975036	5.57291174695303	4.27261336470461	4.36934492432166	4.93108735735496	4.67952430179605	5.09462151115004	5.48264301463242	6.30766213653186	5.93264467080088	6.18150842853587	4.32720543356883	4.53807857398407	4.44376700417063	5.75024721101298	5.74701599314934	5.62880780392899	5.3062543569758	4.23780375425497	5.40511280835936	3.89626374822742	4.78381371533944	4.04002644823368	3.70665482180654	4.15639965784874	3.59099932058475	4.45986881966874	4.64682234700045	4.53168645542527	3.25117900248294	4.06334491664895	3.66619260199595	6.32612763332636	6.68163383257753	5.88270123089491
BraA01g004740.4C	9.68811516452369	8.85544879151816	7.41764204102192	9.13552134724007	9.52032	8.20021722239622	9.29289255394768	9.49317095027094	8.83336715279242	8.3105217313522	9.21870821044334	10.1165465736365	9.79722851888034	10.2244556495695	10.2267582706774	8.1208517435339	9.53711757601156	9.21589822725863	9.5459509782961	10.7381704714106	10.1732155841987	10.9785985127561	12.0911745718819	11.9336039376026	11.3458866505594	10.3891486803353	10.2169269264031	7.11458909709247	6.63685545798565	6.85651129770171	6.85548712968943	7.53093929871214	6.17859069595232	7.63608606349928	7.27965677316091	6.84647099016342	6.59612141201008	7.73569844200268	7.07618169717035	5.60113317826806	5.66433630039465	5.51819268558946	6.15604334318701	6.84879763533228	6.59151060326682
BraA01g004750.4C	16.4811066878432	15.8832402713411	14.8965218391935	20.401791362405	19.0930418335251	17.6728081309657	14.5270020014315	14.4032850489734	14.436435281764	16.5345739993906	15.993367276934	14.9856648195107	18.7778646042947	19.6631502394818	19.7844130450008	14.1429684173792	16.8013077675186	15.0207002282619	14.6171287612106	14.9238727010556	16.3746266882836	15.8930500164236	15.2322755301285	17.085162645403	14.8011301397476	13.3491613672206	15.6531104468952	18.8972817027428	19.4797476606583	20.1703746578833	21.8653376122425	23.3582576281367	24.4616399931821	16.9640222930794	18.5574532324415	17.8099624727434	20.8588823012581	20.3674053584503	20.1895514708217	21.8600497447851	22.1171540419258	21.9683115544067	14.2521929016812	14.6929231987857	13.3552958162115
BraA01g004760.4C	0	0.213968840646361	0	0	0	0	0	0	0.123013452374731	0	0	0.174318374139999	0	0	0	0	0	0.132791697670142	0	0	0	0	0	0	0.117354772018535	0.122931588677606	0	0.0851276051965152	0	0	0	0	0	0	0	0	0	0	0.109333745231162	0	0	0	0.114804234525443	0.370244062842479	0
BraA01g004770.4C	3.42261003092968	3.65238101159068	3.99767638136945	3.97375155825773	3.44228189512082	4.77355684199501	2.16422007087659	2.8446435600115	2.58778299202939	2.3174672560386	2.63962701991634	2.30501125387211	3.69203834759102	3.43903509659245	3.89585464910525	2.47746986673469	2.36560555858695	2.2507498721826	3.38487669416237	2.88948171437128	3.23926013268834	4.85679808462842	5.59284002159586	5.40763579536041	2.66624317403087	2.29051104687629	2.72528207313615	2.24105094446784	2.40452692498308	2.49136150859451	4.01229678650862	3.01925246328759	3.02298146257207	2.14948848540694	2.39733685985421	2.32388617864756	3.6680870291178	3.51857927385455	3.4302986374007	2.20642062560127	2.39101752271166	2.53005082608359	1.72506362853998	1.73576092876152	1.24152693493089
BraA01g004780.4C	1.12939244481382	0.301303061318346	0.561959079895362	0.97999286549514	2.5896065633019	2.38342463398908	0.6760611269024	1.95251762210611	0.866115123862899	1.2502125986524	1.97752788369147	1.22734365465918	1.20808916401622	1.0839239381957	0.965865702877189	3.28913618497919	3.35360642427522	4.48781737432153	0	0.189096169655583	0.176491249754448	3.28234156268844	5.45967716393881	4.92012355306024	5.61865908480579	3.11593945178747	5.38988996282585	0.23974713300243	0.528137163880213	0.189509873566559	0.676276128455718	0.182311268033566	0.213325714226256	0.203062276271162	0.569251802629475	0.212677083313727	1.1307636706303	0.973645108400695	0.769798818464307	0.662734400363752	1.03737268181141	0.832520737314825	1.61663105760318	1.39030423597992	1.18993101036234
BraA01g004790.4C	10.0430351547242	9.36378887101785	7.83062904969253	6.64818359267611	6.76592248017044	8.4206219097356	8.59938369790027	8.62760733375155	10.8143669104513	9.77481468618968	9.59182586735496	11.1390908676364	7.37601155818619	7.89976744853384	7.17216272164558	9.7908496705351	9.3688314571525	9.10262864534393	11.4682382067912	11.1812618184559	9.90200111812232	11.8858224407549	9.43824452662201	10.5432862761204	10.2714517204324	11.7117350021348	10.376420527124	11.2420996595069	10.022254917188	11.7269206140579	8.04414322860494	9.02517521453351	8.33107756549836	11.5044562208481	11.1677725021004	12.4001283898765	12.8837245166296	15.0400389850521	14.6081747720925	7.83750073844579	8.27375068767451	8.38003380898264	11.7377395853067	9.84592910990269	9.52686891863529
BraA01g004800.4C	1.92940480195919	1.59322122351787	2.10291494092553	2.39168153670922	3.09978915131268	2.29687824546612	1.97992002411041	1.80016289896446	2.25467932631493	2.17939661635587	2.19371584421175	2.07677142140891	2.28005937186547	2.35140112768519	1.61075611268423	2.10909875229402	2.29740550196467	1.73415521949087	1.99899715007595	2.06132614824331	2.06749683165587	2.81853901020378	2.98212582225103	2.63500252820921	1.64010924878588	1.49273100097622	1.28167916786621	0.994678614343786	1.17435258686812	1.48000184602727	1.29285881889888	1.3941212516258	1.7007029547003	1.42064930637522	1.51275	1.45331301868174	1.73463026839357	1.13529067149987	1.30256605829356	1.40175477487009	1.29398894565739	1.16488402447526	3.26153302910801	2.65788931001252	2.86101471851369
BraA01g004810.4C	21.043614890018	20.0315	20.0282034210927	22.4557912108037	23.3190299753642	23.4840306589816	34.0717578245624	33.5940451065603	34.487358810669	17.056905381129	17.6607377679896	16.2319177318129	23.4199227014503	21.5929750551971	23.0031935511085	18.9609027134095	18.5780713577791	18.8812389349868	35.1140649847809	33.5769623385764	36.9012360105525	30.3625446602518	30.0315373125639	30.8184438088935	41.3718297617285	39.7349506412542	39.5959672082354	15.0551888957254	16.1009194758659	16.4307820234734	21.8570967414666	22.6583700962591	23.4430462070582	14.9250773059304	15.4361192693604	16.0111774105385	15.3696032901206	15.9414693031593	14.0626549206062	12.2368598717649	12.2965591919247	13.3866101469982	21.0150265903043	18.0233371950698	20.8821981408571
BraA01g004820.4C	0.383641107770378	0.38380892559616	0.0954453896529385	1.62284780412583	1.1309893482705	0.794051214549886	0.172237410146712	0.232136410531159	0.485444767863538	0.182006686805549	0.183202520184432	0.125074188724367	0.800228212282492	0.736391999606089	0.984279087160809	0.0492917748182222	0.269805789128044	0.238196546080757	0.0474264462237704	0.144525841972464	0.0449639752407345	0.278743044318429	0.397411509333501	0.313370087651584	0	0.17640789501743	0.105627759570111	0.274857415045247	0.313953288060508	0.531087461970755	0.603022648337031	0.696700772987891	0.489133310088972	0.155200110633592	0.145026022506989	0	0.781931897021645	0.661471200161304	1.05904038491675	0.633158298441106	0.528574642032155	0.551454810748225	0.205931339226749	0.221376432722106	0.101051333635623
BraA01g004830.4C	5.50142196056215	5.60982813134982	4.78534226797494	7.10747402964774	8.93013809715964	8.09721739255289	5.12273	4.95979734110252	5.85029514592754	7.42394285385343	5.76022180179297	7.28055194732877	7.63711624097674	8.13501677326255	8.88696020430815	7.0789231779813	6.61077164372863	6.67967663317186	7.05285037915348	5.73136844110735	7.52726082715619	8.13253699896346	7.47187776817399	8.43268598655943	7.90666974305145	7.53286393241404	7.40522	5.99491413502469	5.98373961963252	6.03110288350481	9.33365636051642	9.1174428992869	7.20469113201253	5.05562265149337	4.31340283435736	5.34104510260041	4.54636939737955	4.67249276247963	4.33309438022177	7.49675588452708	6.88729904212934	7.42574166932769	9.34479416492892	8.76644152918782	8.32951707253636
BraA01g004840.4C	17.7216076239913	18.1964805186116	16.5268771013522	23.5264059052088	24.5056728473535	23.7210428983177	15.2454052777991	17.1166343489597	17.1386163167609	25.1720657446792	22.8037077497064	21.9340314337346	19.1040247533893	19.1214367217946	19.7046326867177	25.632668097706	25.3492843069818	24.4043894466042	24.4527664689162	24.0659776186498	23.3323801185444	17.7848574157302	19.6218598744244	20.6298469112375	22.8949821333687	21.5432010643158	23.7536374123195	21.5748284084771	19.7750150153537	19.5513139360076	30.9294206534328	31.270664947207	30.8176912665783	30.279447343575	30.9955696290801	28.1761451316307	24.3379804812843	25.3409109421335	25.5831529481312	18.0272652662704	19.274941406677	19.0786933532564	29.0049651428899	29.1229081108915	30.5974653984445
BraA01g004850.4C	0.443905586597944	0.572395254188996	0.49083769901734	0.748969591944815	0.751262866626353	0.720615839564776	0.642167688053684	0.460460038154435	0.567374880605375	0.935988041771851	0.730156746555019	0.964810252593044	0.601460434063688	0.899405692032259	0.601083535680924	0.608371210055919	0.948127681729371	0.832966103567254	1.09752912317308	0.941436010424318	0.878681034873748	0.907860961040683	0.740851914625387	0.805768897392886	0.995946648093131	1.04327503332278	0.78764229094771	0.565392971412149	0.599685157560955	0.620720842564263	1.1518392883056	1.07485654014442	0.670778181631222	0.957758971503556	0.720950812421109	0.557282196918322	0.888889088677294	0.765378775052953	0.988388750338396	0.6295090794899	0.498345700085872	0.588997291693857	0.720135652932327	0.979067856019282	0.883433628905372
BraA01g004860.4C	25.7325269996799	25.3288900877425	25.1003786570462	23.832848606071	25.2868400103257	26.4543917535361	24.7842	22.8957877230064	22.5232493144101	25.7384063000208	23.9595811916633	23.3171169694243	24.3039637986447	23.8156997968428	25.7713497140238	24.6328680828385	24.1613183390205	24.7526008343837	22.0870320301264	21.5137546336653	22.3107488940205	26.0813086332541	26.1631888172412	25.4339863585176	24.5013408356683	23.352320178906	23.3231672975597	18.6821628008731	18.6937198596028	17.8646813737793	20.5786505697591	18.9639553893589	18.6458205353436	21.8558871605271	21.2798072508751	21.5464877513921	15.7820713292762	15.8247233220408	16.8767515412166	13.9430687634268	13.6757324920371	13.3205363475869	17.4584238021702	17.4810688786548	16.7613623646371
BraA01g004870.4C	11.3494369581375	11.0728875034492	10.1743167651564	8.30170227414358	9.03289882589035	7.85691114025812	9.47488210690546	9.56733634831993	10.4444675987453	13.5277241182999	13.2134817683021	14.3724022204072	8.48815732290308	10.0373193836139	8.48283831505741	12.2442439556085	12.0936253078792	12.3462518232129	10.9924052451769	10.883285818635	10.2018	8.35977161841779	8.16175467558311	9.14288213641766	9.26406526570048	9.57491224761133	9.19373277492184	13.3205945202588	11.9305290172805	12.8902046374569	9.05665552535719	11.8100621427846	10.4706768784375	15.8863534713971	17.1142177543078	14.8899	12.9999491150599	11.4015492439668	12.7353428936719	9.86603715592359	9.64932419962881	12.6529041550882	10.150250999636	12.6435209799157	10.9366088568218
BraA01g004880.4C	0.733677288960491	0.419427556948834	0.556282725552985	0.545677845559794	0.377650957148194	0.646552544942841	0.815626776206116	0.845597909573731	0.868083567326223	0.696141106067814	0.900919211475145	0.273362904901362	0.582994543544189	0.637079031856183	1.03080553706685	0.359108005935785	0.262084074624379	0.31236228883772	0	0.245681765878276	0.262062764786907	0.236919856061055	0.579056668902601	0.570752968986628	0.306722699593899	0.28916862336664	0.115430335742337	0.333738906736338	0.326751528158213	0.281393448629133	0.188281422126876	0.0676761525276117	0.237567272661058	0.339206302407509	0.24653203068423	0.473689867380574	0.209876590382139	0.0903572164993069	0.085727595692616	1.01481205055699	1.02689416987392	1.05074208209583	0.0300056522055136	0.0645122230710379	0.122699115125746
BraA01g004890.4C	3.85454336886706	3.30533955326842	3.56186998898851	5.49478586772648	6.76389773996765	9.38593168149544	5.1915440267356	2.47513179160516	4.5606778462512	5.22476906899511	4.7331874990933	5.02661341549968	5.65457853485799	5.5490434447929	1.41275878928305	5.37697241126537	6.97065404448721	8.75236025240816	4.6289155324275	1.3829421362871	3.87227070356773	6.40138255011875	5.98934733655974	10.794897944774	2.65887378991249	4.8108451569057	5.45795975569736	5.26012366438168	4.37749509962405	7.20703220668047	7.17155506369833	6.66660606988413	8.11274507236568	2.9701646379961	6.38355006530764	8.39915764847943	1.6539528316682	3.56034405310702	1.35116926942392	9.20904069759183	9.10410652097175	7.54984477600728	3.07401189162158	1.52518449767946	2.90082684118182
BraA01g004900.4C	5.12066786294068	5.03649732598358	5.5563155848294	4.52359025594496	5.45636165511771	4.73220468557003	8.84956101356232	8.77805776440056	8.37437733474127	3.13180346618946	3.32914925266029	3.21818536873845	6.65216722286387	7.40137583216126	7.65706995136293	3.5353522617812	3.16736054734178	2.71201505626328	4.46932130715543	3.74966953139783	4.23726567345252	32.2147614314992	32.3540651332913	33.1762093678515	7.44751437809936	7.24823559395266	7.49100412957961	3.2512196907746	3.49088656036319	3.22990741035178	4.71018407193657	5.64677141558146	5.75087598501919	2.89516549747145	3.23401024102542	2.8579816747644	5.89018199667789	5.93033450362007	5.37417409251637	12.2727771732913	12.5094770969716	11.9788318263406	2.2254359308009	2.59170843989735	2.06922414083633
BraA01g004910.4C	55.2214101935241	57.1296804525785	61.5458308242244	68.2533732065086	69.9402275035418	70.7121021845648	46.5698338574943	46.4449758100942	46.2257217701487	81.9060376225029	82.8697375098454	92.3112634612485	70.7306051937223	72.7264671768781	74.7636046241604	82.744035995716	80.6104775999273	83.1276027415088	75.0886656019015	72.6336353305724	72.4989675762658	98.3022830790914	96.8059665895817	97.9937812491618	66.4749586389437	67.4757831185968	67.293841078051	71.6206918386681	69.8711576927301	72.0448791809023	117.768968372926	111.284442038447	109.040700259463	117.253586392699	110.555238980239	112.703100298252	50.6276217362397	54.1107319315528	49.9047806010684	52.3453455772007	52.7684699755984	51.3958889192928	71.280673614242	68.8379702025645	70.2725691544524
BraA01g004920.4C	80.3061577491996	75.9033867956084	76.4375298130525	99.1205222169463	92.765689011944	91.6281891260066	71.2246748127127	70.1541701829422	76.8689569930096	72.8801129078199	84.1071376525292	77.9383817788666	92.4234721308927	85.6717216540738	91.2442745984584	74.0092885773159	72.2296465485036	71.8538104581648	71.8569182558413	70.1376920207615	66.2819596165677	67.4775548301943	65.8718403728136	67.2922821290832	66.8581605214699	70.0353274741017	71.0549492578257	78.5570650236572	83.3330582431249	77.3862539780805	112.415718515761	110.744106904551	111.381293394425	107.90845625729	103.863447360711	105.240514859499	85.0450370562499	82.2302404779004	91.9135229727221	101.942027901954	92.0783461846719	95.053322279899	84.9703198937704	83.5253062125034	85.3782352120789
BraA01g004930.4C	10.2219679216757	9.92363050844864	10.7272802834847	12.3408888865639	11.966939269658	13.0768322886228	9.83797059335201	8.91094944708384	9.23586495555397	9.61502060917863	9.25556535185724	9.63699324427576	11.2239269358746	11.7725268412958	11.3417780317147	10.7070122310969	9.82582660840275	11.1657154647381	9.08521724964589	9.27312132664756	9.15287629183941	11.6688563609003	12.8625034608291	12.029241784613	9.28497143142971	8.52161851351632	8.8111761416674	10.3536024386444	10.1975321634802	10.4161027357422	11.3116997302491	11.0662035866324	11.1634202559642	7.9434922875638	7.99374096998064	8.02962277032966	9.6609496785148	9.91863000241873	10.373189886987	10.9839244493359	11.2913197020256	10.4198630993639	7.79860960722301	7.36213118274558	7.72697137887295
BraA01g004940.4C	36.3772726984891	35.5647740259271	36.3896586139438	34.3898581457535	34.7533778589556	33.5541122966278	38.3959090778827	38.5971810191502	37.3740299993335	21.0515524035793	23.6952214462985	21.1846103617906	25.2742464259895	24.5086902119041	24.8124334933305	29.2047713409853	27.1465816370499	31.4909709445717	22.0670839367305	21.018509027828	22.4326325316107	19.2891460194541	19.5453948041979	19.9642934577344	29.0787833496436	28.2516589015293	29.203149795071	11.392027961204	12.2077804516778	11.8050256707018	21.262144652016	22.2846632323017	20.2373126157187	31.9810908348663	30.1076010516937	29.960140167141	5.34319737909486	4.16871352237579	4.52383200570972	4.36757487892491	3.51261143944022	3.24297969450426	25.5152575145183	25.5322504787146	26.7946277349552
BraA01g004950.4C	15.625311780806	15.6349508025406	15.8842735923221	20.051760831824	21.3726151205712	20.4743219040688	14.1056071054528	13.7998348544012	14.1859524465567	15.2646874288742	16.5427839611258	16.4109117727971	19.463298444511	18.9638655077085	19.0735852216569	16.4497474540747	17.0303545761491	15.9957334763026	16.6033635079242	17.583501664864	16.7793167448241	23.0248766122782	23.0816181949756	23.4278990278188	15.8463711808021	16.6638453487717	16.7454370068549	12.1730104188532	13.0278291739426	12.0066430253511	15.8596941646706	16.5861242450958	15.643705642639	10.1440636842535	10.9200053320824	11.6535624197917	12.4352506174051	12.9872768004575	13.3075973614432	14.505978888286	13.7214800358919	13.2762286473167	13.8049402882459	12.9254461867789	13.6919908390794
BraA01g004960.4C	8.73793102040163	8.3673392778196	8.04786208332358	8.4433257702848	9.66591017872272	9.6757455336846	8.75902688914502	8.18048047659934	8.16098949112333	9.34075334659144	9.00583673593776	9.49576406499469	9.03349471628826	8.45642335022509	8.99652357206558	10.461668315705	10.3220745497535	10.5393111933861	9.54276993023904	9.87325534335777	9.52025248895971	8.96941733895094	9.44768157279356	8.49755681718074	9.98554191571769	9.73429501675975	8.90642957487828	9.08790374582192	8.65921332910569	8.08462159538325	8.35258684058058	8.25032194994946	8.05870658993265	7.58322069528014	7.54538996252183	6.79322246151724	11.3598360289401	11.1661434307735	11.0398792858186	8.21398004343809	7.8690559046491	7.70770757545628	7.07134674076095	7.38387064111049	7.62906371095289
BraA01g004970.4C	5.02197814873617	4.25577170951073	4.50767176542401	4.52854354393395	6.04779112870773	5.4669353978085	4.46507097469748	4.93688174557434	4.71215943545053	5.32563872094991	4.60826054552886	4.55864260629105	3.9815351416207	4.25276207067885	4.29483699553398	6.62956829748213	5.90948290683297	6.55405001774804	2.92153659833973	2.67089927887191	2.44669631109769	2.24176530808763	2.04009289043977	2.68111714968807	4.49539774379898	4.57318634249591	4.82589175907819	3.95070853867528	3.45356597377186	4.60994569666979	4.06848681549606	3.95797114106324	3.85011160035038	1.80588123986347	1.63786506201399	1.33509741980575	4.94356999775559	5.00855517506479	4.3492263494446	4.72375146664964	4.56757776003973	5.05200840309338	2.24113390921466	2.27285056371272	2.31704834342797
BraA01g004980.4C	0.981005116298133	0.908307768791801	0.976250080402162	1.76923286179415	1.81461481808016	1.48010535945644	0.984483173846926	0.638487514382143	0.690363295808967	1.00382033468441	1.34109721110331	1.0033758344659	1.28392541810774	1.29226941536713	1.55455027360891	0.850176034073626	0.829705162210234	1.03187041818342	0.589723214184623	0.386473923383673	0.721424086587524	0.782650786237146	1.07599476953539	0.81702781629285	0.692380917706854	0.778353082847154	0.635528855807652	1.07798710897443	0.971463980276012	0.813370844212675	1.14029040637424	0.856996033676033	1.37338160545663	0.933790029568118	0.69806060468432	0.717203010882788	0.907912436272503	0.945217513994836	0.707990154208049	1.42221834822586	1.23677035057808	1.15702152105652	0.660812695078674	0.674855705785873	0.689059806487193
BraA01g004990.4C	4.05557979849865	4.69177645049547	4.21937297163273	5.24665067762755	5.4707810874286	5.13524001753542	5.09815849127799	5.15017173180713	5.49651314048529	4.96753360317316	4.85932174290658	4.85606162311121	3.3601136854996	4.21076647809401	3.6890793301765	5.45710191351958	5.04751927331216	5.86017458605609	4.88596664774081	5.85202882934119	5.28909353527953	4.25035168821592	4.31572748501892	5.13974265902628	5.40551247689373	4.64519243612021	5.72522160915755	3.3106188046245	3.24130549877716	3.52632296383343	3.60958441247368	4.7493239191529	4.13661441590234	4.01714272591332	4.16263010370494	4.54060613715636	2.59450371862142	2.73347134363793	2.86482091934818	2.14185514734481	2.7091944788146	2.73949795186235	3.51479932936857	3.98265199110903	4.29886690574606
BraA01g005000.4C	1.6572184671323	2.07650614939499	1.47345284522392	1.13153815397377	1.06787899517604	1.3363054847187	2.7687142542472	2.51747289283234	2.5876305453141	1.86887450314019	2.0498086591966	2.16113707438956	1.88312455256961	2.11197550844316	1.51601085838198	0.921516626719458	1.03173892705591	0.998577920918622	0.792606042609629	0.791474689486254	0.713242988698387	2.10551119714264	2.27955592927342	2.10077440366919	0.453172624790279	0.662092518106043	0.538561566467928	12.2493483624747	11.6879839704075	11.7750103916046	0.317222307677682	0.394694497804628	0.292498144248372	0.0293079573999615	0.0684667116564661	0.0306956615091977	7.70551326068688	7.17854151228073	6.84406702106823	24.6065767310315	24.4299484139298	24.0315264379537	0.186662555104698	0.213203871239189	0.200366390061012
BraA01g005010.4C	0	0	0	0	0	0	0	0	0	0	0	0	0	0	0	0	0	0.18699239059673	0	0	0	0.182352309038247	0	0	0	0	0	0	0	0	0	0	0	0	0	0	0	0	0	0	0	0	0	0	0
BraA01g005020.4C	2.53675242364739	2.62375895709375	2.36910534528524	17.3724123130828	16.2224789152403	17.5238729707646	4.90597249353011	3.99426171946784	4.2738933319418	4.03629991299767	3.16825373852096	3.20632710459764	17.5835759085316	17.3794743715214	15.219536858313	4.41262192907272	3.95233134821419	4.57485191437361	2.70176891816373	2.58760372073126	2.52489526975933	16.4086214556023	19.001062626261	18.0219476266536	4.4199216885909	5.85026055510732	4.81388458001328	13.4211053721671	15.0746287523891	12.8484486776741	19.1744313162891	23.0954177164609	22.9110011783815	6.06265481538499	7.67165158550724	6.74657303358115	6.36353603076854	5.48413503582253	5.90541011795115	27.4471592122439	25.2005477929179	26.4093425993621	2.94961062921788	3.74735034549736	3.04279960759791
BraA01g005030.4C	19.1268075331372	19.3494882087923	17.8666731982216	19.8274685560823	20.1989311937548	19.4742943791544	12.4569714737629	14.3554134332395	13.6589148952934	16.2608296702145	15.4421150988084	18.3578937352377	16.6950128343402	16.0071089969674	17.5351360509446	15.3609525208174	14.6351612104533	15.9607053393209	19.3194797740779	17.9336367350778	22.1900740336431	23.0258025322359	23.3533287722028	23.1087093330829	19.4787289334728	17.9183270840424	16.7394200433569	13.2201209404631	12.9274348371712	12.4269571285839	13.0106800971287	16.3021559673886	15.7227932859403	12.4352717830056	13.6767336322075	13.1393274181436	15.2762524277409	11.7842466023207	14.0590096471533	9.83198550733191	9.5572141266238	9.29415408935208	16.6022794676951	13.9389211787922	12.8256649977119
BraA01g005040.4C	1.49143881719385	0.534011595911025	1.28891891090894	2.82668864111258	2.58409676210338	3.59347098662968	1.09248601251569	0.732817252211739	0.505663808485063	1.30341313476527	1.08706658519365	1.12602251891285	3.27469275522693	3.31480852588642	3.97751716578468	0.726162231577384	0.66245932053992	0.58484854080254	1.04802355421293	1.10399976496791	0.662405456525204	0.760447927053114	0.447228874067328	1.15413536537211	0.861433964816908	1.11893901353786	0.475474744674817	1.24974569331054	0.807562925762936	0.750781669321132	0.951822678666931	0.836304455064614	0.978574978450656	0.508087738074227	0.633040302498593	0.576490647109975	1.38097520625913	1.11658449665527	1.25198769539174	0.967310209892625	0.937314040161512	1.14569024020261	0.370793251084305	0.32612987663146	0.413522124168472
BraA01g005050.4C	1.40625397089673	1.21376943236613	1.09759820288481	1.07667377599242	1.1922254431943	1.26228054089383	1.48551548063756	1.67797827334759	1.09112380626555	1.07267867208741	0.684704585901057	0.970867357317843	0.920242508195312	1.11146759581801	0.919665848628953	1.33208135654745	1.21522391552291	1.61612855370747	1.55436810149834	1.71741154981662	1.34439373505032	2.03013452573522	1.99943334105383	2.70275845403533	2.29973252789686	2.07936301565887	2.12571261038205	0.263399316527334	0.180519229906241	0.471933407117917	0.396263441486759	0.293769128460664	0.437493094048466	0.862635260332799	1.30641445087761	1.21502513068022	0.378611453245421	0.237711062838237	0.180425193924071	0.0242705423152644	0.0506539725049915	0.0731722262393299	1.32616909478719	1.19651369785566	1.49131695801266
BraA01g005060.4C	0.207266778261712	0.290300421438743	0.257827667742254	0.269773316905966	0.356434611240992	0.201880392507286	0.186106714709088	0.0716654408113852	0.0476849899654854	0.245828319959742	0.296932174568587	0.270291411587864	0.332563870993228	0.198922370680109	0.332355473602403	0.266304813390582	0.145765861729289	0	0.25622714860595	0.208218254227496	0.437262028886019	0.501981075442365	0.536766013308591	0.733642018562587	0.227457282844914	0.285919537710835	0.228266731355632	1.5839473506228	1.98694300044073	2.08673793365424	2.04782490582939	3.06139539411421	2.17280629152923	0.111798331879629	0	0.11709187733003	0.889364684765403	0.759406718443614	0.508586185682037	2.05242886629505	2.09417181833838	1.78758104382992	0.178011060275407	0.239202624870141	0.254772994103796
BraA01g005070.4C	7.81273832412381	6.94769411981127	5.39921468919074	15.2533007182361	14.5017967544906	16.9104517017867	7.98945178792307	11.8559932787023	8.98721810878914	7.61894266002287	9.94897450789807	13.5845283565101	14.4856997172391	14.7881230626778	12.249449737666	13.161097177543	11.5995328086696	9.7016052062539	10.3021400361847	9.59273745358674	10.3776854855615	15.978352914316	22.2562133800565	15.5996858535263	5.90639664347405	8.1829050439752	4.78017390368265	12.0240238586984	14.8168363545061	13.3281179315399	18.3231049862767	20.1786401136446	16.9706879952699	13.1106561432487	12.0324204555799	12.5054124988472	12.6645531110593	11.0384627779859	7.98779479865316	17.7651803673977	14.1530178824388	20.924674155287	10.0649547727483	7.81432763222831	9.75587881959814
BraA01g005080.4C	32.2373965867317	30.5837112887565	27.8011282909444	25.7767105532523	25.246	27.0437113281948	34.4484296904711	35.9795014804769	35.5337132309106	33.0799030917161	32.9700906845943	34.0240932777231	28.3849	30.4646737677479	30.7595676559341	32.2948250135891	31.7458798534527	32.0628933180551	41.0664097427607	40.4339371573377	41.7534113414958	24.7040975476987	27.8156282745308	27.0682932130792	32.8967056696222	31.6247852911071	32.4227459146192	51.325095912998	51.9354250109495	50.7727450122785	52.5437249611955	52.9175382579657	53.4222460373798	46.3970766319157	48.7461985513021	49.195983145396	56.4580812907481	55.5998900777606	55.3194161101589	56.2487845794287	55.2361712694904	53.3794661526438	56.1423500262338	56.8039441586737	56.5288156575639
BraA01g005090.4C	84.194668677774	81.0471129187729	87.2541359913088	91.4530590037021	89.5461583288211	92.970098324052	59.0415158850334	58.0741039041988	59.3224215243632	68.1668800694309	72.690508829372	70.7892920116555	86.8911400619323	84.0740790760034	80.1820570967756	61.1685294468675	63.6772520922003	63.0072414527137	54.5752406431373	54.4930077530924	53.7238864807899	34.6664188719643	34.4730234794156	34.4104077924763	38.2560782173645	40.8481622673249	39.6900696843534	44.0067862703541	41.6146677760782	40.6783245271188	43.0248690998723	41.3704057069957	40.9983800663939	47.6631050293384	44.4991000576893	46.3589398613082	33.1285356407088	35.7603626637257	31.7185432654454	35.3917048774373	36.3568484501275	37.3332100910735	41.5100761188307	45.7620090067801	44.4123053908848
BraA01g005100.4C	18.7146420264065	18.5436406489299	18.5096729303294	20.1244178063712	19.8346670340206	18.0493636071171	20.1442371337336	20.0239188966497	20.6246089710967	19.2823246024522	20.3520515866961	22.5786416589401	20.2201041456802	22.0823641151587	19.0291574432829	20.6052299611699	21.3384286118865	22.4693470509988	21.1199214175414	21.315	22.5208693317373	19.0198754866988	18.9820062060761	17.7813469362101	20.7040113100817	21.2232971373823	20.6107809446649	23.5439643019441	24.6760584760331	24.2976821049067	23.8012717591226	23.5748894481247	23.3955461511555	22.1708617241622	21.1804187310311	19.7699674774306	22.9774931444427	21.3599960689847	23.7026486321307	23.041707637543	24.0446630730229	24.862040037109	21.2401172123385	21.3703029533776	20.5645753450587
BraA01g005110.4C	5.6900402111847	4.33366741428526	4.50561331940427	5.07006811949642	4.74975930184395	3.75437267259818	6.97699567614202	6.62150641685824	6.78471210460827	3.94760329657408	4.06119174304919	5.18618844456316	4.28020180763556	4.72696293445321	4.35600626695608	4.52797676738136	4.79053179189039	4.07227872855102	9.13681366531441	10.2030397610515	8.69109646800758	7.49791567212983	8.46114147545741	7.52977449234233	5.15660371376967	4.69831076727048	5.39057753649121	3.19503807762443	3.40471841081871	3.14152685932226	3.87428836774507	4.85921509093777	4.09104238691945	2.60714451557436	2.62126451957077	2.76515478139241	1.70645927076878	1.76698556709756	2.15186216982328	1.64254819459971	2.16363025344082	2.11070929221709	3.67830482758137	3.55876382791875	3.22314093464646
BraA01g005120.4C	32.0591676058874	38.7932886327738	35.0688303053782	38.084550324587	34.0042130794953	31.7216749164551	36.6681567760271	31.4072558744847	37.1127343971377	36.8166	30.9833365601567	28.0376077358142	48.5001975280772	51.1587181036687	47.4906174390546	25.8914395672764	25.0516225813372	24.7706885419448	33.2155204614919	32.3341408995898	31.610191421538	18.1170163034826	16.0778079241508	15.2410723856291	20.9976014155095	18.9535075619072	22.4173672724428	8.42587165365783	7.25794015097911	7.04453943809484	8.34151624650381	8.7484262274314	8.07401048050823	4.80347315593163	4.48858317935425	4.59969195359895	15.6123370248404	17.5479945973826	16.9610570015846	11.8698016396184	11.5684939757865	10.6907145715876	15.0781506365693	11.863130454939	13.4038205764953
BraA01g005130.4C	11.6094177723959	12.7578921235393	10.8647458196726	9.89100407886427	9.72369116622436	10.5167615559787	9.07391608151178	9.25535798913558	9.65963134772572	12.4708706715577	12.3804579176918	12.9039176457134	9.7674008910711	11.0265697147538	11.3045656762564	10.3563626233568	10.8579722872915	11.1146650949909	13.6230404758379	12.2669973884614	12.7747052308679	10.256128129212	10.5618048179566	10.5147586095223	10.693953600189	11.395758270414	10.4007751214095	14.9016	15.4147164396864	17.6231823077319	18.6128464995599	19.3424328806743	19.2584426033279	20.4733125653089	20.7380906705755	20.287313211445	20.3389969799893	20.7947312336579	19.9506751610564	15.5663344102829	13.6470886608298	14.0471585972668	14.4911645029741	15.1614943733995	13.4781243644737
BraA01g005140.4C	0	0	0	0.0414677464674109	0	0	0	0	0	0	0	0	0	0.0458655207008542	0.0613049474624122	0	0	0	0	0.0480088720887231	0	0.0925934004442911	0.0495048447507405	0.0520479391407495	0	0	0	0.091302664640822	0.0446955458206052	0	0	0.0462862804852059	0	0	0	0	0.287085076999402	0.411991453468343	0.351794071443274	0.294453237467314	0.0877914704814489	0.0845461474164278	0	0	0.0335674263141937
BraA01g005150.4C	99.502663661869	98.6654188063325	102.427490461531	81.2162485688874	82.3404454652475	81.8697884408043	102.476599456571	107.218513058085	106.290305194944	83.307979843809	83.7527954117602	84.0998413599366	96.041291640123	91.3178463508074	97.6950568154443	91.3752836949735	88.3707500598089	92.0568496886588	73.0403462753507	72.8633725334657	71.2053737886233	47.6945432084174	47.4652963699578	47.5909795305089	67.9601763031054	67.0975927764228	66.7542166326357	120.550377980801	116.457033892003	119.058362737572	81.2294515503289	79.4807175175799	81.2667504321887	73.8564506650008	75.8092713192646	75.5608347365134	134.296406319419	134.949856544355	132.621385166055	135.716619134632	131.061159239096	131.471373341858	63.7885884803493	65.0483462061607	65.1230935998086
BraA01g005160.4C	22.0307655491913	21.0744885077542	21.5309206868077	19.6115146397858	20.3985424213146	17.4401605378062	19.2693505095659	20.3030864933419	19.2240467714305	17.6140182614263	18.777604543059	15.2805744969764	20.1108045165446	18.1954813035103	17.6774104335469	15.5175666932899	17.1603756585539	16.5668436776104	22.4823169009323	23.0577361130704	23.3312754572299	23.5108668580938	22.9124595967995	22.8467751506298	21.8073271994221	21.6328400110352	22.812915584744	16.1820759169198	17.8544704966007	15.4201824640526	17.4228252062973	17.8948413081575	15.5177962843347	16.0968319873635	15.5724902327568	18.2969754642133	13.6337278733252	12.7500409793978	14.1787052796606	10.7388199862272	11.609360258305	11.8789683761762	17.5642285024478	17.8686068013224	16.1834391972356
BraA01g005170.4C	30.3580689165954	30.1498908308203	31.6663941521037	35.5345413028538	33.6778333557412	33.8042949242235	31.3050104812156	28.6473385515408	29.2105986674001	26.3669837055791	27.823817323539	28.7640258905925	31.3571623412049	30.4636822829901	28.9035311585999	37.6238483841796	38.1040292038176	39.0327916131615	23.9248805661753	26.0895985273808	23.1644765302713	22.899802969023	19.6138902114502	20.5353656795852	31.6842795979357	30.4635013736422	29.5594003768976	13.9964376246819	12.8284517106504	11.4217600798565	18.3203203198654	16.1181392068476	17.6505695950804	40.6814964281646	39.6483880531429	43.3669840585021	11.2284832493589	10.3936615321774	9.92578596527877	5.94969807926558	5.73667093041708	5.62950522572284	40.2298638684552	36.7874500840287	36.1778691517163
BraA01g005180.4C	0.0926972023381524	0.0741902010281354	0.184495778324106	0.160869850617293	0.0910916881563482	0	0.33293462530872	0.32051378051323	0.25591743358361	0.0879546551815759	0	0.362652295949546	0	0	0.118913114173322	0	0	0	0	0	0.0869152888237984	0.0898016396268753	0	0.100957309087082	0.325526804795133	0	0	0.354199281923189	0.346783531392033	0.466632351998059	0.249780379102991	0	0.210109748685157	0	0.0934450195271165	0	0.318204852036667	0.31965568047996	0	0.244778786063999	0.255433474415874	0.327988069374283	0	0.0855840547274071	0.0651106862174813
BraA01g005190.4C	0	0	0	0.459958337253466	0.520897871928543	0.206521321070671	0	0	0	0	0	0	0	0	0	0	0	0	0	0	0	1.02704174056024	0.988389831402716	1.03916402629289	0	0	0	0.0675149972248224	0.198304375709812	0	0	0	0	0	0	0	0	0	0	0	0	0.0937781979963826	0	0	0
BraA01g005200.4C	0	0	0	0	0	0	0	0	0	0	0	0	0	0	0	0	0	0	0	0	0.583016038514693	0	0	0	0	0	0	1.4519517380709	0.193848097603973	0.417347586730848	0	0	0	0	0	0	0.355745873906161	1.07210360250863	0.508586185682037	2.00681933593293	1.33265479348806	2.38344139177323	0.356022120550814	0	0.145584568059312
BraA01g005210.4C	0.10481104128007	0.2516565341693	0.312909033123554	0	0	0	1.88221563739873	1.66703587887393	1.92907459405827	0.696141106067814	0.900919211475145	1.09345161960545	0	0.100591426082555	0	0.215464803561471	0.589689167904853	0.520603814729534	3.00601032069072	3.26405774666852	3.34130025103307	0	0	0	2.94453791610143	3.18085485703304	1.38516402890804	2.80340681658524	1.76445825205435	2.53254103766219	0	0	0	0.791481372284189	0.316969753736867	0	0.989418211801511	1.17464381449099	1.11445874400401	0.461278204798634	0.481356642128399	0.834412829899631	3.60067826466164	3.19335504201638	4.04907079914962
BraA01g005220.4C	85.2538675233781	87.097083438128	87.4068953215811	57.8876214393106	60.0327758237214	59.1264960568006	51.5891975858729	49.4148909994306	49.3375659551001	76.903804425773	75.9805987981585	79.4989261404103	83.3162688903701	82.2918488492703	87.6637895050813	62.8996581625172	63.4995761569416	62.6098622412918	109.689767740231	109.556469819756	106.581634716578	100.328099110295	99.2931081979431	101.276364292221	82.3180837551674	84.1666645860971	84.1787287950005	30.4474390187402	30.2682151843557	29.0003091610022	25.8722889133971	26.6998505056838	24.7831595830272	20.0021073307809	19.8086894749108	20.9200516639615	51.6083490010317	51.9770414299163	51.2543962616282	33.3213962397242	31.6451841761892	32.7564711055472	23.7201811571177	23.6659452880841	24.0181974113956
BraA01g005230.4C	37.0761275530133	37.3481552096537	27.3542391728604	37.6391649247515	37.9595298709749	41.0047060603041	30.5850723178098	28.2283785326667	30.5901571271657	35.8724367415313	39.422401051304	35.8457258664717	40.4410837974141	36.5475541735193	37.4870649037483	29.1922809102492	28.7721605884665	28.6672294653443	43.2602755335456	42.4754930789723	44.7815966084874	41.1375976379847	46.1640029505321	43.3636631961959	29.9847252149537	37.5403860354791	38.0165810706246	30.532153447958	31.6010784856378	34.2018413403092	48.3118944142586	45.816085200277	54.0242090938533	38.0269296375521	44.5556955483849	40.6529086183645	40.8306446216703	42.3551688905266	38.3923822610733	44.1292527331319	46.0501	43.7823480031824	50.3524552575059	49.4917335884782	47.8511970877721
BraA01g005240.4C	2.76646904488309	3.04770320620323	3.09854167440442	3.29482016138829	3.24094261911769	3.08555242529661	4.00368409175283	3.82618430711089	4.25311596052087	2.65581331483972	2.76651608087565	2.47586085207664	2.14457733738476	2.34272915479466	2.67208327759319	4.28209369257944	4.73046084114224	4.30020179794943	2.46773718030055	2.6156882436577	2.89907896822685	4.66644599345551	4.27055712293979	4.2772569880505	2.6764065963545	2.59407100671583	2.58078787115115	1.97597509619451	2.00901265005522	1.59469159242716	3.0207707482579	2.56386612892686	3.09838767214171	2.59820988976009	3.08407034257365	2.54962340694002	1.96448297375528	1.72091438881409	1.80133828988774	2.7120011513807	2.73039906410507	2.79260847521006	2.90708358462703	3.07503626080856	3.12431732316269
BraA01g005250.4C	27.0123826585613	24.4329616059715	23.5635890910878	28.3394658153021	27.9486472286853	28.9834053347837	25.1914506669684	23.5732893959424	23.856644135503	26.9861463712396	25.9937346261681	27.0037736451579	29.2003072838877	30.3218837087802	28.2800727643246	26.3432213928107	25.0743567821575	26.4739841523117	28.4192871720519	29.7793917866864	28.4961035874026	21.4885754599939	21.3565117586943	22.3301017322086	23.714994614044	24.6959485293582	23.1549468897956	28.4253633561767	28.1908362697077	27.7437794822584	30.5367774044268	31.4128292240458	32.4127439909659	32.4926273152059	31.7572515891514	31.904177379231	27.9113255552138	26.8849750731545	27.0842987571819	25.9126434417635	27.4572141544034	26.1412876304949	28.3031019856165	28.4156248656802	30.6985944785363
BraA01g005260.4C	21.8180446206733	24.6912663870017	22.4086027583102	19.9253951698202	18.2522614323761	17.4097473662576	22.2750485088015	17.8150400968716	21.3661641245351	26.3148196626698	26.2447086156622	26.8762867053367	20.6574915397366	16.2389248395893	21.7869327426591	23.5376723338876	24.4551553770196	22.3062577941493	26.6101612788089	25.3689	22.9621	15.9602286483061	20.360830526896	17.2501228364621	22.2261844770553	22.8144072504439	24.3088326360551	18.8366842257254	20.2270463224008	19.1483390180941	17.2543692222202	18.2977647151206	16.003842202436	23.1252921935566	24.7513301032963	23.2140703283197	18.2871779836417	20.2898687532237	17.1691681304384	13.9974075938896	17.4695944381827	15.9235380197858	16.4985561313186	17.7946956824085	17.2909285436789
BraA01g005270.4C	8.4327969212765	6.60858047824905	7.05154578772403	9.90881675111753	10.3008794406898	10.6092952938591	6.88831170410557	6.64145253386018	5.11970273216736	8.83483569714363	9.22846345722688	9.54600620290472	14.4326385461137	12.2523550347158	13.4469969522791	8.54745455652109	8.89588230439321	8.43543450914139	24.0928354285377	24.4732464905359	23.3360652453103	17.5301353088768	14.9837806610321	13.1385521546534	12.5446662965337	11.2558504147286	10.3191055698546	15.4024213668895	13.9662938892767	13.5015256589864	17.620750235874	18.6038520624475	20.3086079943396	14.0248345477949	13.4006091018998	12.7039	8.49329157051202	8.58250132590243	8.90913832569358	4.84532483821498	3.9804374013208	5.69814193539924	9.50579061870672	10.0024665866333	10.6946885869603
BraA01g005280.4C	18.8325430945635	18.4470931339208	19.8107785345126	24.0887341013298	25.1030131300658	24.5111869210504	14.6829690487678	13.8121808291252	13.5725700031549	17.7121544675529	17.8285281343449	18.1982757748736	24.6619112593087	24.167909093436	25.5160825758149	16.876166472437	17.550784628028	17.7065647853609	10.7759630663072	11.2450921469698	10.821070315091	8.07297153990178	7.09089233093577	6.57278232345999	8.63698864395752	8.56084271053291	8.63130594171082	6.15986098074216	5.47419614261498	5.41011903773071	7.08392677788863	6.30959308154651	7.15810705507092	12.0221118663843	12.717428828747	12.9649780014938	7.09472276164812	6.6566839006672	7.12704447775457	7.8880640296656	8.03398185994427	8.7607945602369	7.22803618900765	7.22058887301462	7.1424302354883
BraA01g005290.4C	3.26192411398462	2.07053993966936	1.90289395753186	2.73282563304742	2.10010776170215	1.31468450730354	1.81794485953633	2.10014700328974	2.79480563139174	1.49415652034067	0.859413448344854	1.17346027469853	1.87695804263007	1.07951774332498	1.58720004222806	1.73422890671428	1.68756574880088	1.78782968570533	1.77984126641402	1.69494737435187	1.05464283389853	1.85243260279097	1.04865750404922	0.735018457621804	1.57999595498126	1.03442434375058	1.36264103656807	2.07732119510033	1.47277274155214	1.47216816416949	2.32366828283413	1.63413148786184	1.14727609724121	0.485368367672534	1.24726309600523	1.65213783013225	2.41321515073539	1.16362464174717	2.02400762513298	3.0691876650992	1.65304915150436	3.78086247043952	0.772828505585912	1.86928100020471	0.948075113947228
BraA01g005300.4C	0	0	0.0988725131593276	0	0	0	0	0	0	0	0	0	0	0	0	0	0.0931645364014848	0	0	0	0	0	0	0	0.0872259885380137	0	0.109420497795249	0	0	0	0	0	0	0	0	0.336770534080265	0	0.0856528012776195	0	0	0	0	0	0	0
BraA01g005310.4C	0.453608440949812	0.363045491916367	0.580383967760784	0.618520087238736	0.764146199007118	0.568054547066753	0.523670299117023	0.40330691866454	0.298170780346244	0.491886924059961	0.0618898443480193	0.591539400770161	0.74861918688218	0.559731213986303	0.665022287226917	0.0666073865810637	0.182292670171992	0.0643744295496941	0.256347161321925	0	0	0.376662146538018	0.201381534735448	0.21172662830792	0.170672865160446	0.119188940778756	0.0713667649554494	0.123803847370108	0	0.326205520073585	0.0582040930228282	0.125525791105078	0.0734399999795308	0	0.130647954701847	0.0732167008129225	0.500501952574067	0	0.371017791194272	0.228154465698996	0.119042766765243	0.286605499731333	0	0.299143329462892	0
BraA01g005320.4C	37.4208029963014	35.5071899807038	35.5954803984315	32.6528763723997	33.457218922579	32.4394161795801	31.6772177902511	32.2283457663112	32.2854765048178	35.931356775335	32.664341978206	34.3769239517647	32.8312976160558	34.0063655176049	32.0744135295703	35.8592736365922	36.3891770457977	36.0756713369917	37.0497845407058	36.0315025745852	34.6535412115892	40.4833197290349	39.6631112965881	42.6459456942553	37.9043147985675	37.3881	38.5294955635245	28.1193729448472	27.1553085841085	27.1038910041327	21.7535773118611	23.4302955025623	22.2122094549777	26.0669703314302	25.5859460613178	25.2923786815793	27.6687	27.529304356397	28.1111911562349	21.7246281220175	21.8601427763446	21.5226302143805	27.3534956457852	27.9057061905929	27.5627716468903
BraA01g005330.4C	17.5926567643776	19.1154932676329	19.0555004082253	19.9304377887139	18.9740333724526	18.7175421378809	28.1011137609684	25.5181703676561	26.3585435066099	18.0601194904132	18.3317258430847	18.5565836659954	19.4988287922769	20.5510903271631	20.2202926797252	20.3404475160387	22.2672870413811	22.5221087101777	27.9419995426438	26.0619704747799	30.1163092635973	9.70726396836424	9.00542037375604	9.26870733001054	21.9927403055654	21.6071959531901	22.2725672047983	14.6274493036638	12.837728497791	14.2341578950207	25.7880945758895	26.2568923812377	25.7456534363959	29.4429387779661	27.6511886368617	28.8725625490126	11.1122422398609	10.0978951961789	11.8446547923807	14.8005659957217	15.4027757803308	13.7810919306118	18.9211995986246	18.9673936517947	18.270532280644
BraA01g005340.4C	29.2755481855322	31.8455740713533	36.2134358607428	24.0371401366044	27.3455382486555	24.038235951516	39.4019038687674	36.571388089141	37.0803689888608	39.4862368188714	40.4070978307123	35.1397284989929	24.1634325488076	23.7464428644307	20.5139326587193	32.4859152291179	35.4806378977837	31.5219391001833	58.5904913818423	58.6933858469533	53.2461450965671	27.8121501238948	26.1524126265806	28.3872657557964	50.6299727690069	47.8829026942676	48.8132434123498	50.5989188075232	53.1706145397219	49.5041184404002	52.3640837074228	52.9287566689668	52.1577730912646	72.5368944834297	63.4660712829221	64.163151729011	48.3025191181188	52.5934509578765	49.6927469366345	42.1164318592937	41.6365281163896	39.3177097428929	52.9901866116757	50.4542830756808	48.9979024759894
BraA01g005350.4C	8.41705800546915	8.78566720063245	8.54668200514231	9.57718232671183	9.12112081185277	9.06568844762447	8.60338255822037	8.27205253201482	8.99092628068404	8.23016327127728	8.44779617308129	9.01120534789191	8.69398011600269	8.8588937433658	9.06199621819829	8.75727906537633	8.42261897998341	9.0846533665865	9.04406112181691	8.66214355498878	8.94378897641617	8.97535638612697	9.08284834700141	9.16708924571609	8.48713052299173	7.9139944454729	8.46829662853389	8.27222201955887	9.00930254027441	8.01729686377355	8.25233715128028	8.56696529851928	8.36495576434034	6.85403519170687	6.83630634579751	7.5558774265818	9.29560170518146	9.3822750589644	9.07664629449309	7.64995251479758	8.12450766443571	7.70298732525632	7.58933615852184	7.70792799867793	7.18119590409602
BraA01g005360.4C	0.129678335784129	0.0259470123103672	0.0967873283475316	0	0.0955742316860103	0.0315770736962187	0.0291098376258503	0.0896762633703098	0.0596690911343157	0.184565656040073	0.185778302542033	0.0422775670146219	0	0	0.0831764840790549	0.0666464067255166	0.0303999102376257	0.0644121415763781	0.0961865007772074	0	0	0	0	0.0353084437756227	0.0284621415440384	0	0.107112859880411	0.165168499361956	0.0909621125839383	0.0652793237593067	0	0	0.0367415114133095	0.104921457335187	0	0.0732595928462048	0.0278219532316769	0.0558976102069526	0.132583979278563	0.0285360154813918	0.0297781261914229	0.0860320199545021	0.083530673275103	0.0598637149059895	0.0683147270155296
BraA01g005370.4C	2.53541140915031	3.98038599242932	4.26989877094062	2.41155953597174	2.10819071761318	1.61468740368382	8.9749348278431	8.73282859635193	9.24324164962689	4.90391761163039	5.49494572214855	3.94220619156432	2.87897759544587	3.69680137863925	2.81462626631392	4.51052311244102	4.98352290620559	4.31087479502559	5.64178318611544	7.64115129963317	7.22323	27.1128160916814	25.4560454198804	28.3568178170428	9.93100541219055	10.6271379893122	10.3100138468856	1.27308896088603	1.27683557505489	0.932689122240349	0.963470043799909	1.18060600885173	1.65773814931769	1.94617748130194	2.6050166192577	2.42395660770606	0.962394454474774	1.00881642949711	0.837486855541609	0.643757424141882	0.447852523425189	0.474426795502404	3.55943701581529	3.33122	3.76724120167577
BraA01g005380.4C	19.3357429407281	18.986105142249	20.2547584662349	17.5392001494831	18.4146150924968	16.3381020761793	15.2821109836736	16.6958209451975	16.1792721692152	14.4507769487863	12.8364325104875	15.055934348835	16.2611712534809	14.1789898040831	12.7847055687118	10.9653413282368	11.9777574041397	10.7371813274034	17.4914267259889	15.8639335735153	16.3529159363477	18.2898094008862	18.6848	19.9121487295616	13.8637882226082	14.8453340188733	14.0290677677357	6.99493046073229	7.18762194749343	5.90016218920158	7.53316715949104	7.00158505845586	7.91428930660833	11.4706364583308	9.62205202973449	8.92110910666015	6.65551578363375	7.29091635073165	7.03216346150717	5.03480626731638	6.0275497041458	5.24598926496187	13.4720621641151	13.7372990520223	14.0497878331939
BraA01g005390.4C	2.45536855749625	1.7132112633323	2.5687731319904	1.58426605445801	2.04163520861003	2.02362700612252	1.92204409115938	2.08979360509377	1.96989460253323	2.6881704339625	2.94635088348944	1.88834989597392	1.85872558067751	1.99397611838731	0.726871629639659	2.84737105593862	3.5421601894626	2.87700237819133	2.98867543711842	1.89741549074202	3.12865375844574	2.31767917699123	1.82610362479865	1.78277514408383	3.26110086612599	3.06867453784303	3.74419764810638	1.76414613908956	1.64870122603789	1.0141688797009	0.848230297636438	0.975645284220586	0.64216136500873	2.03755321582668	1.77704999592182	1.99176080755245	1.94506788395109	1.51972820105319	1.18438671455191	1.32999258503033	1.0987417141825	1.50365178903415	1.94657828369421	1.39504930163173	2.07843088120172
BraA01g005400.4C	0	0	0	0	0	0	0	0	0	0	0	0	0	0	0	0	0	0	0	0	0	0	0	0	0	0	0.134988299605656	0.273200221328351	0.0573172115838991	0.185102667204546	0	0	0	0	0	0	0.0525936590990837	0	0.0501264346906991	0.215773990816105	0	0.0542106526623607	0	0	0
BraA01g005410.4C	0	0.0772976440031358	0	0.251411782247444	0.759256374580662	0.188139842231921	0	0	0	0.0916386197965111	0.461203552122238	0.125947306970261	0.123971453480198	0	0.123893768170111	0.0992717419550234	0.0905630833780577	0.191887479355807	0.0955150417839983	0.194046331164891	0	0.187125929693698	0	0.210371774956328	0.254371076521851	0.0888196818717778	0.212730252258128	0.184517426970457	0.361308496057668	0.291706297531771	0.0867474615034822	0.0935419071585837	0.109455078503524	0.104189021332848	0.0973589470465769	0.10912227311385	0.0828832009886083	0.166522200040608	0.0789950619994786	0.0850104335545126	0.0887107528948672	0.170862894778749	0.165895124235719	0.178337454353445	0.135675670756846
BraA01g005420.4C	0	0	0	0	0	0	0	0	0	0	0.190464602065616	0	0	0	0	0.10249136601843	0.0935002644605893	0	0	0	0	0	0	0	0	0	0	0.0952508879766413	0	0	0	0	0.0565024864707381	0	0	0	0.299499566815593	0.214903650052406	0.203892660025681	1.2287454017555	2.01493288467152	2.11685272882645	0	0	0
BraA01g005430.4C	17.8214299342655	17.9275321484416	19.3129778700762	15.8515230164553	15.9765557464727	16.6622201922417	17.1049194437891	17.2042174205462	16.0099178658454	15.850152945627	14.3545976272273	16.3382323113444	17.1139139539789	18.0684609019571	17.3323781851055	14.5764808995339	14.9940012475177	14.0878165458045	20.2532361057408	20.0345789240178	19.4738650152789	20.2503784545524	19.9879706340811	22.4254783979172	20.861302524244	18.8951507245869	20.2419531133244	26.7947897460682	25.4609854202817	25.5420765186657	19.1363219738444	17.7367233646215	18.2736976220254	16.0694536933908	14.3406428696318	15.3163546949157	20.6987248183173	22.1407997814282	22.2850234226616	21.7803729204291	20.0207066726992	18.608955057132	18.9310236897973	20.5158241601698	19.2316156891329
BraA01g005440.4C	0.145249946970806	0	0	0	0	0.141475235694082	0	0	0	0.137818711662469	0	0.189416815994645	0	0	0	0	0	0	0	0	0	0	0	0.158192948884483	0	0	0	0	0	0	0.39138815308264	0.562724543851637	0	0.156693724996645	0	0	0	0	0	0.127850337078047	0.667076921374789	0.51393406146049	0	0	0
BraA01g005450.4C	0.0594098011764648	0	0.0886827533490266	0.412407088861079	0.379475357907364	0.376128203109387	0.506773678861622	0.328668559469928	0.10934529099976	0.338221765819007	0.425554968383321	0.154949665902221	0.266907944127254	0.484653054491152	0.457269753052969	0.213729982276757	0.36210649923948	0.324601927638125	0.117509648829267	0.208888844418244	0.278520812817003	0.661871343916599	0.769278183324712	0.841148336902676	0	0.081954392451737	0.0327145557015318	0.0189172455992256	0	0	0.453573281001299	0.40278753581651	0.673298550536976	0.0640905090968563	0.179667235612523	0.0335625670929875	0	0	0	0.13073263131169	0.27284627701964	0.157656100979426	0.0510241042335304	0	0
BraA01g005460.4C	3.78394733647022	3.56127056141323	3.88763967459109	3.58741294605439	3.52904598132785	3.56617016241977	4.37288920734307	4.19157755811167	4.65909070048338	5.10295702659831	4.76839797906439	5.2543829014279	2.9232774832985	2.9086493270291	2.24726588038852	4.21353393631321	4.50097664340671	4.5073512422851	4.88568963017067	6.33552978675115	6.58666014515697	3.12267505847831	3.91976822026376	3.45335357645546	5.92123365369875	5.62263169410336	6.34746264085875	4.81953210958732	4.50563360765171	4.77968017301108	5.83761810977992	5.19197559904139	5.53917538307151	6.65226617497626	6.99320163230284	6.37344543309399	3.77350763399323	4.18337608620533	4.32724897080145	2.45173965490693	2.78373163143884	2.55685856075607	6.07840995561493	5.53150958845002	5.77098333842711
BraA01g005470.4C	38.640297358901	39.0361921114182	40.9034402500449	49.224935416682	47.6499425589652	49.5972792478638	44.2480657749324	45.0150543074403	44.5652545809095	49.6333688480406	49.8388713360032	44.5439629545147	53.7326083350528	55.2634260696969	52.969992551744	55.1304741187952	55.8889430190438	55.7911477947778	39.6192361310274	38.8493927561085	35.9933415585933	27.8303118996535	27.044555991479	28.9495803696747	28.8238851342274	28.4516852015277	27.1533238387883	33.815423629996	32.6251987886984	33.0227170786551	47.6363812559681	49.2577382337764	52.8432010805368	50.3348870694014	51.3632037224811	48.295289570562	35.0298071290639	34.8629377120384	33.3865216712674	35.9566492208762	36.3039014739111	36.5256719424861	38.391898220447	41.0090180866359	39.8023890535917
BraA01g005480.4C	7.46853286968707	8.50002920198742	8.90970698029725	13.7340560188273	14.2743645313496	14.0817197763305	5.92676534341615	5.55955822469437	5.90616878603463	7.58486	8.26728780880975	8.99491443746422	8.97107169224555	7.95697692475727	9.25844	8.2166520219067	7.77425950456154	8.59918040224155	8.01865135142055	8.21409411827874	7.92353204634289	7.19098767173111	7.40537721802926	7.03955358133371	7.29875968803351	7.68761289425733	7.82277530812118	8.47980563163074	7.98897372287972	8.85291893891819	15.9191437319853	16.989032534806	17.083665533827	10.8411622197431	10.7521163842924	11.5867317622418	7.52660193145912	7.12774120215086	7.26692626268996	6.63418195659216	6.48240188828168	6.86906916235987	12.6325405663375	12.5256485015781	12.5773530593148
BraA01g005490.4C	5.61422621117593	5.6102630017476	4.90859039786862	4.98986802078852	5.03622180767365	5.86673198034542	4.99065384483148	5.28560668982544	5.46917809258052	5.73032226738853	5.85223192520743	5.40735596582277	4.5812842124128	4.81089429090482	4.87678191630991	5.35851598422441	5.39984353404351	5.85611386725326	6.69452469380333	7.0419413579739	6.78309587534529	4.64633683429453	5.00153903670395	4.75184106631789	5.53445104839412	5.74582245479128	5.55591299479115	5.32728553319792	5.13073773466934	4.97405741194174	6.95167755087579	6.76596748556919	6.20814928522619	7.72643132417151	7.72928447605076	7.04109095043786	5.29295725130687	5.53143307960975	5.3989003395148	6.75600092092552	6.01134917529671	6.88878333229601	6.9640248663134	6.52370038728447	6.61935052382721
BraA01g005500.4C	11.1484990450676	9.88855997192764	11.895092299675	9.42441737004205	8.47067567435201	6.94066047261808	11.0939314204311	11.0873804410437	10.1008989959288	10.6871756096641	10.1536620026413	9.29263557097715	7.15519974650352	7.61110453798474	8.10905940577577	8.62396198179994	7.59799	9.99040342284712	9.26376883445862	8.65954421787248	10.6147665662286	9.79817017536349	9.70325801254546	9.07515001155062	15.5390879435384	14.6391990928042	13.7336927809076	11.0522681438317	10.0505105558347	10.0091912661914	10.4780664326309	10.8534839006899	7.94555214731813	10.6009894883244	10.0219055677883	10.0640650951262	11.6880805581038	11.0973299167249	11.5628099162227	9.61068110184817	10.7152087912545	10.0649422971071	16.4846005537282	11.884719076414	13.2799431069929
BraA01g005510.4C	0	0	0	0	0	0	0.0203482771610673	0	0	0	0.0865748191207346	0.029552746475823	0	0	0	0.0232934922769158	0.106250300523397	0.0900503895748382	0.0224120061188497	0	0.042496664560039	0	0	0	0.0795821058405792	0	0.0249579104307755	0.0288639054474671	0	0.114078425119919	0.0203547483380407	0	0	0	0.0456893338719808	0	0	0.0781467818372385	0.0556070890979131	0.0199471656129139	0	0.0400919077429252	0.0583893772647833	0.0836915326326979	0.01591772304334
BraA01g005520.4C	0.619548176838926	0.583359236269961	0.417074667791948	0.237173116937415	0.214876804067197	0.230729944811586	0.589021317676573	0.415834177799878	0.435994995509252	1.00280470540575	0.748343386285139	0.522782927779754	0.210510630753171	0.524652021451326	0.350631194409648	0.973954831508685	1.02520869494159	0.687875860305127	1.47773123255283	1.55598066502898	1.1959795587575	0.600195482761381	0.453025566451294	0.952595538096615	0.735892090326304	0.955199087788652	0.782661005467961	5.69780336474034	5.40240669512766	5.5954396979629	5.05737414929932	5.17110874249175	5.76169082486759	1.0811712240055	1.15724749075877	1.42060168327371	8.63207933483465	7.99594423728078	8.28675627668419	5.6457900580214	4.85382476408959	5.35137860571784	1.62759668150395	1.41319367022391	1.21592116194417
BraA01g005530.4C	29.3871820482684	27.7554372416061	31.2336056257204	33.8531207869974	36.4020177942072	34.5181584855044	22.6463283689138	22.7163408311075	22.8215608028713	33.8129726833904	34.3846249881148	35.9737796317805	37.1437644169836	38.3078347272195	37.1927075464484	30.4956126041713	30.4334800266012	30.3121703528055	31.1510697336503	30.7945901596894	30.9324704706971	34.0321721331847	36.2738062641754	36.8189662988354	28.3700087521838	28.7603641600302	29.1405820120227	25.1862533645254	23.8515984265495	23.8620499398039	25.8644660410222	27.917548885612	27.7221431458847	26.4187533187375	25.3962744703109	26.0158378027899	24.2774845052416	23.3932351680647	24.4048935692998	22.076033457895	22.5198518245315	21.3387853440863	24.8523722177785	22.8440210126746	22.7374067256418
BraA01g005540.4C	0.254632959183483	0.22643941724845	0.140777070116936	0	0	0	0.0762124123118503	0.25434636508826	0.0520731792261129	0.375830781189986	0.135107175545012	0.25826924757552	0.145267163280477	0.0814605413674681	0.10888209994091	0.261730252178965	0.159179898084746	0.112424872874108	0.167883800436291	0.142112152041772	0.159166955300023	0.191861478527971	0	0.123254628885456	0.223550041176412	0.234173363707954	0.155795545173706	0.216213672094216	0.0793825798470259	0.113938451592164	0.177885515383674	0.137013069534429	0.0961928834087719	0.122086521929901	0.256687162535377	0.0959004025985211	0.048560403033203	0.170736335471083	0.161988340327152	0.0498067264077053	0.103949409833863	0.100106788045218	0.364485836606853	0.18285059545288	0.357709322133463
BraA01g005550.4C	29.5931074672923	30.4455436031153	30.8970981607367	30.4476378258373	29.9188888689595	31.7255266408663	31.9465791641947	30.3969048701234	30.8628534599358	26.4866875335426	26.0462870338025	25.551452478756	31.0926796578402	29.8379031629625	30.1582229265698	28.0029101483864	26.9757832745678	25.8554194179306	27.150675633965	26.5818463933734	27.616130443003	31.1074513662455	29.3659436236269	30.4936997920207	29.5413724365203	28.7973071514662	28.5560123381861	35.8751866072447	36.3230772305647	37.4959437029258	36.1020705329435	34.6222781707293	33.3321832810812	31.2608139276096	33.2859094235033	32.2669349540636	36.3901867254852	35.9773801288643	36.3760581935127	37.7673191339968	35.8143939367248	38.2512666775116	29.5839806594322	29.259105484798	28.3698959040342
BraA01g005560.4C	0	0	0	0	0	0	0	0	0	0	0	0	0	0	0	0	0	0	0	0	0	0	0	0	0	0	0.0568272422116119	0	0	0	0	0	0	0	0	0	0	0.0222417763690602	0.0211021774012593	0.13625448510975	0.0473951155326424	0.0456430949688687	0	0	0
BraA01g005570.4C	13.6802915394906	14.5959866816051	13.5230871780725	15.1376818363325	15.2783462964513	15.6575959366076	14.1790586538272	14.015016092129	14.1678200261363	14.7425583199242	13.9283134429123	14.1344613538876	14.9678990698574	14.4054743673171	14.9194634181274	15.8140813388201	15.5782620157164	16.1106306640438	13.9510114303505	13.5086031339322	13.1600394521654	13.941173449399	13.6456886241192	13.5840253295819	13.9704905493079	13.9717285046131	13.9487	13.8890222917416	14.5505517473647	12.9046736241485	13.8827595740688	14.3803570931842	14.2618783015448	11.2328107947072	11.1000447778456	11.5582759937997	16.5738890773514	16.4307299037683	16.784183532545	14.9179046346321	14.924050892247	14.7404262203285	12.0805297978429	11.7403964574261	11.2485904496897
BraA01g005580.4C	0	0	0	0	0	0	0	0	0	0.114398538438782	0	0.157228337459607	0	0	0	0	0	0	0	0	0.113046682849254	0	0	0	0	0	0	0	0	0	0	0	0	0	0	0	0.310405713506356	0.415761309905308	0.591688503603938	0	0	0	0	0	0.0846864480867894
BraA01g005590.4C	0	0	0	0	0	0	0	0.034291528130179	0	0	0	0	0	0	0	0.050970168584434	0	0	0	0	0	0	0	0	0	0	0	0.663171504998658	0.927552725094281	0.798794305785925	0	0	0.112397419323511	0	0	0	3.48956100506339	3.76196927188512	3.6908956253036	1.04754792315561	2.32293398910995	1.40364786678456	0	0	0
BraA01g005600.4C	9.57680120076982	10.3474696571169	11.8108655568119	8.42866546120542	7.59596585255304	9.12803816752039	8.10771947244387	7.3085461845015	7.93185875114393	9.24910062167444	10.2571898028353	8.8760158046341	7.8587021440689	7.94386283011408	7.23951564378437	9.5624824562065	8.91604190582467	11.0427	12.2787596885228	10.204882164392	11.3205283572411	11.8952761494133	11.1960499567052	9.87141599760309	11.8008999486772	10.2542267826232	11.4888141334647	6.12066429105772	5.1821419120904	6.64596368721488	6.45137332677009	6.59227629639791	7.2485915430971	8.59713970897846	7.82668454962627	7.7289323231441	8.30671012924087	7.40102669234867	9.0080734915178	6.26197992136034	4.83808050491278	5.53662307898791	6.96190474855838	7.29458605395088	7.59163237101377
BraA01g005610.4C	1.49568188637505	1.69584763566339	1.24036013130057	0.540761828933129	0.734888349045133	0.364203140536792	1.00723971947283	1.37907550966774	0.573508663098406	0.591316769632892	0.714242257746061	1.13778073931918	0.479970559757794	0.358866709267494	0	1.0249136601843	0.584376652878683	0.866734999657818	0.986128269229387	0.626061642778619	0.934926620320858	0.845227594596198	0.258227973970079	0.67873326041653	1.20367935083876	1.03162860228099	0.960879551584857	1.27001183968855	1.98170386266765	1.50583521158293	0.111951115859224	0.482878493710526	0.706281080884226	1.34460155909283	1.38210234962742	0.704133586646799	0.85571304804455	2.14903650052406	0.815570640102725	1.09709410871026	1.4883026989051	1.54353844810262	1.07047191652103	2.64674471950907	2.18868691845925
BraA01g005620.4C	29.3713253251896	29.3259868719832	30.7048771462743	17.4364574003153	16.5174169549966	15.3520331693638	23.8399474258271	24.8961900141252	26.0659235322001	28.5860486561026	30.1625668951679	29.3904626078921	17.8802274946661	18.5599902922264	17.1229260562881	26.3041424925912	25.6327314603728	24.757871124525	25.0211263687551	23.8970657030007	25.2489142397004	19.5514638607082	18.7373366041431	18.4013396521377	25.4796142219875	26.6101993294619	26.9346346430442	26.9830799786272	25.7563308623579	28.2824814148171	18.3100962188587	17.7444524777599	18.225392154668	31.3716811475153	31.2499197672601	27.1728222189874	31.6447451618955	32.9171862003024	31.8966120204758	21.4502364275379	21.6894294608052	21.4278500903705	29.2966169094666	28.6479018798232	28.8009576128688
BraA01g005630.4C	14.1673786771999	12.2627679557794	10.0953710813061	15.601833318812	15.6407653048986	15.0939410279104	10.8364222663891	11.2727654571861	11.1062018980296	13.5421258473499	14.3995	13.1836259117284	12.3032655747775	12.5226787726945	12.2955558724676	11.7936335461409	12.1039106575262	12.6145397656538	11.970051298364	11.8076333901751	10.8893539229027	7.01491581760406	7.8996213832212	6.93389093650303	8.75264826198924	8.33215077594496	9.24610122962637	10.5372047438635	10.9600145955673	10.9882185098061	16.4011923011761	16.4322147338219	18.077938402041	15.3590555335365	16.3622111056685	16.5605810272344	12.8186571865258	12.4850598413505	11.8739764653388	13.7942593774827	11.8884745393431	12.934277933008	12.2277395126853	10.9809427487795	12.5065610322154
BraA01g005640.4C	11.5321898219795	11.001449519556	11.3341708101218	11.3853042099379	10.4377851640185	10.9195150625973	10.6594121710233	10.5919672088497	11.3190629793814	12.3141908023395	13.2646307299859	14.2240419394224	11.2740439610721	11.187843306596	10.9234737451686	12.9729273081102	12.4709747896265	12.3252113453645	13.841423629261	13.7909666492749	15.1145967636485	16.0488855417816	18.270545451194	19.9479267343992	14.9672761977317	15.4651110984523	15.3351062813303	13.7333344806579	13.4235430375644	13.8570842196213	11.7531337285858	11.0311255379329	10.8036399453759	10.7267974960042	9.82565337261224	10.4682404627446	15.2434238050452	14.8050590709006	14.7911628201727	12.8534130171193	11.756778848413	12.0327713380107	10.8856634504545	11.1417187530481	12.0751128141866
BraA01g005650.4C	28.564106001812	28.759840198084	29.5539992703362	37.2350953528083	36.2116378769048	35.8072818171256	18.9912443035881	19.2402225066292	21.2298535467141	31.7370753766654	32.8618979202218	33.9512850399479	30.7877096645267	31.3902322527123	32.7823496364251	31.3325555476908	29.6470992216939	31.9283981164053	28.9823797708268	30.0095174207548	32.8340482462802	32.1922955785818	33.2033558019683	31.7268487271016	33.5002097428798	34.7312252947595	31.1700110397935	34.7429302740331	36.7481917228487	38.3293799600789	40.4230866001758	38.7741156439048	37.9568476489951	44.3635867596293	42.2466479653575	43.5077984100947	45.545984444915	45.1145251173845	42.4463064819421	35.8902796130795	32.8460475612154	33.9849529164479	41.9483273953961	44.5308201919006	44.2928141887119
BraA01g005660.4C	4.53077904761566	4.81767736992176	4.66984709082637	3.81910669921615	3.87986667554355	3.81412271387887	3.54516966370399	4.56546576621582	3.99081537072547	3.93049294172825	4.69812685095187	4.64237354288629	3.53101148640529	3.72717705063784	3.32122241691104	4.15809270030909	3.48985636210357	3.79364913133437	5.12094680161226	5.39687103150354	4.27851945457361	3.13518005013126	3.9558713486083	3.41891041632972	5.48355613673977	5.32746684827055	4.95418900631671	5.85319491730144	5.26654673595637	5.83224947737644	5.20317361639044	4.38826420600092	5.2081414722326	4.74809476867026	5.6765390283262	4.09533976570433	5.49908227190735	6.50064690211154	5.71757943482542	4.95655569956258	4.69668965063387	4.63757867565269	5.19761065993613	4.51178115877869	4.50086185673895
BraA01g005670.4C	32.3935115419582	32.1741695597515	32.8799711294719	32.4327647392279	33.8781644043708	34.0248143433375	35.0764749881127	35.870013393701	33.3227982542279	38.9365157113505	39.3128383189154	37.5544073492078	32.8759999939884	33.8743992335186	36.0923837059186	42.8119783979319	42.4576200891494	40.7030583774494	38.8834957318273	40.3054524786315	38.9939535842487	34.2081291140982	36.3988850308306	34.8334652119337	40.1527897650195	39.9578461379357	41.8415065283946	32.5812869252217	34.8687925421649	33.9154085043664	40.2296606024071	40.0048800308046	40.0185422060019	40.3389664204742	40.3177577668561	43.4784931564364	31.3185122887482	31.4477103593074	30.0170204654622	26.1115276206013	24.5682015814349	24.9713515656483	36.611786894221	36.3145168414424	37.2426816348572
BraA01g005680.4C	4.75476914713979	4.96826456002017	5.12603246625316	6.64711151249926	6.2298888205449	7.5471467022294	7.66901798607902	6.75878653723794	7.69788238965498	7.85336410418406	6.76967562353745	7.7507191174897	6.04678900900909	5.78868846229731	5.53471014942274	10.1366162477416	10.4032991149228	8.61593100921355	6.96644314300474	8.22636033527915	6.56345263406636	2.7722773474311	2.41711244370083	2.20564011308627	7.88489628130264	8.50252372285682	9.74573641341505	1.82242152413542	1.97641783523669	2.1275762416637	2.88668223327697	2.98485751482163	2.8440034359615	5.60432497088238	5.81388595239236	6.11839990993715	1.39793694841645	1.02476728593009	1.65644538121102	0.581276592204484	0.444824085518177	1.09042334281235	2.91147922689108	2.56078113154535	2.56666635860176
BraA01g005690.4C	0	0	0	0	0	0	0	0	0	0	0	0	0	0	0	0	0	0	0	0	0	0	0	0	0	0	0	131.392494137624	135.782710635747	128.575160373619	0	0	0	0	0	0	24.4940807422686	26.4232303264435	25.9315614293761	69.4086835457883	68.1846444244964	67.0268849617837	0	0	0
BraA01g005700.4C	49.7823017494228	46.4439471526962	44.1884324443854	59.2207783664979	54.4404654079893	61.4693093177259	50.6027372960786	47.9813282954619	52.7974800343552	48.5395716487593	53.7671698736095	45.2802330511777	68.427422696528	68.8279995312171	65.0113148260577	48.2827306676237	47.8577973503083	46.307877982335	47.9922857247209	51.5717940192644	52.2246375407308	68.8381935866779	75.7751305733711	68.8631331635391	45.8040997974979	49.8494229862457	51.9301883667079	58.7634203923279	55.0551624507095	53.9108519809904	59.0463552760743	65.0603157551837	64.140084992922	50.158575136129	48.4970569216407	51.2505836210853	55.2364620705086	52.5000798137744	53.6717702345788	78.1164178873678	74.6000909875847	73.9569707088577	51.5837989838027	54.1284025264461	57.0053198643129
BraA01g005710.4C	10.7476488629279	11.6350237236502	9.79136911425373	10.6226230328546	10.6789802736811	11.1902968831858	9.62894190237887	9.24284470721251	8.84548837840642	12.9882747611134	12.651145214326	12.2696184976337	11.5400309826752	11.3705470976118	11.6248165704033	13.5663231338976	12.7685730562625	13.3965565950259	9.17489140185164	9.18764733576088	8.64246652556485	5.42022443404417	5.80820483772233	5.32535083856558	8.3756169240241	8.85059636175969	7.83400178803467	13.3540551477815	12.7353049269037	13.7333862880528	16.0533401782319	16.1875391870841	15.0121577145456	16.2244521502359	17.2216809124729	17.8166332749832	15.9743269555407	16.7686128703886	16.2614637252627	21.4669250357617	21.9730728189515	21.8799183071197	12.9064363876802	13.1349060272179	12.8058752429359
BraA01g005720.4C	0.125691631593491	0.0574841661437986	0.125082390917657	0.0934840695832483	0.0882247531300128	0.13991450953782	0.370824573338257	0.459430817505305	0.396580682282713	0.136298323539003	0.0857461503458931	0.046831802007761	0.0691456614316874	0.0516991625291264	0	0.16610784336861	0.0505119858296175	0.0891884536590505	0.124305915832452	0.108230254144208	0.218867474549481	0.0173950612774966	0.0744018302678229	0.0586679236129019	0.173404812385597	0.198158381748976	0.138426515543049	4.9971174811626	5.77695005474683	5.29680711511048	0.177407284184441	0.0521734388077889	0.183147254978155	0.0581119168303585	0.199108839466117	0.223166024476507	4.4225260498954	4.27241286372842	4.28849376817157	3.90383246963132	3.66143414430386	4.17729840692128	0.23132196508858	0.198937108392974	0.138735196752174
BraA01g005730.4C	33.7240213712823	35.3127932742879	37.3727100327939	42.4994681001626	41.2736551634298	45.640190837602	42.9340599336232	40.6818752017559	48.5354214058093	36.6718726403232	35.2795063282232	35.8608879745016	44.6058177562793	49.1075156770689	48.0001825109097	33.2577514837182	35.2793025050616	33.4339620705017	30.5108574078445	30.6490063657832	30.6584280723017	39.8939066403723	33.8715941728169	37.5486314172978	34.6520064650725	35.2921547549179	30.8879593096428	50.1415273950707	55.2761803956309	53.7875403079256	67.6472574549893	61.8150129099422	59.6942832960938	63.021092802297	61.0274522151475	60.4402507669869	42.6195869528542	48.1214165813268	46.7748412354589	64.3659282301366	67.8587914974779	69.4044444983512	47.5289530935336	52.1041860996492	50.402673146794
BraA01g005740.4C	10.1824462296256	10.2259306517578	12.0354718697364	13.0162534947911	13.8781734890525	12.8437771605305	11.1571533066644	10.9803479556326	11.4349177417551	8.64352129360881	8.62579070669564	8.87788671342683	11.4929009747855	11.5510301104937	10.2595569108932	9.60409488867444	9.18227306357588	9.59217575027923	9.80010589448479	10.0528242861453	9.19981635396096	11.9241826785059	11.8007544481046	10.4736891673666	6.85017632931598	6.65546507978433	6.50934326168558	21.7394959340413	22.6769476492437	20.6995282274624	14.1217039569423	12.9606153620309	13.5737414978029	9.02764633661494	9.02576122167044	10.4689300968495	16.0538946512679	15.9421087682161	15.7475277789451	37.0011133273231	40.1346582853789	36.9773021064016	8.3598687323487	8.96885899710486	8.37160016901375
BraA01g005750.4C	7.09812255043598	6.87080420191324	7.45961875105898	7.63081845323117	7.09863774162779	6.34261905131573	5.17021775539719	5.67596798871194	5.56869751147446	5.5032059677344	5.15940718308278	5.40644183314567	7.14925501193524	6.16930298988947	6.01665264175938	6.39204098284065	6.45958410487374	5.65774025396872	6.8542071017323	6.7100164083687	6.22347010768635	8.01232449815043	9.34838025176129	9.60057025880435	7.04048708316421	6.73960923170073	7.77117374977239	6.49385452308399	7.38273	6.30308548836243	5.64203126464192	5.63778454745343	5.55276422092679	4.85643832126377	3.84153	4.5186	6.46884097613701	6.35392766919985	6.78192	7.55637576805208	7.84682355458708	6.77885443950241	5.46681866834439	6.05082181249263	5.16222056935852
BraA01g005760.4C	2.59344984623793	2.34710088393228	2.14411496092737	2.44079693861064	2.50932315867178	2.3123091965155	2.29285619390692	2.05556325291949	2.51516834599494	2.23361702917134	2.41977243630046	2.39345286021784	1.89496668005312	1.57000951105635	2.02173727604773	2.58371349158932	2.37576284805502	2.99255233891537	1.99269719292189	1.86383109975593	1.87052730453524	1.62342199856112	1.71525185593824	1.8033654010721	1.6113224789625	1.92640092278858	1.40613623122027	1.86759040989528	1.92177957181214	2.00850406736007	1.50516539909358	1.54576821346412	1.56003079985358	2.23822356137961	2.09149761081457	2.18641855152879	1.90036778387832	1.61665802786359	1.79490221983675	1.29942768694248	1.26436807397418	1.44703748631477	1.61057014808658	1.56559583891214	1.59744163034944
BraA01g005770.4C	22.8230740813341	22.6192364035976	21.3831243269977	18.6283126587654	19.2961407677209	21.5422390008817	19.8076585201343	17.9601996828461	17.7192818643747	24.4438118426176	24.7319927718427	27.8717047314603	19.9634651441328	20.2192928829774	19.9999146637668	24.1457288691797	25.6958071620001	25.4973796598845	22.1751343990074	21.2025058309958	20.9879742664891	13.0516464390395	13.2839593340525	12.428401754463	18.0936778154922	18.5147689609372	16.9601394270575	15.5311499615981	14.8490316531507	16.3689480034276	16.3345170881879	16.9300530091419	16.7175270574095	21.3274208123364	19.2752586244841	19.7499273257655	17.6703269053875	15.9577075869948	19.0109516207945	11.4554783748392	11.9190543992952	10.6850878797078	19.0771384140942	19.9793909939121	21.325478537204
BraA01g005780.4C	81.1411564227477	80.4997695267368	78.1009857984187	83.1277048945273	84.4332186453317	86.2194267954803	90.8516098094307	90.295312618961	91.5906672378924	64.8366068603454	62.3009080583866	65.2627144070957	74.6542913168346	77.8627098115058	81.4314635497831	68.0198762456463	66.650156955008	67.1033065306983	79.2768500292781	78.4230189000451	77.309734508718	69.3803887625426	69.8076861565944	72.1389278159545	88.2598338426921	91.0111968662141	88.3903385817837	42.931463351598	44.3749852082547	44.0667749724955	48.6494173988854	50.1924119881063	48.8128922654646	44.1372385800184	45.0617961839624	46.7533472825116	39.8239186698261	39.4454578722769	38.5973547118383	36.616846241493	38.0981148631761	37.4161924675613	55.0346327293452	53.7530416817818	53.859905742416
BraA01g005790.4C	10.957887303741	10.765468416135	10.2124067049397	10.9924500936865	10.8535579428908	10.8707673901448	14.4203944611518	14.6341656035066	15.9532144742361	11.0299007786819	12.9296930032417	11.1521755022096	12.8005558608637	12.1860532014437	13.0156601396101	12.9915457041066	14.162424814092	14.1111177524175	11.1811138750498	9.52295838572468	10.7364739832289	7.21748337680034	7.41732463314579	8.20879702278515	14.2267917596446	12.4234959738284	12.3235337176397	9.28608840300299	9.05551893563496	8.96007447269274	9.55589859980554	9.37780894490522	10.3160694785286	10.7266663508311	9.70203072307627	10.4484719411531	7.9858333197683	7.24751020972964	7.49265473343195	11.686552184099	13.4200920639154	14.2574300476093	10.4070730189089	9.92967811912479	10.7307799827437
BraA01g005800.4C	122.147354053963	123.953636428573	125.807956174773	110.686221213627	114.117662201723	109.642488308267	108.430155197853	114.783409831452	112.506013738104	84.2710870551105	88.7020861048441	88.1431772746045	97.5483023355364	96.1762780836885	103.10616378214	119.512253589347	113.53603541643	116.354751586717	100.72595892843	96.0199685267321	92.6912963575251	85.2472402549879	82.4485031175895	88.3904628851013	106.674128443165	109.680132985366	108.049925086379	111.330145018412	102.882071122359	110.356209077434	106.097671801441	112.855602244346	111.995999968784	114.71372158432	119.578777314518	115.679089234831	100.149	101.158218131811	103.956129090237	97.3592657615452	95.3167926287796	89.934740190469	127.080308946996	129.345263683835	135.323385472738
BraA01g005810.4C	0	0	0.0465922079777881	0.040625761767565	0	0	0.168157336133084	0.129507091009407	0.0861718600391513	0.0444237979216589	0.044715674342816	0	0.0600978365855782	0	0.0600601769555612	0.240620592809765	0.0878048168792336	0.0465107976611157	0.0463029771084865	0.141102217966349	0.131696516314233	0.0453566656998685	0.0484996702380351	0.0509911281937292	0.369935601134571	0.301400798635957	0.103125579140362	0.0596325356198939	0.043788022047598	0.0471369736282303	0.0841054068384015	0	0	0.0505078758237916	0	0	0	0.201813072384239	0.0765891210248752	0.0824212832939691	0.0430044512764458	0	0.0804212404289909	0.043226464189731	0.0328858542062913
BraA01g005820.4C	5.24018	5.33066442643926	4.4106328137982	7.4154238906338	7.55569277805873	6.82123474895634	4.66123207052797	4.62280145679883	4.34912427948926	6.13378641321142	4.72411206583545	4.85376400348755	8.04651529562093	7.40281680798699	7.79017700532982	4.00192504172403	4.11008131541471	3.94074052183234	5.76361429568627	5.6086258603332	4.5689367513866	11.4339738978725	10.2731314777212	10.0008042353409	4.90148302671398	4.90921315988109	5.42052684586846	5.56711937736042	6.89335843368961	6.01534526113746	10.6230711054169	10.0558377999966	9.10240056383466	4.83414008315976	4.93687404050341	4.28836048079936	7.58612335137017	8.97175193913473	8.01135761516836	13.2338675902725	12.7752904779536	12.3896767568814	5.34174959546794	4.92850548077572	4.98788190479316
BraA01g005830.4C	6.41688267672037	5.72170996287181	4.84290649864688	9.0433894155964	8.12552036049281	9.48005186356002	2.66820545142842	1.99536664696478	3.17058797093469	10.2566079494114	9.4191045134356	7.02021467840074	11.0561311819694	13.0610725751145	11.6569091463587	7.56960551904985	6.50172461546767	6.46018691684922	16.4829229810454	13.9742805158237	15.8693789720844	30.2477779544765	29.5332419973064	27.2511668155782	13.3466623286636	16.0800257986667	11.7151460437141	5.86923370427273	6.00144658908862	6.76395396206743	8.54870917709763	8.96801186957332	9.12702032430437	7.71225784524342	7.64082108307641	7.20156050517268	4.17634582164311	4.71517004636383	4.68492971199865	3.67701549213492	4.31175680432274	2.74284808832377	9.50579061870672	9.06564917764649	8.77246156018097
BraA01g005840.4C	46.5624969097569	47.0800370571252	51.4972828276195	58.4250797805221	58.4159126219508	57.5849779629017	47.3138855569126	44.1152727276363	48.6409239078096	49.1774695100958	52.6217721958738	50.7534454534875	56.0935432512642	55.6266167872281	57.860022303397	44.6400169299596	45.9157484647203	44.8069906955504	48.8804869030174	48.7840431595788	49.7612298172972	47.1488848710369	47.0867179124181	47.4759506243682	44.6961886459467	46.9195496334635	45.4204005730959	28.0704227407589	26.5986268860199	26.4575761113699	40.4151723794686	41.8541827637821	39.6386037956869	41.4609760982703	37.5995121836349	37.7481582749486	23.9894078878961	25.3561135331232	24.6313080215505	28.2186097572159	27.1149676524029	28.9795227313506	37.2066572777101	37.4288017028137	37.2206238731786
[truncated: 46,947 more rows]
