# Supplementary material for: Dynamic Transcriptomic Networks Underlying Early Bolting in Non-Heading Chinese Cabbage
Source: Plants (Basel). 2026 Jun 26;15(13):1982. doi: 10.3390/plants15131982 (PMC13364084; doi:10.3390/plants15131982)
Supplement: Supplementary file 1 [file plants-15-01982-s001.zip › plants-4358370-supplementary/Supplementary Material/supplementary Table4.xlsx]

## Sheet: Table S4
Table S4. GO enrichment terms of genes in MEpink module of "m662".
GO_ID	Category	Term	Pvalue	adjustPvalue	Up_gene	Down_gene	RichFactor
GO:1905200	BP	gibberellic acid transmembrane transport	1.74614e-05	0.0100927	-	BraA10g009340.4C(BraA10g009340.4C);BraA03g053490.4C(BraA03g053490.4C)	1
GO:1905201	MF	gibberellin transmembrane transporter activity	1.74614e-05	0.0100927	-	BraA10g009340.4C(BraA10g009340.4C);BraA03g053490.4C(BraA03g053490.4C)	1
GO:0042126	BP	nitrate metabolic process	5.59499e-05	0.0161695	BraA04g011990.4C(BraA04g011990.4C)	BraA02g025180.4C(BraA02g025180.4C);BraA02g006610.4C(BraA02g006610.4C)	0.166667
GO:0042128	BP	nitrate assimilation	5.59499e-05	0.0161695	BraA04g011990.4C(BraA04g011990.4C)	BraA02g025180.4C(BraA02g025180.4C);BraA02g006610.4C(BraA02g006610.4C)	0.166667
GO:0071941	BP	nitrogen cycle metabolic process	0.000195137	0.0451156	BraA04g011990.4C(BraA04g011990.4C)	BraA02g025180.4C(BraA02g025180.4C);BraA02g006610.4C(BraA02g006610.4C)	0.111111
