# Supplementary material for: Dynamic Transcriptomic Networks Underlying Early Bolting in Non-Heading Chinese Cabbage
Source: Plants (Basel). 2026 Jun 26;15(13):1982. doi: 10.3390/plants15131982 (PMC13364084; doi:10.3390/plants15131982)
Supplement: Supplementary file 1 [file plants-15-01982-s001.zip › plants-4358370-supplementary/Supplementary Material/supplementary Table5.xlsx]

## Sheet: Table S5
Table S5. GO enrichment terms of genes in MEbrown module of "m662".
GO_ID	Category	Term	Pvalue	adjustPvalue	Up_gene	Down_gene	RichFactor
GO:1901700	BP	response to oxygen-containing compound	1.90201e-14	9.04603e-12	BraA07g023390.4C(BraA07g023390.4C);BraA04g004110.4C(BraA04g004110.4C);BraA08g030170.4C(BraA08g030170.4C);BraA03g038340.4C(BraA03g038340.4C);BraA06g033860.4C(BraA06g033860.4C);BraA09g023610.4C(BraA09g023610.4C);BraA09g008760.4C(BraA09g008760.4C);BraA02g020510.4C(BraA02g020510.4C);BraA09g017220.4C(BraA09g017220.4C);BraA06g030600.4C(BraA06g030600.4C);BraA04g033480.4C(BraA04g033480.4C);BraA02g012550.…	BraA09g060690.4C(BraA09g060690.4C);BraA02g024880.4C(BraA02g024880.4C);BraA08g020340.4C(BraA08g020340.4C);BraA07g016400.4C(BraA07g016400.4C);BraA10g018440.4C(BraA10g018440.4C);BraA08g022760.4C(BraA08g022760.4C)	0.0134251
GO:0050896	BP	response to stimulus	1.93805e-14	9.04603e-12	BraA07g023390.4C(BraA07g023390.4C);BraA05g007520.4C(BraA05g007520.4C);BraA01g001790.4C(BraA01g001790.4C);BraA04g004110.4C(BraA04g004110.4C);BraA08g030170.4C(BraA08g030170.4C);BraA03g038340.4C(BraA03g038340.4C);BraA06g033860.4C(BraA06g033860.4C);BraA02g000650.4C(BraA02g000650.4C);BraA09g023610.4C(BraA09g023610.4C);BraA09g008760.4C(BraA09g008760.4C);BraA02g020510.4C(BraA02g020510.4C);BraA06g015720.…	BraA03g022900.4C(BraA03g022900.4C);BraA01g002510.4C(BraA01g002510.4C);BraA09g060690.4C(BraA09g060690.4C);BraA02g024880.4C(BraA02g024880.4C);BraA08g020340.4C(BraA08g020340.4C);BraA07g016400.4C(BraA07g016400.4C);BraA09g052240.4C(BraA09g052240.4C);BraA07g012450.4C(BraA07g012450.4C);BraA10g018440.4C(BraA10g018440.4C);BraA02g033290.4C(BraA02g033290.4C);BraA07g042150.4C(BraA07g042150.4C);BraA08g022760.…	0.00753448
GO:0006950	BP	response to stress	2.1487e-14	9.04603e-12	BraA07g023390.4C(BraA07g023390.4C);BraA01g001790.4C(BraA01g001790.4C);BraA04g004110.4C(BraA04g004110.4C);BraA08g030170.4C(BraA08g030170.4C);BraA03g038340.4C(BraA03g038340.4C);BraA06g033860.4C(BraA06g033860.4C);BraA09g023610.4C(BraA09g023610.4C);BraA09g008760.4C(BraA09g008760.4C);BraA02g020510.4C(BraA02g020510.4C);BraA06g015720.4C(BraA06g015720.4C);BraA09g017220.4C(BraA09g017220.4C);BraA06g030600.…	BraA09g060690.4C(BraA09g060690.4C);BraA02g024880.4C(BraA02g024880.4C);BraA08g020340.4C(BraA08g020340.4C);BraA07g016400.4C(BraA07g016400.4C);BraA10g018440.4C(BraA10g018440.4C);BraA02g033290.4C(BraA02g033290.4C);BraA08g022760.4C(BraA08g022760.4C);BraA06g041340.4C(BraA06g041340.4C)	0.0103354
GO:0042221	BP	response to chemical	5.19549e-13	1.64048e-10	BraA07g023390.4C(BraA07g023390.4C);BraA04g004110.4C(BraA04g004110.4C);BraA08g030170.4C(BraA08g030170.4C);BraA03g038340.4C(BraA03g038340.4C);BraA06g033860.4C(BraA06g033860.4C);BraA09g023610.4C(BraA09g023610.4C);BraA09g008760.4C(BraA09g008760.4C);BraA02g020510.4C(BraA02g020510.4C);BraA09g017220.4C(BraA09g017220.4C);BraA09g059720.4C(BraA09g059720.4C);BraA06g030600.4C(BraA06g030600.4C);BraA01g015460.…	BraA03g022900.4C(BraA03g022900.4C);BraA09g060690.4C(BraA09g060690.4C);BraA02g024880.4C(BraA02g024880.4C);BraA08g020340.4C(BraA08g020340.4C);BraA07g016400.4C(BraA07g016400.4C);BraA09g052240.4C(BraA09g052240.4C);BraA07g012450.4C(BraA07g012450.4C);BraA10g018440.4C(BraA10g018440.4C);BraA02g033290.4C(BraA02g033290.4C);BraA08g022760.4C(BraA08g022760.4C)	0.00975808
GO:0001101	BP	response to acid chemical	1.8822e-10	4.75444e-08	BraA07g023390.4C(BraA07g023390.4C);BraA04g004110.4C(BraA04g004110.4C);BraA08g030170.4C(BraA08g030170.4C);BraA06g033860.4C(BraA06g033860.4C);BraA09g023610.4C(BraA09g023610.4C);BraA09g008760.4C(BraA09g008760.4C);BraA02g020510.4C(BraA02g020510.4C);BraA09g017220.4C(BraA09g017220.4C);BraA06g030600.4C(BraA06g030600.4C);BraA08g028050.4C(BraA08g028050.4C);BraA07g036120.4C(BraA07g036120.4C);BraA06g046240.…	BraA09g060690.4C(BraA09g060690.4C);BraA02g024880.4C(BraA02g024880.4C);BraA08g020340.4C(BraA08g020340.4C);BraA07g016400.4C(BraA07g016400.4C);BraA08g022760.4C(BraA08g022760.4C)	0.0139442
GO:0010033	BP	response to organic substance	9.47541e-10	1.89125e-07	BraA07g023390.4C(BraA07g023390.4C);BraA04g004110.4C(BraA04g004110.4C);BraA08g030170.4C(BraA08g030170.4C);BraA03g038340.4C(BraA03g038340.4C);BraA09g023610.4C(BraA09g023610.4C);BraA09g008760.4C(BraA09g008760.4C);BraA09g017220.4C(BraA09g017220.4C);BraA09g059720.4C(BraA09g059720.4C);BraA06g030600.4C(BraA06g030600.4C);BraA04g033480.4C(BraA04g033480.4C);BraA02g012550.4C(BraA02g012550.4C);BraA09g027790.…	BraA03g022900.4C(BraA03g022900.4C);BraA09g060690.4C(BraA09g060690.4C);BraA02g024880.4C(BraA02g024880.4C);BraA08g020340.4C(BraA08g020340.4C);BraA07g016400.4C(BraA07g016400.4C);BraA09g052240.4C(BraA09g052240.4C);BraA07g012450.4C(BraA07g012450.4C);BraA10g018440.4C(BraA10g018440.4C);BraA08g022760.4C(BraA08g022760.4C)	0.0102506
GO:0009753	BP	response to jasmonic acid	1.0482e-09	1.89125e-07	BraA07g023390.4C(BraA07g023390.4C);BraA04g004110.4C(BraA04g004110.4C);BraA08g030170.4C(BraA08g030170.4C);BraA09g023610.4C(BraA09g023610.4C);BraA09g008760.4C(BraA09g008760.4C);BraA09g017220.4C(BraA09g017220.4C);BraA06g030600.4C(BraA06g030600.4C);BraA08g028050.4C(BraA08g028050.4C);BraA07g042120.4C(BraA07g042120.4C);BraA08g024280.4C(BraA08g024280.4C);BraA03g041450.4C(BraA03g041450.4C);BraA03g067370.…	BraA09g060690.4C(BraA09g060690.4C);BraA10g018440.4C(BraA10g018440.4C)	0.0306346
GO:0070542	BP	response to fatty acid	1.34759e-09	2.12751e-07	BraA07g023390.4C(BraA07g023390.4C);BraA04g004110.4C(BraA04g004110.4C);BraA08g030170.4C(BraA08g030170.4C);BraA09g023610.4C(BraA09g023610.4C);BraA09g008760.4C(BraA09g008760.4C);BraA09g017220.4C(BraA09g017220.4C);BraA06g030600.4C(BraA06g030600.4C);BraA08g028050.4C(BraA08g028050.4C);BraA07g042120.4C(BraA07g042120.4C);BraA08g024280.4C(BraA08g024280.4C);BraA03g041450.4C(BraA03g041450.4C);BraA03g067370.…	BraA09g060690.4C(BraA09g060690.4C);BraA10g018440.4C(BraA10g018440.4C)	0.0300429
GO:0009605	BP	response to external stimulus	5.1722e-09	6.54798e-07	BraA07g023390.4C(BraA07g023390.4C);BraA05g007520.4C(BraA05g007520.4C);BraA04g004110.4C(BraA04g004110.4C);BraA08g030170.4C(BraA08g030170.4C);BraA09g023610.4C(BraA09g023610.4C);BraA09g008760.4C(BraA09g008760.4C);BraA06g015720.4C(BraA06g015720.4C);BraA09g017220.4C(BraA09g017220.4C);BraA06g030600.4C(BraA06g030600.4C);BraA03g027850.4C(BraA03g027850.4C);BraA02g012550.4C(BraA02g012550.4C);BraA04g012960.…	BraA02g024880.4C(BraA02g024880.4C);BraA08g020340.4C(BraA08g020340.4C);BraA09g052240.4C(BraA09g052240.4C);BraA10g018440.4C(BraA10g018440.4C);BraA08g022760.4C(BraA08g022760.4C);BraA07g023760.4C(BraA07g023760.4C)	0.0116653
GO:0051707	BP	response to other organism	1.09518e-08	1.21257e-06	BraA07g023390.4C(BraA07g023390.4C);BraA05g007520.4C(BraA05g007520.4C);BraA04g004110.4C(BraA04g004110.4C);BraA08g030170.4C(BraA08g030170.4C);BraA09g023610.4C(BraA09g023610.4C);BraA09g008760.4C(BraA09g008760.4C);BraA06g015720.4C(BraA06g015720.4C);BraA09g017220.4C(BraA09g017220.4C);BraA06g030600.4C(BraA06g030600.4C);BraA03g027850.4C(BraA03g027850.4C);BraA04g012960.4C(BraA04g012960.4C);BraA06g019180.…	BraA02g024880.4C(BraA02g024880.4C);BraA10g018440.4C(BraA10g018440.4C);BraA08g022760.4C(BraA08g022760.4C);BraA07g023760.4C(BraA07g023760.4C)	0.0134907
GO:0043207	BP	response to external biotic stimulus	1.1693e-08	1.21257e-06	BraA07g023390.4C(BraA07g023390.4C);BraA05g007520.4C(BraA05g007520.4C);BraA04g004110.4C(BraA04g004110.4C);BraA08g030170.4C(BraA08g030170.4C);BraA09g023610.4C(BraA09g023610.4C);BraA09g008760.4C(BraA09g008760.4C);BraA06g015720.4C(BraA06g015720.4C);BraA09g017220.4C(BraA09g017220.4C);BraA06g030600.4C(BraA06g030600.4C);BraA03g027850.4C(BraA03g027850.4C);BraA04g012960.4C(BraA04g012960.4C);BraA06g019180.…	BraA02g024880.4C(BraA02g024880.4C);BraA10g018440.4C(BraA10g018440.4C);BraA08g022760.4C(BraA08g022760.4C);BraA07g023760.4C(BraA07g023760.4C)	0.0134454
GO:0009607	BP	response to biotic stimulus	1.24809e-08	1.21257e-06	BraA07g023390.4C(BraA07g023390.4C);BraA05g007520.4C(BraA05g007520.4C);BraA04g004110.4C(BraA04g004110.4C);BraA08g030170.4C(BraA08g030170.4C);BraA09g023610.4C(BraA09g023610.4C);BraA09g008760.4C(BraA09g008760.4C);BraA06g015720.4C(BraA06g015720.4C);BraA09g017220.4C(BraA09g017220.4C);BraA06g030600.4C(BraA06g030600.4C);BraA03g027850.4C(BraA03g027850.4C);BraA04g012960.4C(BraA04g012960.4C);BraA06g019180.…	BraA02g024880.4C(BraA02g024880.4C);BraA10g018440.4C(BraA10g018440.4C);BraA08g022760.4C(BraA08g022760.4C);BraA07g023760.4C(BraA07g023760.4C)	0.0134003
GO:0009725	BP	response to hormone	1.5724e-08	1.41853e-06	BraA07g023390.4C(BraA07g023390.4C);BraA04g004110.4C(BraA04g004110.4C);BraA08g030170.4C(BraA08g030170.4C);BraA09g023610.4C(BraA09g023610.4C);BraA09g008760.4C(BraA09g008760.4C);BraA09g017220.4C(BraA09g017220.4C);BraA09g059720.4C(BraA09g059720.4C);BraA06g030600.4C(BraA06g030600.4C);BraA04g033480.4C(BraA04g033480.4C);BraA02g012550.4C(BraA02g012550.4C);BraA09g027790.4C(BraA09g027790.4C);BraA08g028050.…	BraA03g022900.4C(BraA03g022900.4C);BraA09g060690.4C(BraA09g060690.4C);BraA02g024880.4C(BraA02g024880.4C);BraA08g020340.4C(BraA08g020340.4C);BraA07g016400.4C(BraA07g016400.4C);BraA09g052240.4C(BraA09g052240.4C);BraA07g012450.4C(BraA07g012450.4C);BraA10g018440.4C(BraA10g018440.4C)	0.0107836
GO:0044419	BP	biological process involved in interspecies interaction between organisms	2.61794e-08	2.20431e-06	BraA07g023390.4C(BraA07g023390.4C);BraA05g007520.4C(BraA05g007520.4C);BraA04g004110.4C(BraA04g004110.4C);BraA08g030170.4C(BraA08g030170.4C);BraA09g023610.4C(BraA09g023610.4C);BraA09g008760.4C(BraA09g008760.4C);BraA06g015720.4C(BraA06g015720.4C);BraA09g017220.4C(BraA09g017220.4C);BraA06g030600.4C(BraA06g030600.4C);BraA03g027850.4C(BraA03g027850.4C);BraA04g012960.4C(BraA04g012960.4C);BraA06g019180.…	BraA02g024880.4C(BraA02g024880.4C);BraA10g018440.4C(BraA10g018440.4C);BraA08g022760.4C(BraA08g022760.4C);BraA07g023760.4C(BraA07g023760.4C)	0.0128963
GO:0140110	MF	transcription regulator activity	3.12535e-08	2.37817e-06	BraA07g023390.4C(BraA07g023390.4C);BraA04g004110.4C(BraA04g004110.4C);BraA09g023610.4C(BraA09g023610.4C);BraA09g008760.4C(BraA09g008760.4C);BraA10g011050.4C(BraA10g011050.4C);BraA09g059720.4C(BraA09g059720.4C);BraA06g030600.4C(BraA06g030600.4C);BraA04g033480.4C(BraA04g033480.4C);BraA08g028050.4C(BraA08g028050.4C);BraA06g046240.4C(BraA06g046240.4C);BraA07g042120.4C(BraA07g042120.4C);BraA08g024280.…	BraA03g022900.4C(BraA03g022900.4C);BraA09g060690.4C(BraA09g060690.4C);BraA02g024880.4C(BraA02g024880.4C);BraA03g002820.4C(BraA03g002820.4C);BraA09g052240.4C(BraA09g052240.4C)	0.0111067
GO:0009719	BP	response to endogenous stimulus	3.20102e-08	2.37817e-06	BraA07g023390.4C(BraA07g023390.4C);BraA04g004110.4C(BraA04g004110.4C);BraA08g030170.4C(BraA08g030170.4C);BraA09g023610.4C(BraA09g023610.4C);BraA09g008760.4C(BraA09g008760.4C);BraA09g017220.4C(BraA09g017220.4C);BraA09g059720.4C(BraA09g059720.4C);BraA06g030600.4C(BraA06g030600.4C);BraA04g033480.4C(BraA04g033480.4C);BraA02g012550.4C(BraA02g012550.4C);BraA09g027790.4C(BraA09g027790.4C);BraA08g028050.…	BraA03g022900.4C(BraA03g022900.4C);BraA09g060690.4C(BraA09g060690.4C);BraA02g024880.4C(BraA02g024880.4C);BraA08g020340.4C(BraA08g020340.4C);BraA07g016400.4C(BraA07g016400.4C);BraA09g052240.4C(BraA09g052240.4C);BraA07g012450.4C(BraA07g012450.4C);BraA10g018440.4C(BraA10g018440.4C)	0.0104566
GO:0010200	BP	response to chitin	3.85611e-08	2.7057e-06	BraA07g023390.4C(BraA07g023390.4C);BraA04g004110.4C(BraA04g004110.4C);BraA03g038340.4C(BraA03g038340.4C);BraA09g023610.4C(BraA09g023610.4C);BraA04g033480.4C(BraA04g033480.4C);BraA02g010860.4C(BraA02g010860.4C);BraA01g003960.4C(BraA01g003960.4C);BraA03g041450.4C(BraA03g041450.4C);BraA05g007310.4C(BraA05g007310.4C);BraA08g016750.4C(BraA08g016750.4C)	-	0.0383142
GO:0009611	BP	response to wounding	6.22518e-08	4.1381e-06	BraA08g030170.4C(BraA08g030170.4C);BraA09g017220.4C(BraA09g017220.4C);BraA09g020170.4C(BraA09g020170.4C);BraA08g024280.4C(BraA08g024280.4C);BraA06g019180.4C(BraA06g019180.4C);BraA02g010860.4C(BraA02g010860.4C);BraA08g036760.4C(BraA08g036760.4C);BraA03g067370.4C(BraA03g067370.4C)	BraA09g060690.4C(BraA09g060690.4C);BraA02g024880.4C(BraA02g024880.4C);BraA10g018440.4C(BraA10g018440.4C);BraA02g033290.4C(BraA02g033290.4C)	0.0273973
GO:1901362	BP	organic cyclic compound biosynthetic process	9.89071e-08	6.24598e-06	BraA07g023390.4C(BraA07g023390.4C);BraA04g004110.4C(BraA04g004110.4C);BraA02g000650.4C(BraA02g000650.4C);BraA09g023610.4C(BraA09g023610.4C);BraA09g008760.4C(BraA09g008760.4C);BraA10g011050.4C(BraA10g011050.4C);BraA09g059720.4C(BraA09g059720.4C);BraA06g030600.4C(BraA06g030600.4C);BraA04g033480.4C(BraA04g033480.4C);BraA08g028050.4C(BraA08g028050.4C);BraA06g046240.4C(BraA06g046240.4C);BraA02g033200.…	BraA03g022900.4C(BraA03g022900.4C);BraA01g002510.4C(BraA01g002510.4C);BraA09g060690.4C(BraA09g060690.4C);BraA02g024880.4C(BraA02g024880.4C);BraA03g002820.4C(BraA03g002820.4C);BraA09g052240.4C(BraA09g052240.4C);BraA02g033290.4C(BraA02g033290.4C);BraA08g022760.4C(BraA08g022760.4C)	0.00846682
GO:0006952	BP	defense response	1.51566e-07	9.11563e-06	BraA07g023390.4C(BraA07g023390.4C);BraA04g004110.4C(BraA04g004110.4C);BraA03g038340.4C(BraA03g038340.4C);BraA09g023610.4C(BraA09g023610.4C);BraA09g008760.4C(BraA09g008760.4C);BraA06g015720.4C(BraA06g015720.4C);BraA06g030600.4C(BraA06g030600.4C);BraA03g027850.4C(BraA03g027850.4C);BraA09g027790.4C(BraA09g027790.4C);BraA04g012960.4C(BraA04g012960.4C);BraA08g024280.4C(BraA08g024280.4C);BraA06g019180.…	BraA09g060690.4C(BraA09g060690.4C);BraA02g024880.4C(BraA02g024880.4C);BraA10g018440.4C(BraA10g018440.4C);BraA08g022760.4C(BraA08g022760.4C)	0.0132827
GO:0003700	MF	DNA-binding transcription factor activity	1.69274e-07	9.71785e-06	BraA07g023390.4C(BraA07g023390.4C);BraA04g004110.4C(BraA04g004110.4C);BraA09g023610.4C(BraA09g023610.4C);BraA09g008760.4C(BraA09g008760.4C);BraA10g011050.4C(BraA10g011050.4C);BraA09g059720.4C(BraA09g059720.4C);BraA06g030600.4C(BraA06g030600.4C);BraA04g033480.4C(BraA04g033480.4C);BraA08g028050.4C(BraA08g028050.4C);BraA06g046240.4C(BraA06g046240.4C);BraA07g042120.4C(BraA07g042120.4C);BraA09g063860.…	BraA03g022900.4C(BraA03g022900.4C);BraA02g024880.4C(BraA02g024880.4C);BraA03g002820.4C(BraA03g002820.4C);BraA09g052240.4C(BraA09g052240.4C)	0.0109106
GO:0010035	BP	response to inorganic substance	2.57833e-07	1.41584e-05	BraA06g033860.4C(BraA06g033860.4C);BraA02g020510.4C(BraA02g020510.4C);BraA09g017220.4C(BraA09g017220.4C);BraA07g036120.4C(BraA07g036120.4C);BraA02g032670.4C(BraA02g032670.4C);BraA06g046240.4C(BraA06g046240.4C);BraA09g020170.4C(BraA09g020170.4C);BraA02g033200.4C(BraA02g033200.4C);BraA09g063860.4C(BraA09g063860.4C);BraA09g022100.4C(BraA09g022100.4C);BraA04g033300.4C(BraA04g033300.4C);BraA03g041450.…	BraA02g024880.4C(BraA02g024880.4C);BraA08g020340.4C(BraA08g020340.4C);BraA07g016400.4C(BraA07g016400.4C);BraA02g033290.4C(BraA02g033290.4C);BraA08g022760.4C(BraA08g022760.4C)	0.0128676
GO:0019438	BP	aromatic compound biosynthetic process	4.15372e-07	2.18589e-05	BraA07g023390.4C(BraA07g023390.4C);BraA04g004110.4C(BraA04g004110.4C);BraA02g000650.4C(BraA02g000650.4C);BraA09g023610.4C(BraA09g023610.4C);BraA09g008760.4C(BraA09g008760.4C);BraA10g011050.4C(BraA10g011050.4C);BraA09g059720.4C(BraA09g059720.4C);BraA06g030600.4C(BraA06g030600.4C);BraA04g033480.4C(BraA04g033480.4C);BraA08g028050.4C(BraA08g028050.4C);BraA06g046240.4C(BraA06g046240.4C);BraA07g042120.…	BraA03g022900.4C(BraA03g022900.4C);BraA01g002510.4C(BraA01g002510.4C);BraA09g060690.4C(BraA09g060690.4C);BraA02g024880.4C(BraA02g024880.4C);BraA03g002820.4C(BraA03g002820.4C);BraA09g052240.4C(BraA09g052240.4C);BraA02g033290.4C(BraA02g033290.4C);BraA08g022760.4C(BraA08g022760.4C)	0.00833929
GO:0033993	BP	response to lipid	5.6896e-07	2.87438e-05	BraA07g023390.4C(BraA07g023390.4C);BraA04g004110.4C(BraA04g004110.4C);BraA08g030170.4C(BraA08g030170.4C);BraA09g023610.4C(BraA09g023610.4C);BraA09g008760.4C(BraA09g008760.4C);BraA09g017220.4C(BraA09g017220.4C);BraA06g030600.4C(BraA06g030600.4C);BraA02g012550.4C(BraA02g012550.4C);BraA09g027790.4C(BraA09g027790.4C);BraA08g028050.4C(BraA08g028050.4C);BraA07g042120.4C(BraA07g042120.4C);BraA04g012960.…	BraA09g060690.4C(BraA09g060690.4C);BraA02g024880.4C(BraA02g024880.4C);BraA08g020340.4C(BraA08g020340.4C);BraA07g016400.4C(BraA07g016400.4C);BraA10g018440.4C(BraA10g018440.4C)	0.0122664
GO:0009628	BP	response to abiotic stimulus	6.46688e-07	3.14141e-05	BraA08g030170.4C(BraA08g030170.4C);BraA06g033860.4C(BraA06g033860.4C);BraA02g000650.4C(BraA02g000650.4C);BraA02g012550.4C(BraA02g012550.4C);BraA08g028050.4C(BraA08g028050.4C);BraA07g036120.4C(BraA07g036120.4C);BraA06g046240.4C(BraA06g046240.4C);BraA02g033200.4C(BraA02g033200.4C);BraA07g042120.4C(BraA07g042120.4C);BraA09g063860.4C(BraA09g063860.4C);BraA02g010860.4C(BraA02g010860.4C);BraA09g022100.…	BraA03g022900.4C(BraA03g022900.4C);BraA01g002510.4C(BraA01g002510.4C);BraA02g024880.4C(BraA02g024880.4C);BraA08g020340.4C(BraA08g020340.4C);BraA07g016400.4C(BraA07g016400.4C);BraA09g052240.4C(BraA09g052240.4C);BraA07g012450.4C(BraA07g012450.4C);BraA07g042150.4C(BraA07g042150.4C);BraA08g022760.4C(BraA08g022760.4C);BraA06g041340.4C(BraA06g041340.4C)	0.008926
GO:0010243	BP	response to organonitrogen compound	7.12955e-07	3.33505e-05	BraA07g023390.4C(BraA07g023390.4C);BraA04g004110.4C(BraA04g004110.4C);BraA03g038340.4C(BraA03g038340.4C);BraA09g023610.4C(BraA09g023610.4C);BraA04g033480.4C(BraA04g033480.4C);BraA07g036120.4C(BraA07g036120.4C);BraA02g010860.4C(BraA02g010860.4C);BraA01g003960.4C(BraA01g003960.4C);BraA03g041450.4C(BraA03g041450.4C);BraA05g007310.4C(BraA05g007310.4C);BraA08g016750.4C(BraA08g016750.4C)	BraA10g018440.4C(BraA10g018440.4C)	0.0218182
GO:0009414	BP	response to water deprivation	7.67856e-07	3.46358e-05	BraA06g033860.4C(BraA06g033860.4C);BraA07g036120.4C(BraA07g036120.4C);BraA06g046240.4C(BraA06g046240.4C);BraA02g033200.4C(BraA02g033200.4C);BraA09g063860.4C(BraA09g063860.4C);BraA09g022100.4C(BraA09g022100.4C);BraA03g041450.4C(BraA03g041450.4C);BraA05g007310.4C(BraA05g007310.4C);BraA06g001790.4C(BraA06g001790.4C);BraA06g009320.4C(BraA06g009320.4C)	BraA02g024880.4C(BraA02g024880.4C);BraA07g016400.4C(BraA07g016400.4C);BraA08g022760.4C(BraA08g022760.4C)	0.0196375
GO:0009415	BP	response to water	1.00279e-06	4.36734e-05	BraA06g033860.4C(BraA06g033860.4C);BraA07g036120.4C(BraA07g036120.4C);BraA06g046240.4C(BraA06g046240.4C);BraA02g033200.4C(BraA02g033200.4C);BraA09g063860.4C(BraA09g063860.4C);BraA09g022100.4C(BraA09g022100.4C);BraA03g041450.4C(BraA03g041450.4C);BraA05g007310.4C(BraA05g007310.4C);BraA06g001790.4C(BraA06g001790.4C);BraA06g009320.4C(BraA06g009320.4C)	BraA02g024880.4C(BraA02g024880.4C);BraA07g016400.4C(BraA07g016400.4C);BraA08g022760.4C(BraA08g022760.4C)	0.019174
GO:0042445	BP	hormone metabolic process	1.09489e-06	4.60949e-05	BraA03g027850.4C(BraA03g027850.4C);BraA02g033200.4C(BraA02g033200.4C);BraA09g063860.4C(BraA09g063860.4C);BraA06g019180.4C(BraA06g019180.4C);BraA09g022100.4C(BraA09g022100.4C);BraA10g028520.4C(BraA10g028520.4C);BraA06g009320.4C(BraA06g009320.4C)	BraA03g022900.4C(BraA03g022900.4C);BraA09g052240.4C(BraA09g052240.4C);BraA08g022760.4C(BraA08g022760.4C);BraA06g041340.4C(BraA06g041340.4C)	0.0234043
GO:0050832	BP	defense response to fungus	1.26437e-06	5.15131e-05	BraA07g023390.4C(BraA07g023390.4C);BraA04g004110.4C(BraA04g004110.4C);BraA09g008760.4C(BraA09g008760.4C);BraA06g015720.4C(BraA06g015720.4C);BraA06g030600.4C(BraA06g030600.4C);BraA04g012960.4C(BraA04g012960.4C);BraA01g003960.4C(BraA01g003960.4C);BraA05g007310.4C(BraA05g007310.4C);BraA08g036760.4C(BraA08g036760.4C);BraA08g016750.4C(BraA08g016750.4C)	BraA02g024880.4C(BraA02g024880.4C)	0.0230608
GO:1903506	BP	regulation of nucleic acid-templated transcription	1.67064e-06	6.20593e-05	BraA07g023390.4C(BraA07g023390.4C);BraA04g004110.4C(BraA04g004110.4C);BraA02g000650.4C(BraA02g000650.4C);BraA09g023610.4C(BraA09g023610.4C);BraA09g008760.4C(BraA09g008760.4C);BraA10g011050.4C(BraA10g011050.4C);BraA09g059720.4C(BraA09g059720.4C);BraA06g030600.4C(BraA06g030600.4C);BraA04g033480.4C(BraA04g033480.4C);BraA08g028050.4C(BraA08g028050.4C);BraA06g046240.4C(BraA06g046240.4C);BraA07g042120.…	BraA03g022900.4C(BraA03g022900.4C);BraA09g060690.4C(BraA09g060690.4C);BraA02g024880.4C(BraA02g024880.4C);BraA03g002820.4C(BraA03g002820.4C);BraA09g052240.4C(BraA09g052240.4C)	0.00895891
GO:2001141	BP	regulation of RNA biosynthetic process	1.67064e-06	6.20593e-05	BraA07g023390.4C(BraA07g023390.4C);BraA04g004110.4C(BraA04g004110.4C);BraA02g000650.4C(BraA02g000650.4C);BraA09g023610.4C(BraA09g023610.4C);BraA09g008760.4C(BraA09g008760.4C);BraA10g011050.4C(BraA10g011050.4C);BraA09g059720.4C(BraA09g059720.4C);BraA06g030600.4C(BraA06g030600.4C);BraA04g033480.4C(BraA04g033480.4C);BraA08g028050.4C(BraA08g028050.4C);BraA06g046240.4C(BraA06g046240.4C);BraA07g042120.…	BraA03g022900.4C(BraA03g022900.4C);BraA09g060690.4C(BraA09g060690.4C);BraA02g024880.4C(BraA02g024880.4C);BraA03g002820.4C(BraA03g002820.4C);BraA09g052240.4C(BraA09g052240.4C)	0.00895891
GO:0009867	BP	jasmonic acid mediated signaling pathway	1.92114e-06	6.93255e-05	BraA07g023390.4C(BraA07g023390.4C);BraA04g004110.4C(BraA04g004110.4C);BraA09g023610.4C(BraA09g023610.4C);BraA09g008760.4C(BraA09g008760.4C);BraA06g030600.4C(BraA06g030600.4C);BraA08g024280.4C(BraA08g024280.4C)	BraA09g060690.4C(BraA09g060690.4C);BraA10g018440.4C(BraA10g018440.4C)	0.0349345
GO:0009620	BP	response to fungus	1.9948e-06	6.99843e-05	BraA07g023390.4C(BraA07g023390.4C);BraA04g004110.4C(BraA04g004110.4C);BraA08g030170.4C(BraA08g030170.4C);BraA09g008760.4C(BraA09g008760.4C);BraA06g015720.4C(BraA06g015720.4C);BraA06g030600.4C(BraA06g030600.4C);BraA04g012960.4C(BraA04g012960.4C);BraA01g003960.4C(BraA01g003960.4C);BraA05g007310.4C(BraA05g007310.4C);BraA08g036760.4C(BraA08g036760.4C);BraA08g016750.4C(BraA08g016750.4C)	BraA02g024880.4C(BraA02g024880.4C)	0.0197694
GO:0071395	BP	cellular response to jasmonic acid stimulus	2.48036e-06	8.46675e-05	BraA07g023390.4C(BraA07g023390.4C);BraA04g004110.4C(BraA04g004110.4C);BraA09g023610.4C(BraA09g023610.4C);BraA09g008760.4C(BraA09g008760.4C);BraA06g030600.4C(BraA06g030600.4C);BraA08g024280.4C(BraA08g024280.4C)	BraA09g060690.4C(BraA09g060690.4C);BraA10g018440.4C(BraA10g018440.4C)	0.0337553
GO:0097659	BP	nucleic acid-templated transcription	3.06801e-06	0.000101971	BraA07g023390.4C(BraA07g023390.4C);BraA04g004110.4C(BraA04g004110.4C);BraA02g000650.4C(BraA02g000650.4C);BraA09g023610.4C(BraA09g023610.4C);BraA09g008760.4C(BraA09g008760.4C);BraA10g011050.4C(BraA10g011050.4C);BraA09g059720.4C(BraA09g059720.4C);BraA06g030600.4C(BraA06g030600.4C);BraA04g033480.4C(BraA04g033480.4C);BraA08g028050.4C(BraA08g028050.4C);BraA06g046240.4C(BraA06g046240.4C);BraA07g042120.…	BraA03g022900.4C(BraA03g022900.4C);BraA09g060690.4C(BraA09g060690.4C);BraA02g024880.4C(BraA02g024880.4C);BraA03g002820.4C(BraA03g002820.4C);BraA09g052240.4C(BraA09g052240.4C)	0.00869826
GO:0071398	BP	cellular response to fatty acid	3.26946e-06	0.000105526	BraA07g023390.4C(BraA07g023390.4C);BraA04g004110.4C(BraA04g004110.4C);BraA09g023610.4C(BraA09g023610.4C);BraA09g008760.4C(BraA09g008760.4C);BraA06g030600.4C(BraA06g030600.4C);BraA08g024280.4C(BraA08g024280.4C)	BraA09g060690.4C(BraA09g060690.4C);BraA10g018440.4C(BraA10g018440.4C)	0.0325203
GO:0032774	BP	RNA biosynthetic process	3.34206e-06	0.000105526	BraA07g023390.4C(BraA07g023390.4C);BraA04g004110.4C(BraA04g004110.4C);BraA02g000650.4C(BraA02g000650.4C);BraA09g023610.4C(BraA09g023610.4C);BraA09g008760.4C(BraA09g008760.4C);BraA10g011050.4C(BraA10g011050.4C);BraA09g059720.4C(BraA09g059720.4C);BraA06g030600.4C(BraA06g030600.4C);BraA04g033480.4C(BraA04g033480.4C);BraA08g028050.4C(BraA08g028050.4C);BraA06g046240.4C(BraA06g046240.4C);BraA07g042120.…	BraA03g022900.4C(BraA03g022900.4C);BraA09g060690.4C(BraA09g060690.4C);BraA02g024880.4C(BraA02g024880.4C);BraA03g002820.4C(BraA03g002820.4C);BraA09g052240.4C(BraA09g052240.4C)	0.00866189
GO:0042446	BP	hormone biosynthetic process	4.35674e-06	0.000134209	BraA02g033200.4C(BraA02g033200.4C);BraA09g063860.4C(BraA09g063860.4C);BraA09g022100.4C(BraA09g022100.4C);BraA10g028520.4C(BraA10g028520.4C);BraA06g009320.4C(BraA06g009320.4C)	BraA03g022900.4C(BraA03g022900.4C);BraA09g052240.4C(BraA09g052240.4C);BraA08g022760.4C(BraA08g022760.4C);BraA06g041340.4C(BraA06g041340.4C)	0.0263158
GO:0006721	BP	terpenoid metabolic process	5.81295e-06	0.000174804	BraA09g017220.4C(BraA09g017220.4C);BraA02g033200.4C(BraA02g033200.4C);BraA09g063860.4C(BraA09g063860.4C);BraA02g038900.4C(BraA02g038900.4C);BraA09g022100.4C(BraA09g022100.4C);BraA03g067370.4C(BraA03g067370.4C);BraA06g009320.4C(BraA06g009320.4C)	BraA04g013440.4C(BraA04g013440.4C)	0.0300752
GO:0009058	BP	biosynthetic process	6.00095e-06	0.00017626	BraA07g023390.4C(BraA07g023390.4C);BraA04g004110.4C(BraA04g004110.4C);BraA02g000650.4C(BraA02g000650.4C);BraA09g023610.4C(BraA09g023610.4C);BraA09g008760.4C(BraA09g008760.4C);BraA10g011050.4C(BraA10g011050.4C);BraA09g017220.4C(BraA09g017220.4C);BraA09g059720.4C(BraA09g059720.4C);BraA06g030600.4C(BraA06g030600.4C);BraA04g033480.4C(BraA04g033480.4C);BraA08g028050.4C(BraA08g028050.4C);BraA06g046240.…	BraA03g022900.4C(BraA03g022900.4C);BraA01g002510.4C(BraA01g002510.4C);BraA09g060690.4C(BraA09g060690.4C);BraA02g024880.4C(BraA02g024880.4C);BraA03g002820.4C(BraA03g002820.4C);BraA09g052240.4C(BraA09g052240.4C);BraA02g033290.4C(BraA02g033290.4C);BraA07g042150.4C(BraA07g042150.4C);BraA08g022760.4C(BraA08g022760.4C);BraA06g041340.4C(BraA06g041340.4C);BraA04g013440.4C(BraA04g013440.4C)	0.00651852
GO:0051252	BP	regulation of RNA metabolic process	6.20736e-06	0.000178179	BraA07g023390.4C(BraA07g023390.4C);BraA04g004110.4C(BraA04g004110.4C);BraA02g000650.4C(BraA02g000650.4C);BraA09g023610.4C(BraA09g023610.4C);BraA09g008760.4C(BraA09g008760.4C);BraA10g011050.4C(BraA10g011050.4C);BraA09g059720.4C(BraA09g059720.4C);BraA06g030600.4C(BraA06g030600.4C);BraA04g033480.4C(BraA04g033480.4C);BraA08g028050.4C(BraA08g028050.4C);BraA06g046240.4C(BraA06g046240.4C);BraA07g042120.…	BraA03g022900.4C(BraA03g022900.4C);BraA09g060690.4C(BraA09g060690.4C);BraA02g024880.4C(BraA02g024880.4C);BraA03g002820.4C(BraA03g002820.4C);BraA09g052240.4C(BraA09g052240.4C)	0.00840093
GO:0009409	BP	response to cold	7.49682e-06	0.000207727	BraA02g012550.4C(BraA02g012550.4C);BraA08g028050.4C(BraA08g028050.4C);BraA07g042120.4C(BraA07g042120.4C);BraA09g063860.4C(BraA09g063860.4C);BraA02g010860.4C(BraA02g010860.4C);BraA03g041450.4C(BraA03g041450.4C);BraA05g007310.4C(BraA05g007310.4C);BraA10g020730.4C(BraA10g020730.4C);BraA06g009320.4C(BraA06g009320.4C)	BraA02g024880.4C(BraA02g024880.4C);BraA07g016400.4C(BraA07g016400.4C);BraA06g041340.4C(BraA06g041340.4C)	0.0173661
GO:0098542	BP	defense response to other organism	7.56566e-06	0.000207727	BraA07g023390.4C(BraA07g023390.4C);BraA04g004110.4C(BraA04g004110.4C);BraA09g023610.4C(BraA09g023610.4C);BraA09g008760.4C(BraA09g008760.4C);BraA06g015720.4C(BraA06g015720.4C);BraA06g030600.4C(BraA06g030600.4C);BraA03g027850.4C(BraA03g027850.4C);BraA04g012960.4C(BraA04g012960.4C);BraA06g019180.4C(BraA06g019180.4C);BraA01g003960.4C(BraA01g003960.4C);BraA05g007310.4C(BraA05g007310.4C);BraA08g036760.…	BraA02g024880.4C(BraA02g024880.4C);BraA10g018440.4C(BraA10g018440.4C);BraA08g022760.4C(BraA08g022760.4C)	0.0123816
GO:0018130	BP	heterocycle biosynthetic process	8.29895e-06	0.000219997	BraA07g023390.4C(BraA07g023390.4C);BraA04g004110.4C(BraA04g004110.4C);BraA02g000650.4C(BraA02g000650.4C);BraA09g023610.4C(BraA09g023610.4C);BraA09g008760.4C(BraA09g008760.4C);BraA10g011050.4C(BraA10g011050.4C);BraA09g059720.4C(BraA09g059720.4C);BraA06g030600.4C(BraA06g030600.4C);BraA04g033480.4C(BraA04g033480.4C);BraA08g028050.4C(BraA08g028050.4C);BraA06g046240.4C(BraA06g046240.4C);BraA07g042120.…	BraA03g022900.4C(BraA03g022900.4C);BraA09g060690.4C(BraA09g060690.4C);BraA02g024880.4C(BraA02g024880.4C);BraA03g002820.4C(BraA03g002820.4C);BraA09g052240.4C(BraA09g052240.4C);BraA02g033290.4C(BraA02g033290.4C);BraA08g022760.4C(BraA08g022760.4C)	0.00778021
GO:0031326	BP	regulation of cellular biosynthetic process	8.49381e-06	0.000219997	BraA07g023390.4C(BraA07g023390.4C);BraA04g004110.4C(BraA04g004110.4C);BraA02g000650.4C(BraA02g000650.4C);BraA09g023610.4C(BraA09g023610.4C);BraA09g008760.4C(BraA09g008760.4C);BraA10g011050.4C(BraA10g011050.4C);BraA09g059720.4C(BraA09g059720.4C);BraA06g030600.4C(BraA06g030600.4C);BraA04g033480.4C(BraA04g033480.4C);BraA08g028050.4C(BraA08g028050.4C);BraA06g046240.4C(BraA06g046240.4C);BraA07g042120.…	BraA03g022900.4C(BraA03g022900.4C);BraA09g060690.4C(BraA09g060690.4C);BraA02g024880.4C(BraA02g024880.4C);BraA03g002820.4C(BraA03g002820.4C);BraA09g052240.4C(BraA09g052240.4C)	0.0080928
GO:1901576	BP	organic substance biosynthetic process	8.53512e-06	0.000219997	BraA07g023390.4C(BraA07g023390.4C);BraA04g004110.4C(BraA04g004110.4C);BraA02g000650.4C(BraA02g000650.4C);BraA09g023610.4C(BraA09g023610.4C);BraA09g008760.4C(BraA09g008760.4C);BraA10g011050.4C(BraA10g011050.4C);BraA09g017220.4C(BraA09g017220.4C);BraA09g059720.4C(BraA09g059720.4C);BraA06g030600.4C(BraA06g030600.4C);BraA04g033480.4C(BraA04g033480.4C);BraA08g028050.4C(BraA08g028050.4C);BraA06g046240.…	BraA03g022900.4C(BraA03g022900.4C);BraA01g002510.4C(BraA01g002510.4C);BraA09g060690.4C(BraA09g060690.4C);BraA02g024880.4C(BraA02g024880.4C);BraA03g002820.4C(BraA03g002820.4C);BraA09g052240.4C(BraA09g052240.4C);BraA02g033290.4C(BraA02g033290.4C);BraA08g022760.4C(BraA08g022760.4C);BraA06g041340.4C(BraA06g041340.4C);BraA04g013440.4C(BraA04g013440.4C)	0.00652405
GO:0009889	BP	regulation of biosynthetic process	1.06309e-05	0.000264865	BraA07g023390.4C(BraA07g023390.4C);BraA04g004110.4C(BraA04g004110.4C);BraA02g000650.4C(BraA02g000650.4C);BraA09g023610.4C(BraA09g023610.4C);BraA09g008760.4C(BraA09g008760.4C);BraA10g011050.4C(BraA10g011050.4C);BraA09g059720.4C(BraA09g059720.4C);BraA06g030600.4C(BraA06g030600.4C);BraA04g033480.4C(BraA04g033480.4C);BraA08g028050.4C(BraA08g028050.4C);BraA06g046240.4C(BraA06g046240.4C);BraA07g042120.…	BraA03g022900.4C(BraA03g022900.4C);BraA09g060690.4C(BraA09g060690.4C);BraA02g024880.4C(BraA02g024880.4C);BraA03g002820.4C(BraA03g002820.4C);BraA09g052240.4C(BraA09g052240.4C)	0.00800427
GO:0003674	MF	molecular_function	1.06953e-05	0.000264865	BraA07g023390.4C(BraA07g023390.4C);BraA05g007520.4C(BraA05g007520.4C);BraA01g001790.4C(BraA01g001790.4C);BraA04g004110.4C(BraA04g004110.4C);BraA08g030170.4C(BraA08g030170.4C);BraA03g038340.4C(BraA03g038340.4C);BraA06g033860.4C(BraA06g033860.4C);BraA02g000650.4C(BraA02g000650.4C);BraA09g023610.4C(BraA09g023610.4C);BraA09g008760.4C(BraA09g008760.4C);BraA02g020510.4C(BraA02g020510.4C);BraA06g015720.…	BraA03g022900.4C(BraA03g022900.4C);BraA01g002510.4C(BraA01g002510.4C);BraA09g060690.4C(BraA09g060690.4C);BraA02g024880.4C(BraA02g024880.4C);BraA08g020340.4C(BraA08g020340.4C);BraA07g016400.4C(BraA07g016400.4C);BraA03g002820.4C(BraA03g002820.4C);BraA09g052240.4C(BraA09g052240.4C);BraA07g012450.4C(BraA07g012450.4C);BraA10g018440.4C(BraA10g018440.4C);BraA02g033290.4C(BraA02g033290.4C);BraA07g042150.…	0.0045754
GO:0006355	BP	regulation of DNA-templated transcription	1.23865e-05	0.000300849	BraA07g023390.4C(BraA07g023390.4C);BraA04g004110.4C(BraA04g004110.4C);BraA02g000650.4C(BraA02g000650.4C);BraA09g023610.4C(BraA09g023610.4C);BraA09g008760.4C(BraA09g008760.4C);BraA10g011050.4C(BraA10g011050.4C);BraA09g059720.4C(BraA09g059720.4C);BraA06g030600.4C(BraA06g030600.4C);BraA04g033480.4C(BraA04g033480.4C);BraA08g028050.4C(BraA08g028050.4C);BraA06g046240.4C(BraA06g046240.4C);BraA07g042120.…	BraA03g022900.4C(BraA03g022900.4C);BraA02g024880.4C(BraA02g024880.4C);BraA03g002820.4C(BraA03g002820.4C);BraA09g052240.4C(BraA09g052240.4C)	0.00849324
GO:0010556	BP	regulation of macromolecule biosynthetic process	1.30887e-05	0.000311905	BraA07g023390.4C(BraA07g023390.4C);BraA04g004110.4C(BraA04g004110.4C);BraA02g000650.4C(BraA02g000650.4C);BraA09g023610.4C(BraA09g023610.4C);BraA09g008760.4C(BraA09g008760.4C);BraA10g011050.4C(BraA10g011050.4C);BraA09g059720.4C(BraA09g059720.4C);BraA06g030600.4C(BraA06g030600.4C);BraA04g033480.4C(BraA04g033480.4C);BraA08g028050.4C(BraA08g028050.4C);BraA06g046240.4C(BraA06g046240.4C);BraA07g042120.…	BraA03g022900.4C(BraA03g022900.4C);BraA09g060690.4C(BraA09g060690.4C);BraA02g024880.4C(BraA02g024880.4C);BraA03g002820.4C(BraA03g002820.4C);BraA09g052240.4C(BraA09g052240.4C)	0.00809152
GO:0034654	BP	nucleobase-containing compound biosynthetic process	1.3832e-05	0.000323515	BraA07g023390.4C(BraA07g023390.4C);BraA04g004110.4C(BraA04g004110.4C);BraA02g000650.4C(BraA02g000650.4C);BraA09g023610.4C(BraA09g023610.4C);BraA09g008760.4C(BraA09g008760.4C);BraA10g011050.4C(BraA10g011050.4C);BraA09g059720.4C(BraA09g059720.4C);BraA06g030600.4C(BraA06g030600.4C);BraA04g033480.4C(BraA04g033480.4C);BraA08g028050.4C(BraA08g028050.4C);BraA06g046240.4C(BraA06g046240.4C);BraA07g042120.…	BraA03g022900.4C(BraA03g022900.4C);BraA09g060690.4C(BraA09g060690.4C);BraA02g024880.4C(BraA02g024880.4C);BraA03g002820.4C(BraA03g002820.4C);BraA09g052240.4C(BraA09g052240.4C);BraA02g033290.4C(BraA02g033290.4C)	0.00790097
GO:0019219	BP	regulation of nucleobase-containing compound metabolic process	1.48409e-05	0.0003408	BraA07g023390.4C(BraA07g023390.4C);BraA04g004110.4C(BraA04g004110.4C);BraA02g000650.4C(BraA02g000650.4C);BraA09g023610.4C(BraA09g023610.4C);BraA09g008760.4C(BraA09g008760.4C);BraA10g011050.4C(BraA10g011050.4C);BraA09g059720.4C(BraA09g059720.4C);BraA06g030600.4C(BraA06g030600.4C);BraA04g033480.4C(BraA04g033480.4C);BraA08g028050.4C(BraA08g028050.4C);BraA06g046240.4C(BraA06g046240.4C);BraA07g042120.…	BraA03g022900.4C(BraA03g022900.4C);BraA09g060690.4C(BraA09g060690.4C);BraA02g024880.4C(BraA02g024880.4C);BraA03g002820.4C(BraA03g002820.4C);BraA09g052240.4C(BraA09g052240.4C)	0.00803992
GO:0050826	BP	response to freezing	2.19591e-05	0.000485224	BraA08g028050.4C(BraA08g028050.4C);BraA07g042120.4C(BraA07g042120.4C);BraA09g063860.4C(BraA09g063860.4C);BraA06g009320.4C(BraA06g009320.4C)	-	0.0888889
GO:0006351	BP	DNA-templated transcription	2.21894e-05	0.000485224	BraA07g023390.4C(BraA07g023390.4C);BraA04g004110.4C(BraA04g004110.4C);BraA02g000650.4C(BraA02g000650.4C);BraA09g023610.4C(BraA09g023610.4C);BraA09g008760.4C(BraA09g008760.4C);BraA10g011050.4C(BraA10g011050.4C);BraA09g059720.4C(BraA09g059720.4C);BraA06g030600.4C(BraA06g030600.4C);BraA04g033480.4C(BraA04g033480.4C);BraA08g028050.4C(BraA08g028050.4C);BraA06g046240.4C(BraA06g046240.4C);BraA07g042120.…	BraA03g022900.4C(BraA03g022900.4C);BraA02g024880.4C(BraA02g024880.4C);BraA03g002820.4C(BraA03g002820.4C);BraA09g052240.4C(BraA09g052240.4C)	0.0082292
GO:1901698	BP	response to nitrogen compound	2.23224e-05	0.000485224	BraA07g023390.4C(BraA07g023390.4C);BraA04g004110.4C(BraA04g004110.4C);BraA03g038340.4C(BraA03g038340.4C);BraA09g023610.4C(BraA09g023610.4C);BraA04g033480.4C(BraA04g033480.4C);BraA07g036120.4C(BraA07g036120.4C);BraA02g010860.4C(BraA02g010860.4C);BraA01g003960.4C(BraA01g003960.4C);BraA03g041450.4C(BraA03g041450.4C);BraA05g007310.4C(BraA05g007310.4C);BraA08g016750.4C(BraA08g016750.4C)	BraA10g018440.4C(BraA10g018440.4C)	0.0155642
GO:0006720	BP	isoprenoid metabolic process	2.26668e-05	0.000485224	BraA09g017220.4C(BraA09g017220.4C);BraA02g033200.4C(BraA02g033200.4C);BraA09g063860.4C(BraA09g063860.4C);BraA02g038900.4C(BraA02g038900.4C);BraA09g022100.4C(BraA09g022100.4C);BraA03g067370.4C(BraA03g067370.4C);BraA06g009320.4C(BraA06g009320.4C)	BraA04g013440.4C(BraA04g013440.4C)	0.0249221
GO:0010817	BP	regulation of hormone levels	2.61007e-05	0.00054942	BraA03g027850.4C(BraA03g027850.4C);BraA02g033200.4C(BraA02g033200.4C);BraA09g063860.4C(BraA09g063860.4C);BraA06g019180.4C(BraA06g019180.4C);BraA09g022100.4C(BraA09g022100.4C);BraA10g028520.4C(BraA10g028520.4C);BraA06g009320.4C(BraA06g009320.4C)	BraA03g022900.4C(BraA03g022900.4C);BraA09g052240.4C(BraA09g052240.4C);BraA08g022760.4C(BraA08g022760.4C);BraA06g041340.4C(BraA06g041340.4C)	0.0167428
GO:0044249	BP	cellular biosynthetic process	3.16116e-05	0.000654515	BraA07g023390.4C(BraA07g023390.4C);BraA04g004110.4C(BraA04g004110.4C);BraA02g000650.4C(BraA02g000650.4C);BraA09g023610.4C(BraA09g023610.4C);BraA09g008760.4C(BraA09g008760.4C);BraA10g011050.4C(BraA10g011050.4C);BraA09g017220.4C(BraA09g017220.4C);BraA09g059720.4C(BraA09g059720.4C);BraA06g030600.4C(BraA06g030600.4C);BraA04g033480.4C(BraA04g033480.4C);BraA08g028050.4C(BraA08g028050.4C);BraA06g046240.…	BraA03g022900.4C(BraA03g022900.4C);BraA01g002510.4C(BraA01g002510.4C);BraA09g060690.4C(BraA09g060690.4C);BraA02g024880.4C(BraA02g024880.4C);BraA03g002820.4C(BraA03g002820.4C);BraA09g052240.4C(BraA09g052240.4C);BraA02g033290.4C(BraA02g033290.4C);BraA07g042150.4C(BraA07g042150.4C);BraA08g022760.4C(BraA08g022760.4C);BraA06g041340.4C(BraA06g041340.4C);BraA04g013440.4C(BraA04g013440.4C)	0.00637834
GO:0009416	BP	response to light stimulus	3.32949e-05	0.000678249	BraA08g030170.4C(BraA08g030170.4C);BraA02g000650.4C(BraA02g000650.4C);BraA07g036120.4C(BraA07g036120.4C);BraA02g033200.4C(BraA02g033200.4C);BraA02g010860.4C(BraA02g010860.4C);BraA09g022100.4C(BraA09g022100.4C);BraA03g003160.4C(BraA03g003160.4C);BraA08g036760.4C(BraA08g036760.4C);BraA03g003140.4C(BraA03g003140.4C);BraA10g020730.4C(BraA10g020730.4C)	BraA03g022900.4C(BraA03g022900.4C);BraA01g002510.4C(BraA01g002510.4C);BraA09g052240.4C(BraA09g052240.4C);BraA07g012450.4C(BraA07g012450.4C);BraA07g042150.4C(BraA07g042150.4C)	0.012215
GO:0009755	BP	hormone-mediated signaling pathway	3.52193e-05	0.000706062	BraA07g023390.4C(BraA07g023390.4C);BraA04g004110.4C(BraA04g004110.4C);BraA09g023610.4C(BraA09g023610.4C);BraA09g008760.4C(BraA09g008760.4C);BraA06g030600.4C(BraA06g030600.4C);BraA04g033480.4C(BraA04g033480.4C);BraA09g027790.4C(BraA09g027790.4C);BraA04g012960.4C(BraA04g012960.4C);BraA08g024280.4C(BraA08g024280.4C);BraA02g002100.4C(BraA02g002100.4C)	BraA03g022900.4C(BraA03g022900.4C);BraA09g060690.4C(BraA09g060690.4C);BraA02g024880.4C(BraA02g024880.4C);BraA09g052240.4C(BraA09g052240.4C);BraA10g018440.4C(BraA10g018440.4C)	0.0121556
GO:0080013	MF	(E,E)-geranyllinalool synthase activity	3.94508e-05	0.000778538	BraA09g017220.4C(BraA09g017220.4C);BraA03g067370.4C(BraA03g067370.4C)	-	0.666667
GO:0071704	BP	organic substance metabolic process	5.50869e-05	0.00107038	BraA07g023390.4C(BraA07g023390.4C);BraA01g001790.4C(BraA01g001790.4C);BraA04g004110.4C(BraA04g004110.4C);BraA08g030170.4C(BraA08g030170.4C);BraA03g038340.4C(BraA03g038340.4C);BraA02g000650.4C(BraA02g000650.4C);BraA09g023610.4C(BraA09g023610.4C);BraA09g008760.4C(BraA09g008760.4C);BraA02g020510.4C(BraA02g020510.4C);BraA06g015720.4C(BraA06g015720.4C);BraA10g011050.4C(BraA10g011050.4C);BraA09g017220.…	BraA03g022900.4C(BraA03g022900.4C);BraA01g002510.4C(BraA01g002510.4C);BraA09g060690.4C(BraA09g060690.4C);BraA02g024880.4C(BraA02g024880.4C);BraA08g020340.4C(BraA08g020340.4C);BraA03g002820.4C(BraA03g002820.4C);BraA09g052240.4C(BraA09g052240.4C);BraA10g018440.4C(BraA10g018440.4C);BraA02g033290.4C(BraA02g033290.4C);BraA07g042150.4C(BraA07g042150.4C);BraA08g022760.4C(BraA08g022760.4C);BraA06g041340.…	0.00504311
GO:0009682	BP	induced systemic resistance	5.63134e-05	0.00107404	BraA07g023390.4C(BraA07g023390.4C);BraA04g004110.4C(BraA04g004110.4C);BraA09g023610.4C(BraA09g023610.4C)	BraA08g022760.4C(BraA08g022760.4C)	0.0701754
GO:0009314	BP	response to radiation	5.69758e-05	0.00107404	BraA08g030170.4C(BraA08g030170.4C);BraA02g000650.4C(BraA02g000650.4C);BraA07g036120.4C(BraA07g036120.4C);BraA02g033200.4C(BraA02g033200.4C);BraA02g010860.4C(BraA02g010860.4C);BraA09g022100.4C(BraA09g022100.4C);BraA03g003160.4C(BraA03g003160.4C);BraA08g036760.4C(BraA08g036760.4C);BraA03g003140.4C(BraA03g003140.4C);BraA10g020730.4C(BraA10g020730.4C)	BraA03g022900.4C(BraA03g022900.4C);BraA01g002510.4C(BraA01g002510.4C);BraA09g052240.4C(BraA09g052240.4C);BraA07g012450.4C(BraA07g012450.4C);BraA07g042150.4C(BraA07g042150.4C)	0.011655
GO:0044271	BP	cellular nitrogen compound biosynthetic process	7.19793e-05	0.00133691	BraA07g023390.4C(BraA07g023390.4C);BraA04g004110.4C(BraA04g004110.4C);BraA02g000650.4C(BraA02g000650.4C);BraA09g023610.4C(BraA09g023610.4C);BraA09g008760.4C(BraA09g008760.4C);BraA10g011050.4C(BraA10g011050.4C);BraA09g059720.4C(BraA09g059720.4C);BraA06g030600.4C(BraA06g030600.4C);BraA04g033480.4C(BraA04g033480.4C);BraA08g028050.4C(BraA08g028050.4C);BraA06g046240.4C(BraA06g046240.4C);BraA07g042120.…	BraA03g022900.4C(BraA03g022900.4C);BraA09g060690.4C(BraA09g060690.4C);BraA02g024880.4C(BraA02g024880.4C);BraA03g002820.4C(BraA03g002820.4C);BraA09g052240.4C(BraA09g052240.4C);BraA02g033290.4C(BraA02g033290.4C);BraA07g042150.4C(BraA07g042150.4C);BraA08g022760.4C(BraA08g022760.4C)	0.00690232
GO:2000112	BP	regulation of cellular macromolecule biosynthetic process	7.60029e-05	0.00139118	BraA07g023390.4C(BraA07g023390.4C);BraA04g004110.4C(BraA04g004110.4C);BraA02g000650.4C(BraA02g000650.4C);BraA09g023610.4C(BraA09g023610.4C);BraA09g008760.4C(BraA09g008760.4C);BraA10g011050.4C(BraA10g011050.4C);BraA09g059720.4C(BraA09g059720.4C);BraA06g030600.4C(BraA06g030600.4C);BraA04g033480.4C(BraA04g033480.4C);BraA08g028050.4C(BraA08g028050.4C);BraA06g046240.4C(BraA06g046240.4C);BraA07g042120.…	BraA03g022900.4C(BraA03g022900.4C);BraA02g024880.4C(BraA02g024880.4C);BraA03g002820.4C(BraA03g002820.4C);BraA09g052240.4C(BraA09g052240.4C)	0.00768355
GO:0006979	BP	response to oxidative stress	8.41764e-05	0.00151878	BraA02g020510.4C(BraA02g020510.4C);BraA09g017220.4C(BraA09g017220.4C);BraA09g020170.4C(BraA09g020170.4C);BraA02g010860.4C(BraA02g010860.4C);BraA06g039630.4C(BraA06g039630.4C);BraA03g003160.4C(BraA03g003160.4C);BraA03g003140.4C(BraA03g003140.4C);BraA03g067370.4C(BraA03g067370.4C);BraA10g020730.4C(BraA10g020730.4C)	BraA08g020340.4C(BraA08g020340.4C)	0.0161551
GO:0009851	BP	auxin biosynthetic process	9.4406e-05	0.00167936	BraA10g028520.4C(BraA10g028520.4C)	BraA03g022900.4C(BraA03g022900.4C);BraA09g052240.4C(BraA09g052240.4C);BraA08g022760.4C(BraA08g022760.4C)	0.0615385
GO:0051171	BP	regulation of nitrogen compound metabolic process	9.95971e-05	0.0017471	BraA07g023390.4C(BraA07g023390.4C);BraA01g001790.4C(BraA01g001790.4C);BraA04g004110.4C(BraA04g004110.4C);BraA02g000650.4C(BraA02g000650.4C);BraA09g023610.4C(BraA09g023610.4C);BraA09g008760.4C(BraA09g008760.4C);BraA10g011050.4C(BraA10g011050.4C);BraA09g059720.4C(BraA09g059720.4C);BraA06g030600.4C(BraA06g030600.4C);BraA04g033480.4C(BraA04g033480.4C);BraA08g028050.4C(BraA08g028050.4C);BraA06g046240.…	BraA03g022900.4C(BraA03g022900.4C);BraA09g060690.4C(BraA09g060690.4C);BraA02g024880.4C(BraA02g024880.4C);BraA03g002820.4C(BraA03g002820.4C);BraA09g052240.4C(BraA09g052240.4C)	0.00714286
GO:0019748	BP	secondary metabolic process	0.000103855	0.00179683	BraA10g011050.4C(BraA10g011050.4C);BraA07g036120.4C(BraA07g036120.4C);BraA09g063860.4C(BraA09g063860.4C);BraA04g011450.4C(BraA04g011450.4C);BraA05g007310.4C(BraA05g007310.4C);BraA10g020730.4C(BraA10g020730.4C);BraA10g028520.4C(BraA10g028520.4C);BraA06g009320.4C(BraA06g009320.4C)	BraA01g002510.4C(BraA01g002510.4C);BraA08g022760.4C(BraA08g022760.4C)	0.015748
GO:0016101	BP	diterpenoid metabolic process	0.000106813	0.00182304	BraA09g017220.4C(BraA09g017220.4C);BraA09g063860.4C(BraA09g063860.4C);BraA02g038900.4C(BraA02g038900.4C);BraA03g067370.4C(BraA03g067370.4C);BraA06g009320.4C(BraA06g009320.4C)	-	0.0390625
GO:0071396	BP	cellular response to lipid	0.000120766	0.0020337	BraA07g023390.4C(BraA07g023390.4C);BraA04g004110.4C(BraA04g004110.4C);BraA09g023610.4C(BraA09g023610.4C);BraA09g008760.4C(BraA09g008760.4C);BraA06g030600.4C(BraA06g030600.4C);BraA09g027790.4C(BraA09g027790.4C);BraA04g012960.4C(BraA04g012960.4C);BraA08g024280.4C(BraA08g024280.4C);BraA02g002100.4C(BraA02g002100.4C)	BraA09g060690.4C(BraA09g060690.4C);BraA02g024880.4C(BraA02g024880.4C);BraA10g018440.4C(BraA10g018440.4C)	0.0130577
GO:1901360	BP	organic cyclic compound metabolic process	0.000124302	0.00204075	BraA07g023390.4C(BraA07g023390.4C);BraA04g004110.4C(BraA04g004110.4C);BraA02g000650.4C(BraA02g000650.4C);BraA09g023610.4C(BraA09g023610.4C);BraA09g008760.4C(BraA09g008760.4C);BraA06g015720.4C(BraA06g015720.4C);BraA10g011050.4C(BraA10g011050.4C);BraA09g059720.4C(BraA09g059720.4C);BraA06g030600.4C(BraA06g030600.4C);BraA09g018420.4C(BraA09g018420.4C);BraA04g033480.4C(BraA04g033480.4C);BraA03g027850.…	BraA03g022900.4C(BraA03g022900.4C);BraA01g002510.4C(BraA01g002510.4C);BraA09g060690.4C(BraA09g060690.4C);BraA02g024880.4C(BraA02g024880.4C);BraA03g002820.4C(BraA03g002820.4C);BraA09g052240.4C(BraA09g052240.4C);BraA02g033290.4C(BraA02g033290.4C);BraA08g022760.4C(BraA08g022760.4C)	0.00604007
GO:0031323	BP	regulation of cellular metabolic process	0.000124797	0.00204075	BraA07g023390.4C(BraA07g023390.4C);BraA01g001790.4C(BraA01g001790.4C);BraA04g004110.4C(BraA04g004110.4C);BraA02g000650.4C(BraA02g000650.4C);BraA09g023610.4C(BraA09g023610.4C);BraA09g008760.4C(BraA09g008760.4C);BraA10g011050.4C(BraA10g011050.4C);BraA09g059720.4C(BraA09g059720.4C);BraA06g030600.4C(BraA06g030600.4C);BraA04g033480.4C(BraA04g033480.4C);BraA08g028050.4C(BraA08g028050.4C);BraA06g046240.…	BraA03g022900.4C(BraA03g022900.4C);BraA09g060690.4C(BraA09g060690.4C);BraA02g024880.4C(BraA02g024880.4C);BraA03g002820.4C(BraA03g002820.4C);BraA09g052240.4C(BraA09g052240.4C)	0.00693823
GO:0009864	BP	induced systemic resistance, jasmonic acid mediated signaling pathway	0.000128931	0.00204075	BraA07g023390.4C(BraA07g023390.4C);BraA04g004110.4C(BraA04g004110.4C);BraA09g023610.4C(BraA09g023610.4C)	-	0.111111
GO:0016107	BP	sesquiterpenoid catabolic process	0.000130879	0.00204075	BraA02g033200.4C(BraA02g033200.4C);BraA09g022100.4C(BraA09g022100.4C)	-	0.4
GO:0043290	BP	apocarotenoid catabolic process	0.000130879	0.00204075	BraA02g033200.4C(BraA02g033200.4C);BraA09g022100.4C(BraA09g022100.4C)	-	0.4
GO:0046345	BP	abscisic acid catabolic process	0.000130879	0.00204075	BraA02g033200.4C(BraA02g033200.4C);BraA09g022100.4C(BraA09g022100.4C)	-	0.4
GO:0007584	BP	response to nutrient	0.000133254	0.00205243	BraA09g017220.4C(BraA09g017220.4C);BraA04g033300.4C(BraA04g033300.4C);BraA03g067370.4C(BraA03g067370.4C)	BraA10g018440.4C(BraA10g018440.4C)	0.056338
GO:0080090	BP	regulation of primary metabolic process	0.00014015	0.00213264	BraA07g023390.4C(BraA07g023390.4C);BraA01g001790.4C(BraA01g001790.4C);BraA04g004110.4C(BraA04g004110.4C);BraA02g000650.4C(BraA02g000650.4C);BraA09g023610.4C(BraA09g023610.4C);BraA09g008760.4C(BraA09g008760.4C);BraA10g011050.4C(BraA10g011050.4C);BraA09g059720.4C(BraA09g059720.4C);BraA06g030600.4C(BraA06g030600.4C);BraA04g033480.4C(BraA04g033480.4C);BraA08g028050.4C(BraA08g028050.4C);BraA06g046240.…	BraA03g022900.4C(BraA03g022900.4C);BraA09g060690.4C(BraA09g060690.4C);BraA02g024880.4C(BraA02g024880.4C);BraA03g002820.4C(BraA03g002820.4C);BraA09g052240.4C(BraA09g052240.4C)	0.00701426
GO:0032870	BP	cellular response to hormone stimulus	0.00014493	0.00217912	BraA07g023390.4C(BraA07g023390.4C);BraA04g004110.4C(BraA04g004110.4C);BraA09g023610.4C(BraA09g023610.4C);BraA09g008760.4C(BraA09g008760.4C);BraA06g030600.4C(BraA06g030600.4C);BraA04g033480.4C(BraA04g033480.4C);BraA09g027790.4C(BraA09g027790.4C);BraA04g012960.4C(BraA04g012960.4C);BraA08g024280.4C(BraA08g024280.4C);BraA02g002100.4C(BraA02g002100.4C)	BraA03g022900.4C(BraA03g022900.4C);BraA09g060690.4C(BraA09g060690.4C);BraA02g024880.4C(BraA02g024880.4C);BraA09g052240.4C(BraA09g052240.4C);BraA10g018440.4C(BraA10g018440.4C)	0.0107219
GO:1901657	BP	glycosyl compound metabolic process	0.000194062	0.00284324	BraA10g011050.4C(BraA10g011050.4C);BraA09g063860.4C(BraA09g063860.4C);BraA04g033300.4C(BraA04g033300.4C);BraA10g028520.4C(BraA10g028520.4C);BraA06g009320.4C(BraA06g009320.4C)	BraA02g033290.4C(BraA02g033290.4C);BraA08g022760.4C(BraA08g022760.4C)	0.0214067
GO:0071497	BP	cellular response to freezing	0.000195853	0.00284324	BraA08g028050.4C(BraA08g028050.4C);BraA07g042120.4C(BraA07g042120.4C)	-	0.333333
GO:0120256	BP	olefinic compound catabolic process	0.000195853	0.00284324	BraA02g033200.4C(BraA02g033200.4C);BraA09g022100.4C(BraA09g022100.4C)	-	0.333333
GO:0043565	MF	sequence-specific DNA binding	0.000221452	0.00317834	BraA10g011050.4C(BraA10g011050.4C);BraA09g059720.4C(BraA09g059720.4C);BraA09g018420.4C(BraA09g018420.4C);BraA04g033480.4C(BraA04g033480.4C);BraA08g028050.4C(BraA08g028050.4C);BraA07g042120.4C(BraA07g042120.4C);BraA09g063860.4C(BraA09g063860.4C);BraA02g010860.4C(BraA02g010860.4C);BraA02g002100.4C(BraA02g002100.4C);BraA03g041450.4C(BraA03g041450.4C);BraA05g007310.4C(BraA05g007310.4C);BraA06g009320.…	BraA02g024880.4C(BraA02g024880.4C)	0.011474
GO:0002239	BP	response to oomycetes	0.000243794	0.00345969	BraA03g027850.4C(BraA03g027850.4C);BraA10g020730.4C(BraA10g020730.4C)	BraA10g018440.4C(BraA10g018440.4C);BraA08g022760.4C(BraA08g022760.4C)	0.0481928
GO:0009266	BP	response to temperature stimulus	0.000252193	0.00353911	BraA02g012550.4C(BraA02g012550.4C);BraA08g028050.4C(BraA08g028050.4C);BraA07g042120.4C(BraA07g042120.4C);BraA09g063860.4C(BraA09g063860.4C);BraA02g010860.4C(BraA02g010860.4C);BraA03g041450.4C(BraA03g041450.4C);BraA05g007310.4C(BraA05g007310.4C);BraA10g020730.4C(BraA10g020730.4C);BraA06g009320.4C(BraA06g009320.4C)	BraA02g024880.4C(BraA02g024880.4C);BraA07g016400.4C(BraA07g016400.4C);BraA06g041340.4C(BraA06g041340.4C)	0.0120603
GO:0004497	MF	monooxygenase activity	0.000260039	0.00360912	BraA02g033200.4C(BraA02g033200.4C);BraA06g019180.4C(BraA06g019180.4C);BraA09g022100.4C(BraA09g022100.4C);BraA10g028520.4C(BraA10g028520.4C)	BraA01g002510.4C(BraA01g002510.4C);BraA08g022760.4C(BraA08g022760.4C)	0.0247934
GO:0009617	BP	response to bacterium	0.000267326	0.00366992	BraA07g023390.4C(BraA07g023390.4C);BraA04g004110.4C(BraA04g004110.4C);BraA09g023610.4C(BraA09g023610.4C);BraA09g008760.4C(BraA09g008760.4C);BraA06g015720.4C(BraA06g015720.4C);BraA09g017220.4C(BraA09g017220.4C);BraA06g030600.4C(BraA06g030600.4C);BraA05g007310.4C(BraA05g007310.4C);BraA03g067370.4C(BraA03g067370.4C)	BraA08g022760.4C(BraA08g022760.4C);BraA07g023760.4C(BraA07g023760.4C)	0.0128806
GO:0008152	BP	metabolic process	0.000272673	0.00367538	BraA07g023390.4C(BraA07g023390.4C);BraA01g001790.4C(BraA01g001790.4C);BraA04g004110.4C(BraA04g004110.4C);BraA08g030170.4C(BraA08g030170.4C);BraA03g038340.4C(BraA03g038340.4C);BraA02g000650.4C(BraA02g000650.4C);BraA09g023610.4C(BraA09g023610.4C);BraA09g008760.4C(BraA09g008760.4C);BraA02g020510.4C(BraA02g020510.4C);BraA06g015720.4C(BraA06g015720.4C);BraA10g011050.4C(BraA10g011050.4C);BraA09g017220.…	BraA03g022900.4C(BraA03g022900.4C);BraA01g002510.4C(BraA01g002510.4C);BraA09g060690.4C(BraA09g060690.4C);BraA02g024880.4C(BraA02g024880.4C);BraA08g020340.4C(BraA08g020340.4C);BraA03g002820.4C(BraA03g002820.4C);BraA09g052240.4C(BraA09g052240.4C);BraA10g018440.4C(BraA10g018440.4C);BraA02g033290.4C(BraA02g033290.4C);BraA07g042150.4C(BraA07g042150.4C);BraA08g022760.4C(BraA08g022760.4C);BraA06g041340.…	0.0047651
GO:0010295	MF	(+)-abscisic acid 8'-hydroxylase activity	0.000273543	0.00367538	BraA02g033200.4C(BraA02g033200.4C);BraA09g022100.4C(BraA09g022100.4C)	-	0.285714
GO:0071495	BP	cellular response to endogenous stimulus	0.000304652	0.00404371	BraA07g023390.4C(BraA07g023390.4C);BraA04g004110.4C(BraA04g004110.4C);BraA09g023610.4C(BraA09g023610.4C);BraA09g008760.4C(BraA09g008760.4C);BraA06g030600.4C(BraA06g030600.4C);BraA04g033480.4C(BraA04g033480.4C);BraA09g027790.4C(BraA09g027790.4C);BraA04g012960.4C(BraA04g012960.4C);BraA08g024280.4C(BraA08g024280.4C);BraA02g002100.4C(BraA02g002100.4C)	BraA03g022900.4C(BraA03g022900.4C);BraA09g060690.4C(BraA09g060690.4C);BraA02g024880.4C(BraA02g024880.4C);BraA09g052240.4C(BraA09g052240.4C);BraA10g018440.4C(BraA10g018440.4C)	0.0100134
GO:0016838	MF	carbon-oxygen lyase activity, acting on phosphates	0.000307361	0.00404371	BraA09g017220.4C(BraA09g017220.4C);BraA03g067370.4C(BraA03g067370.4C)	BraA04g013440.4C(BraA04g013440.4C)	0.0833333
GO:0044237	BP	cellular metabolic process	0.000313884	0.00408696	BraA07g023390.4C(BraA07g023390.4C);BraA01g001790.4C(BraA01g001790.4C);BraA04g004110.4C(BraA04g004110.4C);BraA08g030170.4C(BraA08g030170.4C);BraA03g038340.4C(BraA03g038340.4C);BraA02g000650.4C(BraA02g000650.4C);BraA09g023610.4C(BraA09g023610.4C);BraA09g008760.4C(BraA09g008760.4C);BraA02g020510.4C(BraA02g020510.4C);BraA06g015720.4C(BraA06g015720.4C);BraA10g011050.4C(BraA10g011050.4C);BraA09g017220.…	BraA03g022900.4C(BraA03g022900.4C);BraA01g002510.4C(BraA01g002510.4C);BraA09g060690.4C(BraA09g060690.4C);BraA02g024880.4C(BraA02g024880.4C);BraA08g020340.4C(BraA08g020340.4C);BraA03g002820.4C(BraA03g002820.4C);BraA09g052240.4C(BraA09g052240.4C);BraA10g018440.4C(BraA10g018440.4C);BraA02g033290.4C(BraA02g033290.4C);BraA07g042150.4C(BraA07g042150.4C);BraA08g022760.4C(BraA08g022760.4C);BraA06g041340.…	0.00490076
GO:0016115	BP	terpenoid catabolic process	0.000333603	0.00429939	BraA02g033200.4C(BraA02g033200.4C);BraA09g022100.4C(BraA09g022100.4C)	BraA04g013440.4C(BraA04g013440.4C)	0.0810811
GO:0008300	BP	isoprenoid catabolic process	0.000361246	0.00456455	BraA02g033200.4C(BraA02g033200.4C);BraA09g022100.4C(BraA09g022100.4C)	BraA04g013440.4C(BraA04g013440.4C)	0.0789474
GO:0006725	BP	cellular aromatic compound metabolic process	0.000363252	0.00456455	BraA07g023390.4C(BraA07g023390.4C);BraA04g004110.4C(BraA04g004110.4C);BraA02g000650.4C(BraA02g000650.4C);BraA09g023610.4C(BraA09g023610.4C);BraA09g008760.4C(BraA09g008760.4C);BraA06g015720.4C(BraA06g015720.4C);BraA10g011050.4C(BraA10g011050.4C);BraA09g059720.4C(BraA09g059720.4C);BraA06g030600.4C(BraA06g030600.4C);BraA09g018420.4C(BraA09g018420.4C);BraA04g033480.4C(BraA04g033480.4C);BraA03g027850.…	BraA03g022900.4C(BraA03g022900.4C);BraA01g002510.4C(BraA01g002510.4C);BraA09g060690.4C(BraA09g060690.4C);BraA02g024880.4C(BraA02g024880.4C);BraA03g002820.4C(BraA03g002820.4C);BraA09g052240.4C(BraA09g052240.4C);BraA02g033290.4C(BraA02g033290.4C);BraA08g022760.4C(BraA08g022760.4C)	0.00590462
GO:0009408	BP	response to heat	0.000365378	0.00456455	BraA02g012550.4C(BraA02g012550.4C);BraA08g028050.4C(BraA08g028050.4C);BraA07g042120.4C(BraA07g042120.4C);BraA09g063860.4C(BraA09g063860.4C);BraA02g010860.4C(BraA02g010860.4C);BraA05g007310.4C(BraA05g007310.4C);BraA06g009320.4C(BraA06g009320.4C)	-	0.0192837
GO:0060255	BP	regulation of macromolecule metabolic process	0.000368633	0.00456455	BraA07g023390.4C(BraA07g023390.4C);BraA01g001790.4C(BraA01g001790.4C);BraA04g004110.4C(BraA04g004110.4C);BraA02g000650.4C(BraA02g000650.4C);BraA09g023610.4C(BraA09g023610.4C);BraA09g008760.4C(BraA09g008760.4C);BraA10g011050.4C(BraA10g011050.4C);BraA09g059720.4C(BraA09g059720.4C);BraA06g030600.4C(BraA06g030600.4C);BraA04g033480.4C(BraA04g033480.4C);BraA08g028050.4C(BraA08g028050.4C);BraA06g046240.…	BraA03g022900.4C(BraA03g022900.4C);BraA09g060690.4C(BraA09g060690.4C);BraA02g024880.4C(BraA02g024880.4C);BraA03g002820.4C(BraA03g002820.4C);BraA09g052240.4C(BraA09g052240.4C)	0.00665336
GO:0046885	BP	regulation of hormone biosynthetic process	0.000408588	0.00501016	BraA09g063860.4C(BraA09g063860.4C);BraA06g009320.4C(BraA06g009320.4C)	BraA03g022900.4C(BraA03g022900.4C);BraA09g052240.4C(BraA09g052240.4C)	0.0421053
GO:0009642	BP	response to light intensity	0.000413525	0.00502194	BraA08g030170.4C(BraA08g030170.4C);BraA02g010860.4C(BraA02g010860.4C);BraA08g036760.4C(BraA08g036760.4C);BraA10g020730.4C(BraA10g020730.4C)	BraA03g022900.4C(BraA03g022900.4C);BraA09g052240.4C(BraA09g052240.4C)	0.0227273
GO:0010468	BP	regulation of gene expression	0.000433046	0.00520893	BraA07g023390.4C(BraA07g023390.4C);BraA04g004110.4C(BraA04g004110.4C);BraA02g000650.4C(BraA02g000650.4C);BraA09g023610.4C(BraA09g023610.4C);BraA09g008760.4C(BraA09g008760.4C);BraA10g011050.4C(BraA10g011050.4C);BraA09g059720.4C(BraA09g059720.4C);BraA06g030600.4C(BraA06g030600.4C);BraA04g033480.4C(BraA04g033480.4C);BraA08g028050.4C(BraA08g028050.4C);BraA06g046240.4C(BraA06g046240.4C);BraA07g042120.…	BraA03g022900.4C(BraA03g022900.4C);BraA02g024880.4C(BraA02g024880.4C);BraA03g002820.4C(BraA03g002820.4C);BraA09g052240.4C(BraA09g052240.4C)	0.00693553
GO:0016102	BP	diterpenoid biosynthetic process	0.000459791	0.00547845	BraA09g017220.4C(BraA09g017220.4C);BraA09g063860.4C(BraA09g063860.4C);BraA03g067370.4C(BraA03g067370.4C);BraA06g009320.4C(BraA06g009320.4C)	-	0.0408163
GO:0009850	BP	auxin metabolic process	0.00047783	0.00564018	BraA10g028520.4C(BraA10g028520.4C)	BraA03g022900.4C(BraA03g022900.4C);BraA09g052240.4C(BraA09g052240.4C);BraA08g022760.4C(BraA08g022760.4C)	0.040404
GO:0065007	BP	biological regulation	0.000604737	0.00707207	BraA07g023390.4C(BraA07g023390.4C);BraA01g001790.4C(BraA01g001790.4C);BraA04g004110.4C(BraA04g004110.4C);BraA06g033860.4C(BraA06g033860.4C);BraA02g000650.4C(BraA02g000650.4C);BraA09g023610.4C(BraA09g023610.4C);BraA09g008760.4C(BraA09g008760.4C);BraA10g011050.4C(BraA10g011050.4C);BraA09g059720.4C(BraA09g059720.4C);BraA06g030600.4C(BraA06g030600.4C);BraA04g033480.4C(BraA04g033480.4C);BraA03g027850.…	BraA03g022900.4C(BraA03g022900.4C);BraA09g060690.4C(BraA09g060690.4C);BraA02g024880.4C(BraA02g024880.4C);BraA07g016400.4C(BraA07g016400.4C);BraA03g002820.4C(BraA03g002820.4C);BraA09g052240.4C(BraA09g052240.4C);BraA07g012450.4C(BraA07g012450.4C);BraA10g018440.4C(BraA10g018440.4C);BraA07g042150.4C(BraA07g042150.4C);BraA08g022760.4C(BraA08g022760.4C);BraA06g041340.4C(BraA06g041340.4C)	0.00533848
GO:1901616	BP	organic hydroxy compound catabolic process	0.000636521	0.00737547	BraA03g027850.4C(BraA03g027850.4C);BraA02g033200.4C(BraA02g033200.4C);BraA09g022100.4C(BraA09g022100.4C)	-	0.0652174
GO:0019222	BP	regulation of metabolic process	0.000705839	0.00800261	BraA07g023390.4C(BraA07g023390.4C);BraA01g001790.4C(BraA01g001790.4C);BraA04g004110.4C(BraA04g004110.4C);BraA02g000650.4C(BraA02g000650.4C);BraA09g023610.4C(BraA09g023610.4C);BraA09g008760.4C(BraA09g008760.4C);BraA10g011050.4C(BraA10g011050.4C);BraA09g059720.4C(BraA09g059720.4C);BraA06g030600.4C(BraA06g030600.4C);BraA04g033480.4C(BraA04g033480.4C);BraA08g028050.4C(BraA08g028050.4C);BraA06g046240.…	BraA03g022900.4C(BraA03g022900.4C);BraA09g060690.4C(BraA09g060690.4C);BraA02g024880.4C(BraA02g024880.4C);BraA03g002820.4C(BraA03g002820.4C);BraA09g052240.4C(BraA09g052240.4C)	0.00632008
GO:0008113	MF	peptide-methionine (S)-S-oxide reductase activity	0.000709653	0.00800261	BraA03g003160.4C(BraA03g003160.4C);BraA03g003140.4C(BraA03g003140.4C)	-	0.181818
GO:0010244	BP	response to low fluence blue light stimulus by blue low-fluence system	0.000709653	0.00800261	-	BraA03g022900.4C(BraA03g022900.4C);BraA09g052240.4C(BraA09g052240.4C)	0.181818
GO:0032350	BP	regulation of hormone metabolic process	0.000895493	0.0100089	BraA09g063860.4C(BraA09g063860.4C);BraA06g009320.4C(BraA06g009320.4C)	BraA03g022900.4C(BraA03g022900.4C);BraA09g052240.4C(BraA09g052240.4C)	0.034188
GO:0009639	BP	response to red or far red light	0.00107433	0.0119024	BraA02g000650.4C(BraA02g000650.4C);BraA07g036120.4C(BraA07g036120.4C);BraA02g033200.4C(BraA02g033200.4C);BraA09g022100.4C(BraA09g022100.4C)	BraA03g022900.4C(BraA03g022900.4C);BraA09g052240.4C(BraA09g052240.4C)	0.0189274
GO:0031347	BP	regulation of defense response	0.00110496	0.0121353	BraA07g023390.4C(BraA07g023390.4C);BraA04g004110.4C(BraA04g004110.4C);BraA09g023610.4C(BraA09g023610.4C);BraA09g027790.4C(BraA09g027790.4C);BraA08g024280.4C(BraA08g024280.4C)	BraA09g060690.4C(BraA09g060690.4C);BraA02g024880.4C(BraA02g024880.4C)	0.0159817
GO:0009059	BP	macromolecule biosynthetic process	0.00112579	0.0122575	BraA07g023390.4C(BraA07g023390.4C);BraA04g004110.4C(BraA04g004110.4C);BraA02g000650.4C(BraA02g000650.4C);BraA09g023610.4C(BraA09g023610.4C);BraA09g008760.4C(BraA09g008760.4C);BraA10g011050.4C(BraA10g011050.4C);BraA09g059720.4C(BraA09g059720.4C);BraA06g030600.4C(BraA06g030600.4C);BraA04g033480.4C(BraA04g033480.4C);BraA08g028050.4C(BraA08g028050.4C);BraA06g046240.4C(BraA06g046240.4C);BraA07g042120.…	BraA03g022900.4C(BraA03g022900.4C);BraA09g060690.4C(BraA09g060690.4C);BraA02g024880.4C(BraA02g024880.4C);BraA03g002820.4C(BraA03g002820.4C);BraA09g052240.4C(BraA09g052240.4C)	0.0062409
GO:0000304	BP	response to singlet oxygen	0.001342	0.0144868	BraA09g017220.4C(BraA09g017220.4C);BraA03g067370.4C(BraA03g067370.4C)	-	0.133333
GO:0071310	BP	cellular response to organic substance	0.00151129	0.0161442	BraA07g023390.4C(BraA07g023390.4C);BraA04g004110.4C(BraA04g004110.4C);BraA09g023610.4C(BraA09g023610.4C);BraA09g008760.4C(BraA09g008760.4C);BraA06g030600.4C(BraA06g030600.4C);BraA04g033480.4C(BraA04g033480.4C);BraA09g027790.4C(BraA09g027790.4C);BraA04g012960.4C(BraA04g012960.4C);BraA08g024280.4C(BraA08g024280.4C);BraA02g002100.4C(BraA02g002100.4C)	BraA03g022900.4C(BraA03g022900.4C);BraA09g060690.4C(BraA09g060690.4C);BraA02g024880.4C(BraA02g024880.4C);BraA09g052240.4C(BraA09g052240.4C);BraA10g018440.4C(BraA10g018440.4C)	0.00857633
GO:0016835	MF	carbon-oxygen lyase activity	0.00152111	0.0161442	BraA09g017220.4C(BraA09g017220.4C);BraA03g067370.4C(BraA03g067370.4C)	BraA08g020340.4C(BraA08g020340.4C);BraA04g013440.4C(BraA04g013440.4C)	0.0296296
GO:0048583	BP	regulation of response to stimulus	0.00153568	0.016163	BraA07g023390.4C(BraA07g023390.4C);BraA04g004110.4C(BraA04g004110.4C);BraA02g000650.4C(BraA02g000650.4C);BraA09g023610.4C(BraA09g023610.4C);BraA09g027790.4C(BraA09g027790.4C);BraA07g036120.4C(BraA07g036120.4C);BraA04g012960.4C(BraA04g012960.4C);BraA08g024280.4C(BraA08g024280.4C);BraA02g002100.4C(BraA02g002100.4C)	BraA03g022900.4C(BraA03g022900.4C);BraA09g060690.4C(BraA09g060690.4C);BraA02g024880.4C(BraA02g024880.4C);BraA09g052240.4C(BraA09g052240.4C);BraA10g018440.4C(BraA10g018440.4C)	0.0089172
GO:0003677	MF	DNA binding	0.00158137	0.0165064	BraA02g000650.4C(BraA02g000650.4C);BraA10g011050.4C(BraA10g011050.4C);BraA09g059720.4C(BraA09g059720.4C);BraA09g018420.4C(BraA09g018420.4C);BraA04g033480.4C(BraA04g033480.4C);BraA08g028050.4C(BraA08g028050.4C);BraA07g042120.4C(BraA07g042120.4C);BraA09g063860.4C(BraA09g063860.4C);BraA02g010860.4C(BraA02g010860.4C);BraA02g002100.4C(BraA02g002100.4C);BraA03g041450.4C(BraA03g041450.4C);BraA05g007310.…	BraA03g022900.4C(BraA03g022900.4C);BraA02g024880.4C(BraA02g024880.4C)	0.00853728
GO:1901701	BP	cellular response to oxygen-containing compound	0.00189355	0.0196029	BraA07g023390.4C(BraA07g023390.4C);BraA04g004110.4C(BraA04g004110.4C);BraA09g023610.4C(BraA09g023610.4C);BraA09g008760.4C(BraA09g008760.4C);BraA06g030600.4C(BraA06g030600.4C);BraA09g027790.4C(BraA09g027790.4C);BraA04g012960.4C(BraA04g012960.4C);BraA08g024280.4C(BraA08g024280.4C);BraA02g002100.4C(BraA02g002100.4C)	BraA09g060690.4C(BraA09g060690.4C);BraA02g024880.4C(BraA02g024880.4C);BraA10g018440.4C(BraA10g018440.4C)	0.00958466
GO:0016709	MF	oxidoreductase activity, acting on paired donors, with incorporation or reduction of molecular oxygen, NAD(P)H as one donor, and incorporation of one atom of oxygen	0.00192644	0.0197813	BraA02g033200.4C(BraA02g033200.4C);BraA09g022100.4C(BraA09g022100.4C)	BraA01g002510.4C(BraA01g002510.4C);BraA08g022760.4C(BraA08g022760.4C)	0.0277778
GO:0002229	BP	defense response to oomycetes	0.00206845	0.0210681	BraA03g027850.4C(BraA03g027850.4C)	BraA10g018440.4C(BraA10g018440.4C);BraA08g022760.4C(BraA08g022760.4C)	0.0434783
GO:0008610	BP	lipid biosynthetic process	0.00209943	0.0212126	BraA09g017220.4C(BraA09g017220.4C);BraA02g033200.4C(BraA02g033200.4C);BraA09g063860.4C(BraA09g063860.4C);BraA02g038900.4C(BraA02g038900.4C);BraA09g022100.4C(BraA09g022100.4C);BraA03g067370.4C(BraA03g067370.4C);BraA06g009320.4C(BraA06g009320.4C)	BraA06g041340.4C(BraA06g041340.4C);BraA04g013440.4C(BraA04g013440.4C)	0.0115681
GO:0070887	BP	cellular response to chemical stimulus	0.0021598	0.0216494	BraA07g023390.4C(BraA07g023390.4C);BraA04g004110.4C(BraA04g004110.4C);BraA09g023610.4C(BraA09g023610.4C);BraA09g008760.4C(BraA09g008760.4C);BraA06g030600.4C(BraA06g030600.4C);BraA04g033480.4C(BraA04g033480.4C);BraA09g027790.4C(BraA09g027790.4C);BraA04g012960.4C(BraA04g012960.4C);BraA08g024280.4C(BraA08g024280.4C);BraA02g002100.4C(BraA02g002100.4C);BraA03g003160.4C(BraA03g003160.4C);BraA03g003140.…	BraA03g022900.4C(BraA03g022900.4C);BraA09g060690.4C(BraA09g060690.4C);BraA02g024880.4C(BraA02g024880.4C);BraA09g052240.4C(BraA09g052240.4C);BraA10g018440.4C(BraA10g018440.4C)	0.00773782
GO:0008299	BP	isoprenoid biosynthetic process	0.0022336	0.0222128	BraA09g017220.4C(BraA09g017220.4C);BraA09g063860.4C(BraA09g063860.4C);BraA03g067370.4C(BraA03g067370.4C);BraA06g009320.4C(BraA06g009320.4C)	BraA04g013440.4C(BraA04g013440.4C)	0.02
GO:0044550	BP	secondary metabolite biosynthetic process	0.0024449	0.0241242	BraA04g011450.4C(BraA04g011450.4C);BraA05g007310.4C(BraA05g007310.4C);BraA10g020730.4C(BraA10g020730.4C);BraA10g028520.4C(BraA10g028520.4C)	BraA01g002510.4C(BraA01g002510.4C);BraA08g022760.4C(BraA08g022760.4C)	0.0160858
GO:0016070	BP	RNA metabolic process	0.00252129	0.0245403	BraA07g023390.4C(BraA07g023390.4C);BraA04g004110.4C(BraA04g004110.4C);BraA02g000650.4C(BraA02g000650.4C);BraA09g023610.4C(BraA09g023610.4C);BraA09g008760.4C(BraA09g008760.4C);BraA10g011050.4C(BraA10g011050.4C);BraA09g059720.4C(BraA09g059720.4C);BraA06g030600.4C(BraA06g030600.4C);BraA09g018420.4C(BraA09g018420.4C);BraA04g033480.4C(BraA04g033480.4C);BraA08g028050.4C(BraA08g028050.4C);BraA06g046240.…	BraA03g022900.4C(BraA03g022900.4C);BraA09g060690.4C(BraA09g060690.4C);BraA02g024880.4C(BraA02g024880.4C);BraA03g002820.4C(BraA03g002820.4C);BraA09g052240.4C(BraA09g052240.4C)	0.00594413
GO:2000022	BP	regulation of jasmonic acid mediated signaling pathway	0.00252592	0.0245403	BraA08g024280.4C(BraA08g024280.4C)	BraA09g060690.4C(BraA09g060690.4C);BraA10g018440.4C(BraA10g018440.4C)	0.0405405
GO:0043436	BP	oxoacid metabolic process	0.00259203	0.0249903	BraA10g011050.4C(BraA10g011050.4C);BraA03g027850.4C(BraA03g027850.4C);BraA02g033200.4C(BraA02g033200.4C);BraA09g063860.4C(BraA09g063860.4C);BraA06g019180.4C(BraA06g019180.4C);BraA09g022100.4C(BraA09g022100.4C);BraA10g028520.4C(BraA10g028520.4C);BraA06g009320.4C(BraA06g009320.4C)	BraA08g020340.4C(BraA08g020340.4C);BraA02g033290.4C(BraA02g033290.4C);BraA07g042150.4C(BraA07g042150.4C);BraA08g022760.4C(BraA08g022760.4C);BraA06g041340.4C(BraA06g041340.4C)	0.00879567
GO:0070417	BP	cellular response to cold	0.0026243	0.0251098	BraA08g028050.4C(BraA08g028050.4C);BraA07g042120.4C(BraA07g042120.4C);BraA10g020730.4C(BraA10g020730.4C)	-	0.04
GO:0009684	BP	indoleacetic acid biosynthetic process	0.00264614	0.0251284	BraA10g028520.4C(BraA10g028520.4C)	BraA08g022760.4C(BraA08g022760.4C)	0.0952381
GO:1900055	BP	regulation of leaf senescence	0.00272502	0.0256843	BraA07g023390.4C(BraA07g023390.4C);BraA04g004110.4C(BraA04g004110.4C)	BraA02g024880.4C(BraA02g024880.4C)	0.0394737
GO:0006082	BP	organic acid metabolic process	0.00278069	0.0260149	BraA10g011050.4C(BraA10g011050.4C);BraA03g027850.4C(BraA03g027850.4C);BraA02g033200.4C(BraA02g033200.4C);BraA09g063860.4C(BraA09g063860.4C);BraA06g019180.4C(BraA06g019180.4C);BraA09g022100.4C(BraA09g022100.4C);BraA10g028520.4C(BraA10g028520.4C);BraA06g009320.4C(BraA06g009320.4C)	BraA08g020340.4C(BraA08g020340.4C);BraA02g033290.4C(BraA02g033290.4C);BraA07g042150.4C(BraA07g042150.4C);BraA08g022760.4C(BraA08g022760.4C);BraA06g041340.4C(BraA06g041340.4C)	0.00872483
GO:0009645	BP	response to low light intensity stimulus	0.00290388	0.0263181	-	BraA03g022900.4C(BraA03g022900.4C);BraA09g052240.4C(BraA09g052240.4C)	0.0909091
GO:0009683	BP	indoleacetic acid metabolic process	0.00290388	0.0263181	BraA10g028520.4C(BraA10g028520.4C)	BraA08g022760.4C(BraA08g022760.4C)	0.0909091
GO:0009862	BP	systemic acquired resistance, salicylic acid mediated signaling pathway	0.00290388	0.0263181	BraA07g023390.4C(BraA07g023390.4C);BraA04g004110.4C(BraA04g004110.4C)	-	0.0909091
GO:0010371	BP	regulation of gibberellin biosynthetic process	0.00290388	0.0263181	BraA09g063860.4C(BraA09g063860.4C);BraA06g009320.4C(BraA06g009320.4C)	-	0.0909091
GO:0046677	BP	response to antibiotic	0.00291729	0.0263181	BraA07g023390.4C(BraA07g023390.4C);BraA04g004110.4C(BraA04g004110.4C);BraA02g020510.4C(BraA02g020510.4C);BraA08g028050.4C(BraA08g028050.4C);BraA09g020170.4C(BraA09g020170.4C);BraA07g042120.4C(BraA07g042120.4C);BraA04g033300.4C(BraA04g033300.4C)	-	0.0134615
GO:0010017	BP	red or far-red light signaling pathway	0.00315163	0.0282306	BraA02g000650.4C(BraA02g000650.4C)	BraA03g022900.4C(BraA03g022900.4C);BraA09g052240.4C(BraA09g052240.4C)	0.0375
GO:0071489	BP	cellular response to red or far red light	0.00361709	0.032044	BraA02g000650.4C(BraA02g000650.4C)	BraA03g022900.4C(BraA03g022900.4C);BraA09g052240.4C(BraA09g052240.4C)	0.0357143
GO:0015690	BP	aluminum cation transport	0.00365347	0.032044	BraA10g020730.4C(BraA10g020730.4C)	-	1
GO:0047746	MF	chlorophyllase activity	0.00365347	0.032044	BraA06g015720.4C(BraA06g015720.4C)	-	1
GO:0016143	BP	S-glycoside metabolic process	0.00388835	0.0334081	BraA10g011050.4C(BraA10g011050.4C);BraA09g063860.4C(BraA09g063860.4C);BraA06g009320.4C(BraA06g009320.4C)	BraA08g022760.4C(BraA08g022760.4C)	0.0228571
GO:0019757	BP	glycosinolate metabolic process	0.00388835	0.0334081	BraA10g011050.4C(BraA10g011050.4C);BraA09g063860.4C(BraA09g063860.4C);BraA06g009320.4C(BraA06g009320.4C)	BraA08g022760.4C(BraA08g022760.4C)	0.0228571
GO:0019760	BP	glucosinolate metabolic process	0.00388835	0.0334081	BraA10g011050.4C(BraA10g011050.4C);BraA09g063860.4C(BraA09g063860.4C);BraA06g009320.4C(BraA06g009320.4C)	BraA08g022760.4C(BraA08g022760.4C)	0.0228571
GO:0010467	BP	gene expression	0.00394343	0.0336153	BraA07g023390.4C(BraA07g023390.4C);BraA04g004110.4C(BraA04g004110.4C);BraA02g000650.4C(BraA02g000650.4C);BraA09g023610.4C(BraA09g023610.4C);BraA09g008760.4C(BraA09g008760.4C);BraA10g011050.4C(BraA10g011050.4C);BraA09g059720.4C(BraA09g059720.4C);BraA06g030600.4C(BraA06g030600.4C);BraA09g018420.4C(BraA09g018420.4C);BraA04g033480.4C(BraA04g033480.4C);BraA08g028050.4C(BraA08g028050.4C);BraA06g046240.…	BraA03g022900.4C(BraA03g022900.4C);BraA09g060690.4C(BraA09g060690.4C);BraA02g024880.4C(BraA02g024880.4C);BraA03g002820.4C(BraA03g002820.4C);BraA09g052240.4C(BraA09g052240.4C)	0.00577923
GO:0031349	BP	positive regulation of defense response	0.00396789	0.0336153	BraA07g023390.4C(BraA07g023390.4C);BraA04g004110.4C(BraA04g004110.4C);BraA09g023610.4C(BraA09g023610.4C);BraA09g027790.4C(BraA09g027790.4C)	-	0.0227273
GO:0034605	BP	cellular response to heat	0.00399231	0.0336153	BraA08g028050.4C(BraA08g028050.4C);BraA07g042120.4C(BraA07g042120.4C);BraA05g007310.4C(BraA05g007310.4C)	-	0.0344828
GO:0080027	BP	response to herbivore	0.00404709	0.0338508	BraA09g017220.4C(BraA09g017220.4C);BraA03g067370.4C(BraA03g067370.4C)	-	0.0769231
GO:0006629	BP	lipid metabolic process	0.00420422	0.0349338	BraA08g030170.4C(BraA08g030170.4C);BraA09g017220.4C(BraA09g017220.4C);BraA02g033200.4C(BraA02g033200.4C);BraA09g063860.4C(BraA09g063860.4C);BraA06g019180.4C(BraA06g019180.4C);BraA02g038900.4C(BraA02g038900.4C);BraA09g022100.4C(BraA09g022100.4C);BraA03g067370.4C(BraA03g067370.4C);BraA06g009320.4C(BraA06g009320.4C)	BraA06g041340.4C(BraA06g041340.4C);BraA04g013440.4C(BraA04g013440.4C)	0.00915141
GO:0046483	BP	heterocycle metabolic process	0.00427863	0.0352975	BraA07g023390.4C(BraA07g023390.4C);BraA04g004110.4C(BraA04g004110.4C);BraA02g000650.4C(BraA02g000650.4C);BraA09g023610.4C(BraA09g023610.4C);BraA09g008760.4C(BraA09g008760.4C);BraA06g015720.4C(BraA06g015720.4C);BraA10g011050.4C(BraA10g011050.4C);BraA09g059720.4C(BraA09g059720.4C);BraA06g030600.4C(BraA06g030600.4C);BraA09g018420.4C(BraA09g018420.4C);BraA04g033480.4C(BraA04g033480.4C);BraA08g028050.…	BraA03g022900.4C(BraA03g022900.4C);BraA09g060690.4C(BraA09g060690.4C);BraA02g024880.4C(BraA02g024880.4C);BraA03g002820.4C(BraA03g002820.4C);BraA09g052240.4C(BraA09g052240.4C);BraA02g033290.4C(BraA02g033290.4C);BraA08g022760.4C(BraA08g022760.4C)	0.00544578
GO:0034641	BP	cellular nitrogen compound metabolic process	0.00433111	0.0352975	BraA07g023390.4C(BraA07g023390.4C);BraA04g004110.4C(BraA04g004110.4C);BraA02g000650.4C(BraA02g000650.4C);BraA09g023610.4C(BraA09g023610.4C);BraA09g008760.4C(BraA09g008760.4C);BraA06g015720.4C(BraA06g015720.4C);BraA10g011050.4C(BraA10g011050.4C);BraA09g059720.4C(BraA09g059720.4C);BraA06g030600.4C(BraA06g030600.4C);BraA09g018420.4C(BraA09g018420.4C);BraA04g033480.4C(BraA04g033480.4C);BraA08g028050.…	BraA03g022900.4C(BraA03g022900.4C);BraA09g060690.4C(BraA09g060690.4C);BraA02g024880.4C(BraA02g024880.4C);BraA03g002820.4C(BraA03g002820.4C);BraA09g052240.4C(BraA09g052240.4C);BraA02g033290.4C(BraA02g033290.4C);BraA07g042150.4C(BraA07g042150.4C);BraA08g022760.4C(BraA08g022760.4C)	0.00533988
GO:0051716	BP	cellular response to stimulus	0.00433183	0.0352975	BraA07g023390.4C(BraA07g023390.4C);BraA01g001790.4C(BraA01g001790.4C);BraA04g004110.4C(BraA04g004110.4C);BraA02g000650.4C(BraA02g000650.4C);BraA09g023610.4C(BraA09g023610.4C);BraA09g008760.4C(BraA09g008760.4C);BraA06g030600.4C(BraA06g030600.4C);BraA04g033480.4C(BraA04g033480.4C);BraA09g027790.4C(BraA09g027790.4C);BraA08g028050.4C(BraA08g028050.4C);BraA07g042120.4C(BraA07g042120.4C);BraA04g012960.…	BraA03g022900.4C(BraA03g022900.4C);BraA09g060690.4C(BraA09g060690.4C);BraA02g024880.4C(BraA02g024880.4C);BraA09g052240.4C(BraA09g052240.4C);BraA10g018440.4C(BraA10g018440.4C);BraA08g022760.4C(BraA08g022760.4C)	0.00605637
GO:0042435	BP	indole-containing compound biosynthetic process	0.0043904	0.0355454	BraA05g007310.4C(BraA05g007310.4C);BraA10g028520.4C(BraA10g028520.4C)	BraA08g022760.4C(BraA08g022760.4C)	0.0333333
GO:0009966	BP	regulation of signal transduction	0.00447092	0.0359667	BraA09g027790.4C(BraA09g027790.4C);BraA04g012960.4C(BraA04g012960.4C);BraA08g024280.4C(BraA08g024280.4C);BraA02g002100.4C(BraA02g002100.4C)	BraA03g022900.4C(BraA03g022900.4C);BraA09g060690.4C(BraA09g060690.4C);BraA02g024880.4C(BraA02g024880.4C);BraA09g052240.4C(BraA09g052240.4C);BraA10g018440.4C(BraA10g018440.4C)	0.0103211
GO:0009404	BP	toxin metabolic process	0.00452825	0.0361974	BraA07g036120.4C(BraA07g036120.4C);BraA05g007310.4C(BraA05g007310.4C)	BraA08g022760.4C(BraA08g022760.4C)	0.032967
GO:0002218	BP	activation of innate immune response	0.00495746	0.039379	BraA07g023390.4C(BraA07g023390.4C);BraA04g004110.4C(BraA04g004110.4C);BraA09g023610.4C(BraA09g023610.4C)	-	0.0319149
GO:0010120	BP	camalexin biosynthetic process	0.00502005	0.0393809	BraA05g007310.4C(BraA05g007310.4C)	BraA08g022760.4C(BraA08g022760.4C)	0.0689655
GO:0052317	BP	camalexin metabolic process	0.00502005	0.0393809	BraA05g007310.4C(BraA05g007310.4C)	BraA08g022760.4C(BraA08g022760.4C)	0.0689655
GO:0080134	BP	regulation of response to stress	0.00506887	0.0395184	BraA07g023390.4C(BraA07g023390.4C);BraA04g004110.4C(BraA04g004110.4C);BraA09g023610.4C(BraA09g023610.4C);BraA09g027790.4C(BraA09g027790.4C);BraA07g036120.4C(BraA07g036120.4C);BraA08g024280.4C(BraA08g024280.4C)	BraA09g060690.4C(BraA09g060690.4C);BraA02g024880.4C(BraA02g024880.4C)	0.010989
GO:0042742	BP	defense response to bacterium	0.00532064	0.0406748	BraA07g023390.4C(BraA07g023390.4C);BraA04g004110.4C(BraA04g004110.4C);BraA09g023610.4C(BraA09g023610.4C);BraA09g008760.4C(BraA09g008760.4C);BraA06g015720.4C(BraA06g015720.4C);BraA06g030600.4C(BraA06g030600.4C);BraA05g007310.4C(BraA05g007310.4C)	BraA08g022760.4C(BraA08g022760.4C)	0.0108992
GO:0046164	BP	alcohol catabolic process	0.00536594	0.0406748	BraA02g033200.4C(BraA02g033200.4C);BraA09g022100.4C(BraA09g022100.4C)	-	0.0666667
GO:0009788	BP	negative regulation of abscisic acid-activated signaling pathway	0.00541043	0.0406748	BraA04g012960.4C(BraA04g012960.4C);BraA02g002100.4C(BraA02g002100.4C)	BraA02g024880.4C(BraA02g024880.4C)	0.0309278
GO:0072329	BP	monocarboxylic acid catabolic process	0.00541043	0.0406748	BraA03g027850.4C(BraA03g027850.4C);BraA02g033200.4C(BraA02g033200.4C);BraA09g022100.4C(BraA09g022100.4C)	-	0.0309278
GO:1901420	BP	negative regulation of response to alcohol	0.00541043	0.0406748	BraA04g012960.4C(BraA04g012960.4C);BraA02g002100.4C(BraA02g002100.4C)	BraA02g024880.4C(BraA02g024880.4C)	0.0309278
GO:1905958	BP	negative regulation of cellular response to alcohol	0.00541043	0.0406748	BraA04g012960.4C(BraA04g012960.4C);BraA02g002100.4C(BraA02g002100.4C)	BraA02g024880.4C(BraA02g024880.4C)	0.0309278
GO:0016114	BP	terpenoid biosynthetic process	0.00549346	0.0410547	BraA09g017220.4C(BraA09g017220.4C);BraA09g063860.4C(BraA09g063860.4C);BraA03g067370.4C(BraA03g067370.4C);BraA06g009320.4C(BraA06g009320.4C)	-	0.0207254
GO:0016054	BP	organic acid catabolic process	0.00569534	0.0415373	BraA03g027850.4C(BraA03g027850.4C);BraA02g033200.4C(BraA02g033200.4C);BraA09g022100.4C(BraA09g022100.4C)	BraA08g022760.4C(BraA08g022760.4C)	0.0205128
GO:0046395	BP	carboxylic acid catabolic process	0.00569534	0.0415373	BraA03g027850.4C(BraA03g027850.4C);BraA02g033200.4C(BraA02g033200.4C);BraA09g022100.4C(BraA09g022100.4C)	BraA08g022760.4C(BraA08g022760.4C)	0.0205128
GO:0031667	BP	response to nutrient levels	0.00571124	0.0415373	BraA09g017220.4C(BraA09g017220.4C);BraA04g033300.4C(BraA04g033300.4C);BraA03g067370.4C(BraA03g067370.4C);BraA03g034940.4C(BraA03g034940.4C)	BraA08g020340.4C(BraA08g020340.4C);BraA10g018440.4C(BraA10g018440.4C)	0.0135135
GO:0009700	BP	indole phytoalexin biosynthetic process	0.00572248	0.0415373	BraA05g007310.4C(BraA05g007310.4C)	BraA08g022760.4C(BraA08g022760.4C)	0.0645161
GO:0046217	BP	indole phytoalexin metabolic process	0.00572248	0.0415373	BraA05g007310.4C(BraA05g007310.4C)	BraA08g022760.4C(BraA08g022760.4C)	0.0645161
GO:0009704	BP	de-etiolation	0.0060896	0.0432148	BraA07g036120.4C(BraA07g036120.4C)	BraA03g022900.4C(BraA03g022900.4C)	0.0625
GO:0052314	BP	phytoalexin metabolic process	0.0060896	0.0432148	BraA05g007310.4C(BraA05g007310.4C)	BraA08g022760.4C(BraA08g022760.4C)	0.0625
GO:0052315	BP	phytoalexin biosynthetic process	0.0060896	0.0432148	BraA05g007310.4C(BraA05g007310.4C)	BraA08g022760.4C(BraA08g022760.4C)	0.0625
GO:0023051	BP	regulation of signaling	0.00609045	0.0432148	BraA09g027790.4C(BraA09g027790.4C);BraA04g012960.4C(BraA04g012960.4C);BraA08g024280.4C(BraA08g024280.4C);BraA02g002100.4C(BraA02g002100.4C)	BraA03g022900.4C(BraA03g022900.4C);BraA09g060690.4C(BraA09g060690.4C);BraA02g024880.4C(BraA02g024880.4C);BraA09g052240.4C(BraA09g052240.4C);BraA10g018440.4C(BraA10g018440.4C)	0.00983607
GO:0010646	BP	regulation of cell communication	0.00630492	0.0444867	BraA09g027790.4C(BraA09g027790.4C);BraA04g012960.4C(BraA04g012960.4C);BraA08g024280.4C(BraA08g024280.4C);BraA02g002100.4C(BraA02g002100.4C)	BraA03g022900.4C(BraA03g022900.4C);BraA09g060690.4C(BraA09g060690.4C);BraA02g024880.4C(BraA02g024880.4C);BraA09g052240.4C(BraA09g052240.4C);BraA10g018440.4C(BraA10g018440.4C)	0.00978261
GO:0002253	BP	activation of immune response	0.00638909	0.0448301	BraA07g023390.4C(BraA07g023390.4C);BraA04g004110.4C(BraA04g004110.4C);BraA09g023610.4C(BraA09g023610.4C)	-	0.0291262
GO:1900056	BP	negative regulation of leaf senescence	0.0064672	0.0451275	BraA07g023390.4C(BraA07g023390.4C);BraA04g004110.4C(BraA04g004110.4C)	-	0.0606061
GO:0034645	BP	cellular macromolecule biosynthetic process	0.00679448	0.0471507	BraA07g023390.4C(BraA07g023390.4C);BraA04g004110.4C(BraA04g004110.4C);BraA02g000650.4C(BraA02g000650.4C);BraA09g023610.4C(BraA09g023610.4C);BraA09g008760.4C(BraA09g008760.4C);BraA10g011050.4C(BraA10g011050.4C);BraA09g059720.4C(BraA09g059720.4C);BraA06g030600.4C(BraA06g030600.4C);BraA04g033480.4C(BraA04g033480.4C);BraA08g028050.4C(BraA08g028050.4C);BraA06g046240.4C(BraA06g046240.4C);BraA07g042120.…	BraA03g022900.4C(BraA03g022900.4C);BraA02g024880.4C(BraA02g024880.4C);BraA03g002820.4C(BraA03g002820.4C);BraA09g052240.4C(BraA09g052240.4C)	0.00578282
GO:0009403	BP	toxin biosynthetic process	0.00685522	0.0473122	BraA05g007310.4C(BraA05g007310.4C)	BraA08g022760.4C(BraA08g022760.4C)	0.0588235
GO:1905622	BP	negative regulation of leaf development	0.00725357	0.0497894	BraA07g023390.4C(BraA07g023390.4C);BraA04g004110.4C(BraA04g004110.4C)	-	0.0571429
