# Supplementary material for: Dynamic Transcriptomic Networks Underlying Early Bolting in Non-Heading Chinese Cabbage
Source: Plants (Basel). 2026 Jun 26;15(13):1982. doi: 10.3390/plants15131982 (PMC13364084; doi:10.3390/plants15131982)
Supplement: Supplementary file 1 [file plants-15-01982-s001.zip › plants-4358370-supplementary/Supplementary Material/supplementary Table6.xlsx]

## Sheet: Table S6
Table S6. GO enrichment terms of genes in MEred module of "m662".
GO_ID	Category	Term	Pvalue	adjustPvalue	Up_gene	Down_gene	RichFactor
GO:0005875	CC	microtubule associated complex	1.14482e-10	3.00859e-07	BraA06g014320.4C(BraA06g014320.4C);BraA01g005340.4C(BraA01g005340.4C);BraA10g033620.4C(BraA10g033620.4C);BraA06g014540.4C(BraA06g014540.4C);BraA08g017620.4C(BraA08g017620.4C);BraA03g039910.4C(BraA03g039910.4C);BraA09g006610.4C(BraA09g006610.4C)	BraA04g022640.4C(BraA04g022640.4C);BraA09g005360.4C(BraA09g005360.4C);BraA04g008140.4C(BraA04g008140.4C);BraA09g057700.4C(BraA09g057700.4C);BraA01g044590.4C(BraA01g044590.4C);BraA09g026070.4C(BraA09g026070.4C);BraA07g009860.4C(BraA07g009860.4C);BraA06g022630.4C(BraA06g022630.4C);BraA09g060200.4C(BraA09g060200.4C)	0.101911
GO:0009524	CC	phragmoplast	3.13185e-10	4.11526e-07	BraA10g002290.4C(BraA10g002290.4C);BraA06g014320.4C(BraA06g014320.4C);BraA01g005340.4C(BraA01g005340.4C);BraA09g009440.4C(BraA09g009440.4C);BraA08g017620.4C(BraA08g017620.4C);BraA03g013220.4C(BraA03g013220.4C);BraA08g003260.4C(BraA08g003260.4C)	BraA06g005860.4C(BraA06g005860.4C);BraA04g008140.4C(BraA04g008140.4C);BraA04g001990.4C(BraA04g001990.4C);BraA09g026070.4C(BraA09g026070.4C);BraA08g003460.4C(BraA08g003460.4C);BraA07g009860.4C(BraA07g009860.4C);BraA09g060200.4C(BraA09g060200.4C)	0.115702
GO:0003777	MF	microtubule motor activity	8.28932e-10	5.44608e-07	BraA06g014320.4C(BraA06g014320.4C);BraA10g033620.4C(BraA10g033620.4C);BraA06g014540.4C(BraA06g014540.4C);BraA03g039910.4C(BraA03g039910.4C);BraA09g006610.4C(BraA09g006610.4C)	BraA04g022640.4C(BraA04g022640.4C);BraA09g005360.4C(BraA09g005360.4C);BraA04g008140.4C(BraA04g008140.4C);BraA09g057700.4C(BraA09g057700.4C);BraA09g026070.4C(BraA09g026070.4C);BraA07g009860.4C(BraA07g009860.4C);BraA06g022630.4C(BraA06g022630.4C);BraA09g060200.4C(BraA09g060200.4C)	0.12037
GO:0005871	CC	kinesin complex	8.28932e-10	5.44608e-07	BraA06g014320.4C(BraA06g014320.4C);BraA10g033620.4C(BraA10g033620.4C);BraA06g014540.4C(BraA06g014540.4C);BraA03g039910.4C(BraA03g039910.4C);BraA09g006610.4C(BraA09g006610.4C)	BraA04g022640.4C(BraA04g022640.4C);BraA09g005360.4C(BraA09g005360.4C);BraA04g008140.4C(BraA04g008140.4C);BraA09g057700.4C(BraA09g057700.4C);BraA09g026070.4C(BraA09g026070.4C);BraA07g009860.4C(BraA07g009860.4C);BraA06g022630.4C(BraA06g022630.4C);BraA09g060200.4C(BraA09g060200.4C)	0.12037
GO:0022402	BP	cell cycle process	6.54498e-09	3.44004e-06	BraA03g037010.4C(BraA03g037010.4C);BraA10g002290.4C(BraA10g002290.4C);BraA01g008660.4C(BraA01g008660.4C);BraA06g014320.4C(BraA06g014320.4C);BraA01g005340.4C(BraA01g005340.4C);BraA05g019780.4C(BraA05g019780.4C);BraA10g033620.4C(BraA10g033620.4C);BraA01g004240.4C(BraA01g004240.4C);BraA06g003320.4C(BraA06g003320.4C);BraA09g025710.4C(BraA09g025710.4C);BraA10g026350.4C(BraA10g026350.4C);BraA08g034840.…	BraA04g022640.4C(BraA04g022640.4C);BraA03g016270.4C(BraA03g016270.4C);BraA04g030980.4C(BraA04g030980.4C);BraA02g018340.4C(BraA02g018340.4C);BraA05g012940.4C(BraA05g012940.4C);BraA10g001400.4C(BraA10g001400.4C);BraA07g041350.4C(BraA07g041350.4C);BraA01g044590.4C(BraA01g044590.4C);BraA09g007050.4C(BraA09g007050.4C);BraA09g026070.4C(BraA09g026070.4C);BraA08g003460.4C(BraA08g003460.4C);BraA07g009860.…	0.0405759
GO:0007049	BP	cell cycle	1.35147e-08	5.38155e-06	BraA03g037010.4C(BraA03g037010.4C);BraA10g002290.4C(BraA10g002290.4C);BraA01g008660.4C(BraA01g008660.4C);BraA06g014320.4C(BraA06g014320.4C);BraA01g005340.4C(BraA01g005340.4C);BraA05g019780.4C(BraA05g019780.4C);BraA10g033620.4C(BraA10g033620.4C);BraA01g004240.4C(BraA01g004240.4C);BraA06g003320.4C(BraA06g003320.4C);BraA09g025710.4C(BraA09g025710.4C);BraA06g034160.4C(BraA06g034160.4C);BraA10g026350.…	BraA04g022640.4C(BraA04g022640.4C);BraA03g016270.4C(BraA03g016270.4C);BraA04g030980.4C(BraA04g030980.4C);BraA02g018340.4C(BraA02g018340.4C);BraA05g012940.4C(BraA05g012940.4C);BraA10g001400.4C(BraA10g001400.4C);BraA07g041350.4C(BraA07g041350.4C);BraA01g044590.4C(BraA01g044590.4C);BraA09g007050.4C(BraA09g007050.4C);BraA09g026070.4C(BraA09g026070.4C);BraA08g003460.4C(BraA08g003460.4C);BraA07g009860.…	0.0353288
GO:0003774	MF	cytoskeletal motor activity	1.43344e-08	5.38155e-06	BraA06g014320.4C(BraA06g014320.4C);BraA10g033620.4C(BraA10g033620.4C);BraA06g014540.4C(BraA06g014540.4C);BraA03g039910.4C(BraA03g039910.4C);BraA09g006610.4C(BraA09g006610.4C)	BraA04g022640.4C(BraA04g022640.4C);BraA09g005360.4C(BraA09g005360.4C);BraA04g008140.4C(BraA04g008140.4C);BraA09g057700.4C(BraA09g057700.4C);BraA09g026070.4C(BraA09g026070.4C);BraA07g009860.4C(BraA07g009860.4C);BraA06g022630.4C(BraA06g022630.4C);BraA09g060200.4C(BraA09g060200.4C)	0.0955882
GO:0000280	BP	nuclear division	2.50604e-08	8.23234e-06	BraA03g037010.4C(BraA03g037010.4C);BraA10g002290.4C(BraA10g002290.4C);BraA01g008660.4C(BraA01g008660.4C);BraA06g014320.4C(BraA06g014320.4C);BraA05g019780.4C(BraA05g019780.4C);BraA10g033620.4C(BraA10g033620.4C);BraA06g003320.4C(BraA06g003320.4C);BraA09g025710.4C(BraA09g025710.4C);BraA10g026350.4C(BraA10g026350.4C);BraA08g034840.4C(BraA08g034840.4C);BraA03g013220.4C(BraA03g013220.4C);BraA08g003260.…	BraA05g012940.4C(BraA05g012940.4C);BraA09g007050.4C(BraA09g007050.4C);BraA08g003460.4C(BraA08g003460.4C);BraA07g009860.4C(BraA07g009860.4C);BraA09g064640.4C(BraA09g064640.4C);BraA09g060200.4C(BraA09g060200.4C)	0.0584615
GO:0000819	BP	sister chromatid segregation	4.52912e-08	1.3225e-05	BraA03g037010.4C(BraA03g037010.4C);BraA01g008660.4C(BraA01g008660.4C);BraA05g019780.4C(BraA05g019780.4C);BraA10g033620.4C(BraA10g033620.4C);BraA06g003320.4C(BraA06g003320.4C);BraA09g025710.4C(BraA09g025710.4C);BraA10g026350.4C(BraA10g026350.4C);BraA09g006610.4C(BraA09g006610.4C)	BraA04g030980.4C(BraA04g030980.4C);BraA05g012940.4C(BraA05g012940.4C);BraA09g007050.4C(BraA09g007050.4C);BraA08g003460.4C(BraA08g003460.4C)	0.0967742
GO:0007018	BP	microtubule-based movement	6.86843e-08	1.80502e-05	BraA06g014320.4C(BraA06g014320.4C);BraA10g033620.4C(BraA10g033620.4C);BraA06g014540.4C(BraA06g014540.4C);BraA03g039910.4C(BraA03g039910.4C);BraA09g006610.4C(BraA09g006610.4C)	BraA04g022640.4C(BraA04g022640.4C);BraA09g005360.4C(BraA09g005360.4C);BraA04g008140.4C(BraA04g008140.4C);BraA09g057700.4C(BraA09g057700.4C);BraA09g026070.4C(BraA09g026070.4C);BraA07g009860.4C(BraA07g009860.4C);BraA06g022630.4C(BraA06g022630.4C);BraA09g060200.4C(BraA09g060200.4C)	0.083871
GO:0000278	BP	mitotic cell cycle	1.11381e-07	2.59704e-05	BraA03g037010.4C(BraA03g037010.4C);BraA10g002290.4C(BraA10g002290.4C);BraA01g008660.4C(BraA01g008660.4C);BraA06g014320.4C(BraA06g014320.4C);BraA01g005340.4C(BraA01g005340.4C);BraA05g019780.4C(BraA05g019780.4C);BraA10g033620.4C(BraA10g033620.4C);BraA01g004240.4C(BraA01g004240.4C);BraA06g003320.4C(BraA06g003320.4C);BraA09g025710.4C(BraA09g025710.4C);BraA08g017620.4C(BraA08g017620.4C);BraA03g013220.…	BraA04g022640.4C(BraA04g022640.4C);BraA02g018340.4C(BraA02g018340.4C);BraA05g012940.4C(BraA05g012940.4C);BraA10g001400.4C(BraA10g001400.4C);BraA07g041350.4C(BraA07g041350.4C);BraA01g044590.4C(BraA01g044590.4C);BraA09g007050.4C(BraA09g007050.4C);BraA08g003460.4C(BraA08g003460.4C);BraA06g022630.4C(BraA06g022630.4C);BraA09g060200.4C(BraA09g060200.4C)	0.0419463
GO:0048285	BP	organelle fission	1.18586e-07	2.59704e-05	BraA03g037010.4C(BraA03g037010.4C);BraA10g002290.4C(BraA10g002290.4C);BraA01g008660.4C(BraA01g008660.4C);BraA06g014320.4C(BraA06g014320.4C);BraA05g019780.4C(BraA05g019780.4C);BraA10g033620.4C(BraA10g033620.4C);BraA06g003320.4C(BraA06g003320.4C);BraA09g025710.4C(BraA09g025710.4C);BraA10g026350.4C(BraA10g026350.4C);BraA08g034840.4C(BraA08g034840.4C);BraA03g013220.4C(BraA03g013220.4C);BraA08g003260.…	BraA05g012940.4C(BraA05g012940.4C);BraA04g001990.4C(BraA04g001990.4C);BraA09g007050.4C(BraA09g007050.4C);BraA08g003460.4C(BraA08g003460.4C);BraA07g009860.4C(BraA07g009860.4C);BraA09g064640.4C(BraA09g064640.4C);BraA09g060200.4C(BraA09g060200.4C)	0.0505051
GO:0015630	CC	microtubule cytoskeleton	1.35988e-07	2.74905e-05	BraA10g002290.4C(BraA10g002290.4C);BraA06g014320.4C(BraA06g014320.4C);BraA01g005340.4C(BraA01g005340.4C);BraA10g033620.4C(BraA10g033620.4C);BraA06g014540.4C(BraA06g014540.4C);BraA09g025710.4C(BraA09g025710.4C);BraA09g009440.4C(BraA09g009440.4C);BraA08g017620.4C(BraA08g017620.4C);BraA03g039910.4C(BraA03g039910.4C);BraA08g003260.4C(BraA08g003260.4C);BraA09g006610.4C(BraA09g006610.4C)	BraA04g022640.4C(BraA04g022640.4C);BraA09g005360.4C(BraA09g005360.4C);BraA06g036970.4C(BraA06g036970.4C);BraA04g008140.4C(BraA04g008140.4C);BraA09g057700.4C(BraA09g057700.4C);BraA01g044590.4C(BraA01g044590.4C);BraA09g026070.4C(BraA09g026070.4C);BraA07g009860.4C(BraA07g009860.4C);BraA06g022630.4C(BraA06g022630.4C);BraA09g060200.4C(BraA09g060200.4C)	0.0479452
GO:1903047	BP	mitotic cell cycle process	2.37736e-07	4.46265e-05	BraA10g002290.4C(BraA10g002290.4C);BraA01g008660.4C(BraA01g008660.4C);BraA06g014320.4C(BraA06g014320.4C);BraA01g005340.4C(BraA01g005340.4C);BraA05g019780.4C(BraA05g019780.4C);BraA10g033620.4C(BraA10g033620.4C);BraA01g004240.4C(BraA01g004240.4C);BraA06g003320.4C(BraA06g003320.4C);BraA09g025710.4C(BraA09g025710.4C);BraA08g017620.4C(BraA08g017620.4C);BraA08g003260.4C(BraA08g003260.4C);BraA09g006610.…	BraA04g022640.4C(BraA04g022640.4C);BraA02g018340.4C(BraA02g018340.4C);BraA05g012940.4C(BraA05g012940.4C);BraA10g001400.4C(BraA10g001400.4C);BraA07g041350.4C(BraA07g041350.4C);BraA01g044590.4C(BraA01g044590.4C);BraA09g007050.4C(BraA09g007050.4C);BraA08g003460.4C(BraA08g003460.4C);BraA09g060200.4C(BraA09g060200.4C)	0.0463576
GO:0098813	BP	nuclear chromosome segregation	2.65854e-07	4.65777e-05	BraA03g037010.4C(BraA03g037010.4C);BraA01g008660.4C(BraA01g008660.4C);BraA05g019780.4C(BraA05g019780.4C);BraA10g033620.4C(BraA10g033620.4C);BraA06g003320.4C(BraA06g003320.4C);BraA09g025710.4C(BraA09g025710.4C);BraA10g026350.4C(BraA10g026350.4C);BraA09g006610.4C(BraA09g006610.4C)	BraA04g030980.4C(BraA04g030980.4C);BraA05g012940.4C(BraA05g012940.4C);BraA09g007050.4C(BraA09g007050.4C);BraA08g003460.4C(BraA08g003460.4C);BraA09g064640.4C(BraA09g064640.4C)	0.0747126
GO:0007059	BP	chromosome segregation	5.72016e-07	9.39536e-05	BraA03g037010.4C(BraA03g037010.4C);BraA01g008660.4C(BraA01g008660.4C);BraA05g019780.4C(BraA05g019780.4C);BraA10g033620.4C(BraA10g033620.4C);BraA06g003320.4C(BraA06g003320.4C);BraA09g025710.4C(BraA09g025710.4C);BraA10g026350.4C(BraA10g026350.4C);BraA09g006610.4C(BraA09g006610.4C)	BraA04g030980.4C(BraA04g030980.4C);BraA05g012940.4C(BraA05g012940.4C);BraA09g007050.4C(BraA09g007050.4C);BraA08g003460.4C(BraA08g003460.4C);BraA09g064640.4C(BraA09g064640.4C)	0.0698925
GO:0051276	BP	chromosome organization	9.60352e-07	0.000148459	BraA03g037010.4C(BraA03g037010.4C);BraA01g008660.4C(BraA01g008660.4C);BraA01g005340.4C(BraA01g005340.4C);BraA05g019780.4C(BraA05g019780.4C);BraA10g033620.4C(BraA10g033620.4C);BraA02g042760.4C(BraA02g042760.4C);BraA06g003320.4C(BraA06g003320.4C);BraA09g025710.4C(BraA09g025710.4C);BraA06g005040.4C(BraA06g005040.4C);BraA06g034160.4C(BraA06g034160.4C);BraA10g026350.4C(BraA10g026350.4C);BraA08g017620.…	BraA03g042840.4C(BraA03g042840.4C);BraA03g030000.4C(BraA03g030000.4C);BraA04g030980.4C(BraA04g030980.4C);BraA02g018340.4C(BraA02g018340.4C);BraA06g021440.4C(BraA06g021440.4C);BraA10g006090.4C(BraA10g006090.4C);BraA03g019580.4C(BraA03g019580.4C);BraA01g034600.4C(BraA01g034600.4C);BraA05g012940.4C(BraA05g012940.4C);BraA09g047860.4C(BraA09g047860.4C);BraA03g025280.4C(BraA03g025280.4C);BraA09g007050.…	0.0337995
GO:0008574	MF	plus-end-directed microtubule motor activity	1.24454e-06	0.000172139	BraA06g014540.4C(BraA06g014540.4C);BraA03g039910.4C(BraA03g039910.4C);BraA09g006610.4C(BraA09g006610.4C)	BraA04g022640.4C(BraA04g022640.4C);BraA04g008140.4C(BraA04g008140.4C);BraA07g009860.4C(BraA07g009860.4C)	0.206897
GO:0005694	CC	chromosome	2.07391e-06	0.000269832	BraA06g014320.4C(BraA06g014320.4C);BraA01g005340.4C(BraA01g005340.4C);BraA10g033620.4C(BraA10g033620.4C);BraA02g042760.4C(BraA02g042760.4C);BraA09g025710.4C(BraA09g025710.4C);BraA06g005040.4C(BraA06g005040.4C);BraA08g017620.4C(BraA08g017620.4C);BraA09g006610.4C(BraA09g006610.4C)	BraA03g042840.4C(BraA03g042840.4C);BraA04g030980.4C(BraA04g030980.4C);BraA04g024060.4C(BraA04g024060.4C);BraA02g018340.4C(BraA02g018340.4C);BraA06g021440.4C(BraA06g021440.4C);BraA03g019580.4C(BraA03g019580.4C);BraA01g034600.4C(BraA01g034600.4C);BraA05g012940.4C(BraA05g012940.4C);BraA09g047860.4C(BraA09g047860.4C);BraA03g025280.4C(BraA03g025280.4C);BraA04g006270.4C(BraA04g006270.4C);BraA09g007050.…	0.0391459
GO:0005819	CC	spindle	2.20092e-06	0.000269832	BraA10g002290.4C(BraA10g002290.4C);BraA01g005340.4C(BraA01g005340.4C);BraA10g033620.4C(BraA10g033620.4C);BraA09g025710.4C(BraA09g025710.4C);BraA09g009440.4C(BraA09g009440.4C);BraA08g017620.4C(BraA08g017620.4C);BraA03g039910.4C(BraA03g039910.4C);BraA09g006610.4C(BraA09g006610.4C)	BraA04g022640.4C(BraA04g022640.4C);BraA09g026070.4C(BraA09g026070.4C);BraA06g022630.4C(BraA06g022630.4C)	0.0748299
GO:0005856	CC	cytoskeleton	2.89567e-06	0.000330862	BraA10g002290.4C(BraA10g002290.4C);BraA06g014320.4C(BraA06g014320.4C);BraA01g005340.4C(BraA01g005340.4C);BraA10g033620.4C(BraA10g033620.4C);BraA06g014540.4C(BraA06g014540.4C);BraA09g025710.4C(BraA09g025710.4C);BraA09g009440.4C(BraA09g009440.4C);BraA08g017620.4C(BraA08g017620.4C);BraA03g039910.4C(BraA03g039910.4C);BraA08g003260.4C(BraA08g003260.4C);BraA09g006610.4C(BraA09g006610.4C)	BraA04g022640.4C(BraA04g022640.4C);BraA09g005360.4C(BraA09g005360.4C);BraA06g036970.4C(BraA06g036970.4C);BraA04g008140.4C(BraA04g008140.4C);BraA09g057700.4C(BraA09g057700.4C);BraA04g001990.4C(BraA04g001990.4C);BraA01g044590.4C(BraA01g044590.4C);BraA09g026070.4C(BraA09g026070.4C);BraA07g009860.4C(BraA07g009860.4C);BraA09g004510.4C(BraA09g004510.4C);BraA06g022630.4C(BraA06g022630.4C);BraA09g060200.…	0.0371567
GO:0032993	CC	protein-DNA complex	3.23894e-06	0.000351982	BraA06g005040.4C(BraA06g005040.4C);BraA10g026020.4C(BraA10g026020.4C)	BraA02g018340.4C(BraA02g018340.4C);BraA06g021440.4C(BraA06g021440.4C);BraA03g019580.4C(BraA03g019580.4C);BraA09g047860.4C(BraA09g047860.4C);BraA03g025280.4C(BraA03g025280.4C);BraA09g007050.4C(BraA09g007050.4C)	0.109589
GO:0007017	BP	microtubule-based process	3.34839e-06	0.000351982	BraA10g002290.4C(BraA10g002290.4C);BraA06g014320.4C(BraA06g014320.4C);BraA01g005340.4C(BraA01g005340.4C);BraA10g033620.4C(BraA10g033620.4C);BraA06g014540.4C(BraA06g014540.4C);BraA08g017620.4C(BraA08g017620.4C);BraA03g039910.4C(BraA03g039910.4C);BraA09g006610.4C(BraA09g006610.4C)	BraA04g022640.4C(BraA04g022640.4C);BraA09g005360.4C(BraA09g005360.4C);BraA06g036970.4C(BraA06g036970.4C);BraA04g008140.4C(BraA04g008140.4C);BraA09g057700.4C(BraA09g057700.4C);BraA09g026070.4C(BraA09g026070.4C);BraA07g009860.4C(BraA07g009860.4C);BraA06g022630.4C(BraA06g022630.4C);BraA09g060200.4C(BraA09g060200.4C)	0.0464481
GO:0140014	BP	mitotic nuclear division	5.99214e-06	0.000562405	BraA10g002290.4C(BraA10g002290.4C);BraA06g014320.4C(BraA06g014320.4C);BraA05g019780.4C(BraA05g019780.4C);BraA10g033620.4C(BraA10g033620.4C);BraA06g003320.4C(BraA06g003320.4C);BraA09g025710.4C(BraA09g025710.4C);BraA09g006610.4C(BraA09g006610.4C)	BraA05g012940.4C(BraA05g012940.4C);BraA09g007050.4C(BraA09g007050.4C);BraA08g003460.4C(BraA08g003460.4C);BraA09g060200.4C(BraA09g060200.4C)	0.0674847
GO:0006996	BP	organelle organization	6.89618e-06	0.000624936	BraA07g040850.4C(BraA07g040850.4C);BraA03g037010.4C(BraA03g037010.4C);BraA10g002290.4C(BraA10g002290.4C);BraA10g017410.4C(BraA10g017410.4C);BraA01g008660.4C(BraA01g008660.4C);BraA06g014320.4C(BraA06g014320.4C);BraA01g005340.4C(BraA01g005340.4C);BraA05g019780.4C(BraA05g019780.4C);BraA10g033620.4C(BraA10g033620.4C);BraA06g014540.4C(BraA06g014540.4C);BraA07g000790.4C(BraA07g000790.4C);BraA02g042760.…	BraA04g022640.4C(BraA04g022640.4C);BraA03g051140.4C(BraA03g051140.4C);BraA03g042840.4C(BraA03g042840.4C);BraA06g018090.4C(BraA06g018090.4C);BraA03g030000.4C(BraA03g030000.4C);BraA04g030980.4C(BraA04g030980.4C);BraA02g044570.4C(BraA02g044570.4C);BraA03g054400.4C(BraA03g054400.4C);BraA02g018340.4C(BraA02g018340.4C);BraA06g021440.4C(BraA06g021440.4C);BraA10g006090.4C(BraA10g006090.4C);BraA09g050650.…	0.0221963
GO:0000070	BP	mitotic sister chromatid segregation	1.2135e-05	0.00106303	BraA05g019780.4C(BraA05g019780.4C);BraA10g033620.4C(BraA10g033620.4C);BraA06g003320.4C(BraA06g003320.4C);BraA09g025710.4C(BraA09g025710.4C);BraA09g006610.4C(BraA09g006610.4C)	BraA05g012940.4C(BraA05g012940.4C);BraA09g007050.4C(BraA09g007050.4C);BraA08g003460.4C(BraA08g003460.4C)	0.091954
GO:0033045	BP	regulation of sister chromatid segregation	2.33588e-05	0.00192144	BraA03g037010.4C(BraA03g037010.4C);BraA05g019780.4C(BraA05g019780.4C);BraA06g003320.4C(BraA06g003320.4C);BraA09g025710.4C(BraA09g025710.4C)	BraA09g007050.4C(BraA09g007050.4C);BraA08g003460.4C(BraA08g003460.4C)	0.12766
GO:0010564	BP	regulation of cell cycle process	3.20438e-05	0.0024768	BraA03g037010.4C(BraA03g037010.4C);BraA10g002290.4C(BraA10g002290.4C);BraA01g008660.4C(BraA01g008660.4C);BraA01g005340.4C(BraA01g005340.4C);BraA05g019780.4C(BraA05g019780.4C);BraA06g003320.4C(BraA06g003320.4C);BraA09g025710.4C(BraA09g025710.4C);BraA08g017620.4C(BraA08g017620.4C)	BraA03g016270.4C(BraA03g016270.4C);BraA07g041350.4C(BraA07g041350.4C);BraA09g007050.4C(BraA09g007050.4C);BraA08g003460.4C(BraA08g003460.4C);BraA04g005480.4C(BraA04g005480.4C)	0.0483271
GO:0000228	CC	nuclear chromosome	5.20857e-05	0.00381609	BraA01g005340.4C(BraA01g005340.4C);BraA02g042760.4C(BraA02g042760.4C);BraA06g005040.4C(BraA06g005040.4C);BraA08g017620.4C(BraA08g017620.4C)	BraA04g030980.4C(BraA04g030980.4C);BraA02g018340.4C(BraA02g018340.4C);BraA06g021440.4C(BraA06g021440.4C);BraA03g019580.4C(BraA03g019580.4C);BraA01g034600.4C(BraA01g034600.4C);BraA05g012940.4C(BraA05g012940.4C);BraA09g047860.4C(BraA09g047860.4C);BraA03g025280.4C(BraA03g025280.4C);BraA09g007050.4C(BraA09g007050.4C)	0.0460993
GO:0051983	BP	regulation of chromosome segregation	5.22752e-05	0.00381609	BraA03g037010.4C(BraA03g037010.4C);BraA05g019780.4C(BraA05g019780.4C);BraA06g003320.4C(BraA06g003320.4C);BraA09g025710.4C(BraA09g025710.4C)	BraA09g007050.4C(BraA09g007050.4C);BraA08g003460.4C(BraA08g003460.4C)	0.111111
GO:0000786	CC	nucleosome	9.37468e-05	0.00641932	BraA06g005040.4C(BraA06g005040.4C)	BraA06g021440.4C(BraA06g021440.4C);BraA09g047860.4C(BraA09g047860.4C);BraA03g025280.4C(BraA03g025280.4C)	0.2
GO:0010438	BP	cellular response to sulfur starvation	9.37468e-05	0.00641932	BraA06g018310.4C(BraA06g018310.4C);BraA09g004640.4C(BraA09g004640.4C);BraA09g006990.4C(BraA09g006990.4C);BraA08g035600.4C(BraA08g035600.4C)	-	0.2
GO:0007062	BP	sister chromatid cohesion	9.52639e-05	0.00641932	BraA03g037010.4C(BraA03g037010.4C);BraA10g033620.4C(BraA10g033620.4C);BraA10g026350.4C(BraA10g026350.4C);BraA09g006610.4C(BraA09g006610.4C)	BraA04g030980.4C(BraA04g030980.4C);BraA09g007050.4C(BraA09g007050.4C)	0.1
GO:0007051	BP	spindle organization	0.000101087	0.00664144	BraA10g002290.4C(BraA10g002290.4C);BraA06g014320.4C(BraA06g014320.4C);BraA01g005340.4C(BraA01g005340.4C);BraA08g017620.4C(BraA08g017620.4C)	BraA04g022640.4C(BraA04g022640.4C);BraA09g026070.4C(BraA09g026070.4C);BraA09g060200.4C(BraA09g060200.4C)	0.0804598
GO:0098687	CC	chromosomal region	0.000122557	0.00776032	BraA06g014320.4C(BraA06g014320.4C);BraA01g005340.4C(BraA01g005340.4C);BraA09g025710.4C(BraA09g025710.4C);BraA08g017620.4C(BraA08g017620.4C);BraA09g006610.4C(BraA09g006610.4C)	BraA03g019580.4C(BraA03g019580.4C);BraA09g007050.4C(BraA09g007050.4C);BraA08g003460.4C(BraA08g003460.4C);BraA09g060200.4C(BraA09g060200.4C)	0.0588235
GO:0000775	CC	chromosome, centromeric region	0.000125264	0.00776032	BraA06g014320.4C(BraA06g014320.4C);BraA01g005340.4C(BraA01g005340.4C);BraA09g025710.4C(BraA09g025710.4C);BraA08g017620.4C(BraA08g017620.4C);BraA09g006610.4C(BraA09g006610.4C)	BraA08g003460.4C(BraA08g003460.4C);BraA09g060200.4C(BraA09g060200.4C)	0.0777778
GO:0033047	BP	regulation of mitotic sister chromatid segregation	0.000126976	0.00776032	BraA05g019780.4C(BraA05g019780.4C);BraA06g003320.4C(BraA06g003320.4C);BraA09g025710.4C(BraA09g025710.4C)	BraA09g007050.4C(BraA09g007050.4C);BraA08g003460.4C(BraA08g003460.4C)	0.125
GO:0044815	CC	DNA packaging complex	0.000136917	0.0081777	BraA06g005040.4C(BraA06g005040.4C)	BraA06g021440.4C(BraA06g021440.4C);BraA03g019580.4C(BraA03g019580.4C);BraA05g012940.4C(BraA05g012940.4C);BraA09g047860.4C(BraA09g047860.4C);BraA03g025280.4C(BraA03g025280.4C)	0.09375
GO:0009558	BP	embryo sac cellularization	0.00014741	0.00850937	BraA06g014320.4C(BraA06g014320.4C);BraA08g003260.4C(BraA08g003260.4C)	BraA09g060200.4C(BraA09g060200.4C)	0.333333
GO:0006649	BP	phospholipid transfer to membrane	0.000151484	0.00850937	BraA04g029470.4C(BraA04g029470.4C)	BraA05g007260.4C(BraA05g007260.4C)	1
GO:0051726	BP	regulation of cell cycle	0.000152184	0.00850937	BraA03g037010.4C(BraA03g037010.4C);BraA10g002290.4C(BraA10g002290.4C);BraA01g008660.4C(BraA01g008660.4C);BraA01g005340.4C(BraA01g005340.4C);BraA05g019780.4C(BraA05g019780.4C);BraA06g003320.4C(BraA06g003320.4C);BraA09g025710.4C(BraA09g025710.4C);BraA06g034160.4C(BraA06g034160.4C);BraA09g009440.4C(BraA09g009440.4C);BraA08g017620.4C(BraA08g017620.4C);BraA03g013220.4C(BraA03g013220.4C);BraA02g044230.…	BraA03g016270.4C(BraA03g016270.4C);BraA07g041350.4C(BraA07g041350.4C);BraA09g007050.4C(BraA09g007050.4C);BraA08g003460.4C(BraA08g003460.4C);BraA04g005480.4C(BraA04g005480.4C)	0.0343434
GO:0007052	BP	mitotic spindle organization	0.000176715	0.00967515	BraA10g002290.4C(BraA10g002290.4C);BraA06g014320.4C(BraA06g014320.4C);BraA01g005340.4C(BraA01g005340.4C);BraA08g017620.4C(BraA08g017620.4C)	BraA04g022640.4C(BraA04g022640.4C);BraA09g060200.4C(BraA09g060200.4C)	0.0895522
GO:1902850	BP	microtubule cytoskeleton organization involved in mitosis	0.000207961	0.0109675	BraA10g002290.4C(BraA10g002290.4C);BraA06g014320.4C(BraA06g014320.4C);BraA01g005340.4C(BraA01g005340.4C);BraA08g017620.4C(BraA08g017620.4C)	BraA04g022640.4C(BraA04g022640.4C);BraA09g060200.4C(BraA09g060200.4C)	0.0869565
GO:0007112	BP	male meiosis cytokinesis	0.000208667	0.0109675	BraA03g013220.4C(BraA03g013220.4C);BraA08g003260.4C(BraA08g003260.4C)	BraA07g009860.4C(BraA07g009860.4C)	0.3
GO:0033206	BP	meiotic cytokinesis	0.00037562	0.0189833	BraA03g013220.4C(BraA03g013220.4C);BraA08g003260.4C(BraA08g003260.4C)	BraA07g009860.4C(BraA07g009860.4C)	0.25
GO:0009889	BP	regulation of biosynthetic process	0.000477159	0.0236599	BraA01g008800.4C(BraA01g008800.4C);BraA03g022080.4C(BraA03g022080.4C);BraA09g013390.4C(BraA09g013390.4C);BraA03g048800.4C(BraA03g048800.4C);BraA05g001770.4C(BraA05g001770.4C);BraA07g040850.4C(BraA07g040850.4C);BraA06g041750.4C(BraA06g041750.4C);BraA03g062710.4C(BraA03g062710.4C);BraA03g062270.4C(BraA03g062270.4C);BraA02g016080.4C(BraA02g016080.4C);BraA02g019910.4C(BraA02g019910.4C);BraA02g019570.…	BraA04g013600.4C(BraA04g013600.4C);BraA07g031600.4C(BraA07g031600.4C);BraA06g020310.4C(BraA06g020310.4C);BraA01g018100.4C(BraA01g018100.4C);BraA09g020920.4C(BraA09g020920.4C);BraA09g067240.4C(BraA09g067240.4C);BraA03g041370.4C(BraA03g041370.4C);BraA03g042840.4C(BraA03g042840.4C);BraA01g018140.4C(BraA01g018140.4C);BraA05g026000.4C(BraA05g026000.4C);BraA04g027570.4C(BraA04g027570.4C);BraA03g038280.…	0.018143
GO:0000910	BP	cytokinesis	0.000506109	0.0246306	BraA06g014320.4C(BraA06g014320.4C);BraA01g005340.4C(BraA01g005340.4C);BraA08g017620.4C(BraA08g017620.4C);BraA03g013220.4C(BraA03g013220.4C);BraA08g003260.4C(BraA08g003260.4C)	BraA04g022640.4C(BraA04g022640.4C);BraA10g001400.4C(BraA10g001400.4C);BraA01g044590.4C(BraA01g044590.4C);BraA07g009860.4C(BraA07g009860.4C);BraA09g060200.4C(BraA09g060200.4C)	0.0444444
GO:0051304	BP	chromosome separation	0.00053035	0.0253411	BraA01g008660.4C(BraA01g008660.4C);BraA05g019780.4C(BraA05g019780.4C);BraA06g003320.4C(BraA06g003320.4C);BraA09g025710.4C(BraA09g025710.4C)	BraA08g003460.4C(BraA08g003460.4C)	0.0925926
GO:0000911	BP	cytokinesis by cell plate formation	0.000604674	0.0283765	BraA06g014320.4C(BraA06g014320.4C);BraA08g003260.4C(BraA08g003260.4C)	BraA04g022640.4C(BraA04g022640.4C);BraA10g001400.4C(BraA10g001400.4C);BraA01g044590.4C(BraA01g044590.4C);BraA09g060200.4C(BraA09g060200.4C)	0.0714286
GO:0010556	BP	regulation of macromolecule biosynthetic process	0.000669225	0.0307348	BraA01g008800.4C(BraA01g008800.4C);BraA03g022080.4C(BraA03g022080.4C);BraA09g013390.4C(BraA09g013390.4C);BraA03g048800.4C(BraA03g048800.4C);BraA05g001770.4C(BraA05g001770.4C);BraA07g040850.4C(BraA07g040850.4C);BraA06g041750.4C(BraA06g041750.4C);BraA03g062710.4C(BraA03g062710.4C);BraA03g062270.4C(BraA03g062270.4C);BraA02g016080.4C(BraA02g016080.4C);BraA02g019910.4C(BraA02g019910.4C);BraA02g019570.…	BraA04g013600.4C(BraA04g013600.4C);BraA07g031600.4C(BraA07g031600.4C);BraA06g020310.4C(BraA06g020310.4C);BraA09g020920.4C(BraA09g020920.4C);BraA09g067240.4C(BraA09g067240.4C);BraA03g041370.4C(BraA03g041370.4C);BraA03g042840.4C(BraA03g042840.4C);BraA01g018140.4C(BraA01g018140.4C);BraA05g026000.4C(BraA05g026000.4C);BraA04g027570.4C(BraA04g027570.4C);BraA03g038280.4C(BraA03g038280.4C);BraA02g044570.…	0.0181362
GO:0006334	BP	nucleosome assembly	0.000698099	0.0307348	BraA06g005040.4C(BraA06g005040.4C)	BraA06g021440.4C(BraA06g021440.4C);BraA09g047860.4C(BraA09g047860.4C);BraA03g025280.4C(BraA03g025280.4C)	0.121212
GO:0099513	CC	polymeric cytoskeletal fiber	0.000706766	0.0307348	BraA10g002290.4C(BraA10g002290.4C);BraA01g005340.4C(BraA01g005340.4C);BraA09g025710.4C(BraA09g025710.4C);BraA08g017620.4C(BraA08g017620.4C);BraA08g003260.4C(BraA08g003260.4C)	BraA04g022640.4C(BraA04g022640.4C);BraA06g036970.4C(BraA06g036970.4C);BraA09g026070.4C(BraA09g026070.4C);BraA09g004510.4C(BraA09g004510.4C)	0.0463918
GO:0051783	BP	regulation of nuclear division	0.0007285	0.0307348	BraA03g037010.4C(BraA03g037010.4C);BraA05g019780.4C(BraA05g019780.4C);BraA06g003320.4C(BraA06g003320.4C);BraA09g025710.4C(BraA09g025710.4C)	BraA09g007050.4C(BraA09g007050.4C);BraA08g003460.4C(BraA08g003460.4C)	0.0689655
GO:0000779	CC	condensed chromosome, centromeric region	0.000738285	0.0307348	BraA01g005340.4C(BraA01g005340.4C);BraA09g025710.4C(BraA09g025710.4C);BraA08g017620.4C(BraA08g017620.4C);BraA09g006610.4C(BraA09g006610.4C)	BraA08g003460.4C(BraA08g003460.4C)	0.0862069
GO:0007091	BP	metaphase/anaphase transition of mitotic cell cycle	0.000783575	0.0307348	BraA05g019780.4C(BraA05g019780.4C);BraA06g003320.4C(BraA06g003320.4C);BraA09g025710.4C(BraA09g025710.4C)	BraA08g003460.4C(BraA08g003460.4C)	0.117647
GO:0010965	BP	regulation of mitotic sister chromatid separation	0.000783575	0.0307348	BraA05g019780.4C(BraA05g019780.4C);BraA06g003320.4C(BraA06g003320.4C);BraA09g025710.4C(BraA09g025710.4C)	BraA08g003460.4C(BraA08g003460.4C)	0.117647
GO:0030071	BP	regulation of mitotic metaphase/anaphase transition	0.000783575	0.0307348	BraA05g019780.4C(BraA05g019780.4C);BraA06g003320.4C(BraA06g003320.4C);BraA09g025710.4C(BraA09g025710.4C)	BraA08g003460.4C(BraA08g003460.4C)	0.117647
GO:0044784	BP	metaphase/anaphase transition of cell cycle	0.000783575	0.0307348	BraA05g019780.4C(BraA05g019780.4C);BraA06g003320.4C(BraA06g003320.4C);BraA09g025710.4C(BraA09g025710.4C)	BraA08g003460.4C(BraA08g003460.4C)	0.117647
GO:1902099	BP	regulation of metaphase/anaphase transition of cell cycle	0.000783575	0.0307348	BraA05g019780.4C(BraA05g019780.4C);BraA06g003320.4C(BraA06g003320.4C);BraA09g025710.4C(BraA09g025710.4C)	BraA08g003460.4C(BraA08g003460.4C)	0.117647
GO:1905818	BP	regulation of chromosome separation	0.000783575	0.0307348	BraA05g019780.4C(BraA05g019780.4C);BraA06g003320.4C(BraA06g003320.4C);BraA09g025710.4C(BraA09g025710.4C)	BraA08g003460.4C(BraA08g003460.4C)	0.117647
GO:0007088	BP	regulation of mitotic nuclear division	0.000862566	0.031754	BraA05g019780.4C(BraA05g019780.4C);BraA06g003320.4C(BraA06g003320.4C);BraA09g025710.4C(BraA09g025710.4C)	BraA09g007050.4C(BraA09g007050.4C);BraA08g003460.4C(BraA08g003460.4C)	0.0833333
GO:0051306	BP	mitotic sister chromatid separation	0.000876181	0.031754	BraA05g019780.4C(BraA05g019780.4C);BraA06g003320.4C(BraA06g003320.4C);BraA09g025710.4C(BraA09g025710.4C)	BraA08g003460.4C(BraA08g003460.4C)	0.114286
GO:0044770	BP	cell cycle phase transition	0.000877356	0.031754	BraA01g008660.4C(BraA01g008660.4C);BraA05g019780.4C(BraA05g019780.4C);BraA01g004240.4C(BraA01g004240.4C);BraA06g003320.4C(BraA06g003320.4C);BraA09g025710.4C(BraA09g025710.4C)	BraA02g018340.4C(BraA02g018340.4C);BraA07g041350.4C(BraA07g041350.4C);BraA08g003460.4C(BraA08g003460.4C);BraA04g005480.4C(BraA04g005480.4C)	0.045
GO:0035175	MF	histone kinase activity (H3-S10 specific)	0.000894138	0.031754	BraA01g005340.4C(BraA01g005340.4C);BraA08g017620.4C(BraA08g017620.4C)	-	0.5
GO:0046976	MF	histone methyltransferase activity (H3-K27 specific)	0.000894138	0.031754	BraA06g034160.4C(BraA06g034160.4C);BraA02g044230.4C(BraA02g044230.4C)	-	0.5
GO:0051171	BP	regulation of nitrogen compound metabolic process	0.000970567	0.0324368	BraA01g008800.4C(BraA01g008800.4C);BraA03g022080.4C(BraA03g022080.4C);BraA09g013390.4C(BraA09g013390.4C);BraA03g048800.4C(BraA03g048800.4C);BraA05g001770.4C(BraA05g001770.4C);BraA07g040850.4C(BraA07g040850.4C);BraA06g041750.4C(BraA06g041750.4C);BraA03g062710.4C(BraA03g062710.4C);BraA03g062270.4C(BraA03g062270.4C);BraA02g016080.4C(BraA02g016080.4C);BraA02g019910.4C(BraA02g019910.4C);BraA02g019570.…	BraA04g013600.4C(BraA04g013600.4C);BraA07g031600.4C(BraA07g031600.4C);BraA06g020310.4C(BraA06g020310.4C);BraA01g018100.4C(BraA01g018100.4C);BraA09g020920.4C(BraA09g020920.4C);BraA09g067240.4C(BraA09g067240.4C);BraA03g041370.4C(BraA03g041370.4C);BraA03g042840.4C(BraA03g042840.4C);BraA06g018090.4C(BraA06g018090.4C);BraA03g016270.4C(BraA03g016270.4C);BraA01g018140.4C(BraA01g018140.4C);BraA05g026000.…	0.017381
GO:0043228	CC	non-membrane-bounded organelle	0.000973324	0.0324368	BraA03g037010.4C(BraA03g037010.4C);BraA10g002290.4C(BraA10g002290.4C);BraA10g000740.4C(BraA10g000740.4C);BraA06g014320.4C(BraA06g014320.4C);BraA01g005340.4C(BraA01g005340.4C);BraA09g063570.4C(BraA09g063570.4C);BraA10g033620.4C(BraA10g033620.4C);BraA06g014540.4C(BraA06g014540.4C);BraA02g042760.4C(BraA02g042760.4C);BraA09g025710.4C(BraA09g025710.4C);BraA06g005040.4C(BraA06g005040.4C);BraA09g009440.…	BraA04g022640.4C(BraA04g022640.4C);BraA03g042840.4C(BraA03g042840.4C);BraA04g030980.4C(BraA04g030980.4C);BraA04g024060.4C(BraA04g024060.4C);BraA02g018340.4C(BraA02g018340.4C);BraA01g045040.4C(BraA01g045040.4C);BraA06g021440.4C(BraA06g021440.4C);BraA06g041130.4C(BraA06g041130.4C);BraA03g019580.4C(BraA03g019580.4C);BraA01g034600.4C(BraA01g034600.4C);BraA09g005360.4C(BraA09g005360.4C);BraA05g012940.…	0.0194096
GO:0043232	CC	intracellular non-membrane-bounded organelle	0.000973324	0.0324368	BraA03g037010.4C(BraA03g037010.4C);BraA10g002290.4C(BraA10g002290.4C);BraA10g000740.4C(BraA10g000740.4C);BraA06g014320.4C(BraA06g014320.4C);BraA01g005340.4C(BraA01g005340.4C);BraA09g063570.4C(BraA09g063570.4C);BraA10g033620.4C(BraA10g033620.4C);BraA06g014540.4C(BraA06g014540.4C);BraA02g042760.4C(BraA02g042760.4C);BraA09g025710.4C(BraA09g025710.4C);BraA06g005040.4C(BraA06g005040.4C);BraA09g009440.…	BraA04g022640.4C(BraA04g022640.4C);BraA03g042840.4C(BraA03g042840.4C);BraA04g030980.4C(BraA04g030980.4C);BraA04g024060.4C(BraA04g024060.4C);BraA02g018340.4C(BraA02g018340.4C);BraA01g045040.4C(BraA01g045040.4C);BraA06g021440.4C(BraA06g021440.4C);BraA06g041130.4C(BraA06g041130.4C);BraA03g019580.4C(BraA03g019580.4C);BraA01g034600.4C(BraA01g034600.4C);BraA09g005360.4C(BraA09g005360.4C);BraA05g012940.…	0.0194096
GO:1903046	BP	meiotic cell cycle process	0.000973941	0.0324368	BraA03g037010.4C(BraA03g037010.4C);BraA01g008660.4C(BraA01g008660.4C);BraA10g026350.4C(BraA10g026350.4C);BraA08g034840.4C(BraA08g034840.4C);BraA03g013220.4C(BraA03g013220.4C);BraA08g003260.4C(BraA08g003260.4C)	BraA03g016270.4C(BraA03g016270.4C);BraA09g007050.4C(BraA09g007050.4C);BraA07g009860.4C(BraA07g009860.4C);BraA09g064640.4C(BraA09g064640.4C)	0.0408163
GO:1902410	BP	mitotic cytokinetic process	0.00097745	0.0324368	BraA06g014320.4C(BraA06g014320.4C);BraA08g003260.4C(BraA08g003260.4C)	BraA04g022640.4C(BraA04g022640.4C);BraA10g001400.4C(BraA10g001400.4C);BraA01g044590.4C(BraA01g044590.4C);BraA09g060200.4C(BraA09g060200.4C)	0.0652174
GO:0031326	BP	regulation of cellular biosynthetic process	0.000987422	0.0324368	BraA01g008800.4C(BraA01g008800.4C);BraA03g022080.4C(BraA03g022080.4C);BraA09g013390.4C(BraA09g013390.4C);BraA03g048800.4C(BraA03g048800.4C);BraA05g001770.4C(BraA05g001770.4C);BraA07g040850.4C(BraA07g040850.4C);BraA06g041750.4C(BraA06g041750.4C);BraA03g062710.4C(BraA03g062710.4C);BraA03g062270.4C(BraA03g062270.4C);BraA02g016080.4C(BraA02g016080.4C);BraA02g019910.4C(BraA02g019910.4C);BraA02g019570.…	BraA04g013600.4C(BraA04g013600.4C);BraA07g031600.4C(BraA07g031600.4C);BraA06g020310.4C(BraA06g020310.4C);BraA01g018100.4C(BraA01g018100.4C);BraA09g020920.4C(BraA09g020920.4C);BraA09g067240.4C(BraA09g067240.4C);BraA03g041370.4C(BraA03g041370.4C);BraA03g042840.4C(BraA03g042840.4C);BraA01g018140.4C(BraA01g018140.4C);BraA05g026000.4C(BraA05g026000.4C);BraA04g027570.4C(BraA04g027570.4C);BraA03g038280.…	0.0178042
GO:0009267	BP	cellular response to starvation	0.00106014	0.0343242	BraA06g018310.4C(BraA06g018310.4C);BraA02g002380.4C(BraA02g002380.4C);BraA03g025900.4C(BraA03g025900.4C);BraA09g004640.4C(BraA09g004640.4C);BraA09g006990.4C(BraA09g006990.4C);BraA08g035600.4C(BraA08g035600.4C);BraA08g003260.4C(BraA08g003260.4C)	BraA03g051140.4C(BraA03g051140.4C);BraA07g024190.4C(BraA07g024190.4C);BraA01g005130.4C(BraA01g005130.4C);BraA01g001210.4C(BraA01g001210.4C)	0.0376712
GO:0032104	BP	regulation of response to extracellular stimulus	0.00108406	0.0343242	BraA03g025900.4C(BraA03g025900.4C);BraA09g004640.4C(BraA09g004640.4C);BraA08g003260.4C(BraA08g003260.4C)	BraA03g054400.4C(BraA03g054400.4C)	0.108108
GO:0032107	BP	regulation of response to nutrient levels	0.00108406	0.0343242	BraA03g025900.4C(BraA03g025900.4C);BraA09g004640.4C(BraA09g004640.4C);BraA08g003260.4C(BraA08g003260.4C)	BraA03g054400.4C(BraA03g054400.4C)	0.108108
GO:2000112	BP	regulation of cellular macromolecule biosynthetic process	0.00111625	0.0349225	BraA01g008800.4C(BraA01g008800.4C);BraA03g022080.4C(BraA03g022080.4C);BraA09g013390.4C(BraA09g013390.4C);BraA03g048800.4C(BraA03g048800.4C);BraA05g001770.4C(BraA05g001770.4C);BraA07g040850.4C(BraA07g040850.4C);BraA06g041750.4C(BraA06g041750.4C);BraA03g062710.4C(BraA03g062710.4C);BraA03g062270.4C(BraA03g062270.4C);BraA02g016080.4C(BraA02g016080.4C);BraA02g019910.4C(BraA02g019910.4C);BraA02g019570.…	BraA04g013600.4C(BraA04g013600.4C);BraA07g031600.4C(BraA07g031600.4C);BraA06g020310.4C(BraA06g020310.4C);BraA09g020920.4C(BraA09g020920.4C);BraA09g067240.4C(BraA09g067240.4C);BraA03g041370.4C(BraA03g041370.4C);BraA03g042840.4C(BraA03g042840.4C);BraA01g018140.4C(BraA01g018140.4C);BraA05g026000.4C(BraA05g026000.4C);BraA04g027570.4C(BraA04g027570.4C);BraA03g038280.4C(BraA03g038280.4C);BraA02g044570.…	0.0179283
GO:0032506	BP	cytokinetic process	0.00121992	0.0377061	BraA06g014320.4C(BraA06g014320.4C);BraA08g003260.4C(BraA08g003260.4C)	BraA04g022640.4C(BraA04g022640.4C);BraA10g001400.4C(BraA10g001400.4C);BraA01g044590.4C(BraA01g044590.4C);BraA09g060200.4C(BraA09g060200.4C)	0.0625
GO:0031669	BP	cellular response to nutrient levels	0.00123391	0.0377061	BraA06g018310.4C(BraA06g018310.4C);BraA02g002380.4C(BraA02g002380.4C);BraA03g025900.4C(BraA03g025900.4C);BraA09g004640.4C(BraA09g004640.4C);BraA09g006990.4C(BraA09g006990.4C);BraA08g035600.4C(BraA08g035600.4C);BraA08g003260.4C(BraA08g003260.4C)	BraA03g051140.4C(BraA03g051140.4C);BraA07g024190.4C(BraA07g024190.4C);BraA01g005130.4C(BraA01g005130.4C);BraA01g015540.4C(BraA01g015540.4C);BraA01g001210.4C(BraA01g001210.4C)	0.0348837
GO:0140013	BP	meiotic nuclear division	0.00126597	0.0382409	BraA03g037010.4C(BraA03g037010.4C);BraA01g008660.4C(BraA01g008660.4C);BraA10g026350.4C(BraA10g026350.4C);BraA08g034840.4C(BraA08g034840.4C);BraA03g013220.4C(BraA03g013220.4C);BraA08g003260.4C(BraA08g003260.4C)	BraA07g009860.4C(BraA07g009860.4C);BraA09g064640.4C(BraA09g064640.4C)	0.0470588
GO:0019219	BP	regulation of nucleobase-containing compound metabolic process	0.00131567	0.0392907	BraA01g008800.4C(BraA01g008800.4C);BraA03g022080.4C(BraA03g022080.4C);BraA09g013390.4C(BraA09g013390.4C);BraA03g048800.4C(BraA03g048800.4C);BraA05g001770.4C(BraA05g001770.4C);BraA07g040850.4C(BraA07g040850.4C);BraA06g041750.4C(BraA06g041750.4C);BraA03g062710.4C(BraA03g062710.4C);BraA03g062270.4C(BraA03g062270.4C);BraA02g016080.4C(BraA02g016080.4C);BraA02g019910.4C(BraA02g019910.4C);BraA02g019570.…	BraA04g013600.4C(BraA04g013600.4C);BraA07g031600.4C(BraA07g031600.4C);BraA06g020310.4C(BraA06g020310.4C);BraA09g020920.4C(BraA09g020920.4C);BraA09g067240.4C(BraA09g067240.4C);BraA03g041370.4C(BraA03g041370.4C);BraA03g042840.4C(BraA03g042840.4C);BraA01g018140.4C(BraA01g018140.4C);BraA05g026000.4C(BraA05g026000.4C);BraA04g027570.4C(BraA04g027570.4C);BraA03g038280.4C(BraA03g038280.4C);BraA02g044570.…	0.0177433
GO:0000226	BP	microtubule cytoskeleton organization	0.00135458	0.039637	BraA10g002290.4C(BraA10g002290.4C);BraA06g014320.4C(BraA06g014320.4C);BraA01g005340.4C(BraA01g005340.4C);BraA06g014540.4C(BraA06g014540.4C);BraA08g017620.4C(BraA08g017620.4C)	BraA04g022640.4C(BraA04g022640.4C);BraA06g036970.4C(BraA06g036970.4C);BraA09g026070.4C(BraA09g026070.4C);BraA07g009860.4C(BraA07g009860.4C);BraA09g060200.4C(BraA09g060200.4C)	0.0390625
GO:0019222	BP	regulation of metabolic process	0.00138573	0.039637	BraA01g008800.4C(BraA01g008800.4C);BraA03g022080.4C(BraA03g022080.4C);BraA09g013390.4C(BraA09g013390.4C);BraA03g048800.4C(BraA03g048800.4C);BraA05g001770.4C(BraA05g001770.4C);BraA07g040850.4C(BraA07g040850.4C);BraA06g041750.4C(BraA06g041750.4C);BraA03g062710.4C(BraA03g062710.4C);BraA03g062270.4C(BraA03g062270.4C);BraA02g016080.4C(BraA02g016080.4C);BraA02g019910.4C(BraA02g019910.4C);BraA02g019570.…	BraA04g013600.4C(BraA04g013600.4C);BraA07g031600.4C(BraA07g031600.4C);BraA06g020310.4C(BraA06g020310.4C);BraA01g018100.4C(BraA01g018100.4C);BraA09g020920.4C(BraA09g020920.4C);BraA09g068630.4C(BraA09g068630.4C);BraA09g067240.4C(BraA09g067240.4C);BraA03g041370.4C(BraA03g041370.4C);BraA03g051140.4C(BraA03g051140.4C);BraA03g042840.4C(BraA03g042840.4C);BraA06g018090.4C(BraA06g018090.4C);BraA03g016270.…	0.0167176
GO:0003700	MF	DNA-binding transcription factor activity	0.00140855	0.039637	BraA01g008800.4C(BraA01g008800.4C);BraA03g022080.4C(BraA03g022080.4C);BraA03g048800.4C(BraA03g048800.4C);BraA07g040850.4C(BraA07g040850.4C);BraA06g041750.4C(BraA06g041750.4C);BraA03g062270.4C(BraA03g062270.4C);BraA02g016080.4C(BraA02g016080.4C);BraA02g019910.4C(BraA02g019910.4C);BraA02g019570.4C(BraA02g019570.4C);BraA07g030820.4C(BraA07g030820.4C);BraA06g019130.4C(BraA06g019130.4C);BraA02g014670.…	BraA04g013600.4C(BraA04g013600.4C);BraA07g031600.4C(BraA07g031600.4C);BraA06g020310.4C(BraA06g020310.4C);BraA09g020920.4C(BraA09g020920.4C);BraA09g067240.4C(BraA09g067240.4C);BraA03g041370.4C(BraA03g041370.4C);BraA01g018140.4C(BraA01g018140.4C);BraA05g026000.4C(BraA05g026000.4C);BraA04g027570.4C(BraA04g027570.4C);BraA03g038280.4C(BraA03g038280.4C);BraA02g044570.4C(BraA02g044570.4C);BraA02g023580.…	0.0193034
GO:0005876	CC	spindle microtubule	0.00145732	0.039637	BraA01g005340.4C(BraA01g005340.4C);BraA09g025710.4C(BraA09g025710.4C);BraA08g017620.4C(BraA08g017620.4C)	BraA09g026070.4C(BraA09g026070.4C)	0.1
GO:0005874	CC	microtubule	0.00146789	0.039637	BraA10g002290.4C(BraA10g002290.4C);BraA01g005340.4C(BraA01g005340.4C);BraA09g025710.4C(BraA09g025710.4C);BraA08g017620.4C(BraA08g017620.4C);BraA08g003260.4C(BraA08g003260.4C)	BraA04g022640.4C(BraA04g022640.4C);BraA06g036970.4C(BraA06g036970.4C);BraA09g026070.4C(BraA09g026070.4C)	0.045977
GO:0000785	CC	chromatin	0.00147712	0.039637	BraA10g033620.4C(BraA10g033620.4C);BraA02g042760.4C(BraA02g042760.4C);BraA06g005040.4C(BraA06g005040.4C)	BraA03g042840.4C(BraA03g042840.4C);BraA04g030980.4C(BraA04g030980.4C);BraA06g021440.4C(BraA06g021440.4C);BraA01g034600.4C(BraA01g034600.4C);BraA09g047860.4C(BraA09g047860.4C);BraA03g025280.4C(BraA03g025280.4C);BraA09g007050.4C(BraA09g007050.4C)	0.03861
GO:0005873	CC	plus-end kinesin complex	0.00147809	0.039637	BraA03g039910.4C(BraA03g039910.4C)	BraA06g022630.4C(BraA06g022630.4C)	0.4
GO:0032133	CC	chromosome passenger complex	0.00147809	0.039637	BraA01g005340.4C(BraA01g005340.4C);BraA08g017620.4C(BraA08g017620.4C)	-	0.4
GO:0035174	MF	histone serine kinase activity	0.00147809	0.039637	BraA01g005340.4C(BraA01g005340.4C);BraA08g017620.4C(BraA08g017620.4C)	-	0.4
GO:0006351	BP	DNA-templated transcription	0.00155425	0.0412583	BraA01g008800.4C(BraA01g008800.4C);BraA03g022080.4C(BraA03g022080.4C);BraA03g048800.4C(BraA03g048800.4C);BraA05g001770.4C(BraA05g001770.4C);BraA07g040850.4C(BraA07g040850.4C);BraA06g041750.4C(BraA06g041750.4C);BraA03g062710.4C(BraA03g062710.4C);BraA03g062270.4C(BraA03g062270.4C);BraA02g016080.4C(BraA02g016080.4C);BraA02g019910.4C(BraA02g019910.4C);BraA10g016850.4C(BraA10g016850.4C);BraA02g019570.…	BraA04g013600.4C(BraA04g013600.4C);BraA07g031600.4C(BraA07g031600.4C);BraA06g020310.4C(BraA06g020310.4C);BraA09g020920.4C(BraA09g020920.4C);BraA09g067240.4C(BraA09g067240.4C);BraA03g041370.4C(BraA03g041370.4C);BraA01g018140.4C(BraA01g018140.4C);BraA05g026000.4C(BraA05g026000.4C);BraA04g027570.4C(BraA04g027570.4C);BraA03g038280.4C(BraA03g038280.4C);BraA02g044570.4C(BraA02g044570.4C);BraA02g023580.…	0.0179823
GO:0071103	BP	DNA conformation change	0.00158148	0.0415612	BraA06g005040.4C(BraA06g005040.4C)	BraA03g042840.4C(BraA03g042840.4C);BraA06g021440.4C(BraA06g021440.4C);BraA05g012940.4C(BraA05g012940.4C);BraA09g047860.4C(BraA09g047860.4C);BraA03g025280.4C(BraA03g025280.4C);BraA09g007050.4C(BraA09g007050.4C)	0.0510949
GO:0060255	BP	regulation of macromolecule metabolic process	0.00178009	0.0463177	BraA01g008800.4C(BraA01g008800.4C);BraA03g022080.4C(BraA03g022080.4C);BraA09g013390.4C(BraA09g013390.4C);BraA03g048800.4C(BraA03g048800.4C);BraA05g001770.4C(BraA05g001770.4C);BraA07g040850.4C(BraA07g040850.4C);BraA06g041750.4C(BraA06g041750.4C);BraA03g062710.4C(BraA03g062710.4C);BraA03g062270.4C(BraA03g062270.4C);BraA02g016080.4C(BraA02g016080.4C);BraA02g019910.4C(BraA02g019910.4C);BraA02g019570.…	BraA04g013600.4C(BraA04g013600.4C);BraA07g031600.4C(BraA07g031600.4C);BraA06g020310.4C(BraA06g020310.4C);BraA09g020920.4C(BraA09g020920.4C);BraA09g067240.4C(BraA09g067240.4C);BraA03g041370.4C(BraA03g041370.4C);BraA03g042840.4C(BraA03g042840.4C);BraA06g018090.4C(BraA06g018090.4C);BraA03g016270.4C(BraA03g016270.4C);BraA01g018140.4C(BraA01g018140.4C);BraA05g026000.4C(BraA05g026000.4C);BraA04g027570.…	0.0168552
GO:0007349	BP	cellularization	0.00180943	0.0466195	BraA06g014320.4C(BraA06g014320.4C);BraA08g003260.4C(BraA08g003260.4C)	BraA09g060200.4C(BraA09g060200.4C)	0.15
GO:0007346	BP	regulation of mitotic cell cycle	0.00184848	0.0471632	BraA03g037010.4C(BraA03g037010.4C);BraA10g002290.4C(BraA10g002290.4C);BraA01g008660.4C(BraA01g008660.4C);BraA05g019780.4C(BraA05g019780.4C);BraA06g003320.4C(BraA06g003320.4C);BraA09g025710.4C(BraA09g025710.4C);BraA03g013220.4C(BraA03g013220.4C)	BraA07g041350.4C(BraA07g041350.4C);BraA09g007050.4C(BraA09g007050.4C);BraA08g003460.4C(BraA08g003460.4C)	0.0374532
GO:0099081	CC	supramolecular polymer	0.00198382	0.0496522	BraA10g002290.4C(BraA10g002290.4C);BraA01g005340.4C(BraA01g005340.4C);BraA09g025710.4C(BraA09g025710.4C);BraA08g017620.4C(BraA08g017620.4C);BraA08g003260.4C(BraA08g003260.4C)	BraA04g022640.4C(BraA04g022640.4C);BraA06g036970.4C(BraA06g036970.4C);BraA09g026070.4C(BraA09g026070.4C);BraA09g004510.4C(BraA09g004510.4C)	0.04
GO:0099512	CC	supramolecular fiber	0.00198382	0.0496522	BraA10g002290.4C(BraA10g002290.4C);BraA01g005340.4C(BraA01g005340.4C);BraA09g025710.4C(BraA09g025710.4C);BraA08g017620.4C(BraA08g017620.4C);BraA08g003260.4C(BraA08g003260.4C)	BraA04g022640.4C(BraA04g022640.4C);BraA06g036970.4C(BraA06g036970.4C);BraA09g026070.4C(BraA09g026070.4C);BraA09g004510.4C(BraA09g004510.4C)	0.04
