# Supplementary material for: Dynamic Transcriptomic Networks Underlying Early Bolting in Non-Heading Chinese Cabbage
Source: Plants (Basel). 2026 Jun 26;15(13):1982. doi: 10.3390/plants15131982 (PMC13364084; doi:10.3390/plants15131982)
Supplement: Supplementary file 1 [file plants-15-01982-s001.zip › plants-4358370-supplementary/Supplementary Material/supplementary Table7.xlsx]

## Sheet: Table S7
Table S7. GO enrichment terms of genes in MEturquoise module of "m662".
GO_ID	Category	Term	Pvalue	adjustPvalue	Up_gene	Down_gene	RichFactor
GO:0010208	BP	pollen wall assembly	1.55663e-12	2.17694e-09	BraA09g012230.4C(BraA09g012230.4C);BraA06g031950.4C(BraA06g031950.4C);BraA04g008510.4C(BraA04g008510.4C);BraA01g011370.4C(BraA01g011370.4C);BraA04g029140.4C(BraA04g029140.4C);BraA01g040130.4C(BraA01g040130.4C);BraA08g010400.4C(BraA08g010400.4C);BraA04g014330.4C(BraA04g014330.4C);BraA05g037300.4C(BraA05g037300.4C);BraA07g035630.4C(BraA07g035630.4C);BraA01g041030.4C(BraA01g041030.4C);BraA07g034900.…	BraA07g023020.4C(BraA07g023020.4C)	0.181818
GO:0085029	BP	extracellular matrix assembly	1.55663e-12	2.17694e-09	BraA09g012230.4C(BraA09g012230.4C);BraA06g031950.4C(BraA06g031950.4C);BraA04g008510.4C(BraA04g008510.4C);BraA01g011370.4C(BraA01g011370.4C);BraA04g029140.4C(BraA04g029140.4C);BraA01g040130.4C(BraA01g040130.4C);BraA08g010400.4C(BraA08g010400.4C);BraA04g014330.4C(BraA04g014330.4C);BraA05g037300.4C(BraA05g037300.4C);BraA07g035630.4C(BraA07g035630.4C);BraA01g041030.4C(BraA01g041030.4C);BraA07g034900.…	BraA07g023020.4C(BraA07g023020.4C)	0.181818
GO:0010584	BP	pollen exine formation	2.42061e-12	2.25682e-09	BraA09g012230.4C(BraA09g012230.4C);BraA06g031950.4C(BraA06g031950.4C);BraA04g008510.4C(BraA04g008510.4C);BraA01g011370.4C(BraA01g011370.4C);BraA04g029140.4C(BraA04g029140.4C);BraA01g040130.4C(BraA01g040130.4C);BraA08g010400.4C(BraA08g010400.4C);BraA04g014330.4C(BraA04g014330.4C);BraA05g037300.4C(BraA05g037300.4C);BraA07g035630.4C(BraA07g035630.4C);BraA01g041030.4C(BraA01g041030.4C);BraA07g034900.…	-	0.235294
GO:0010927	BP	cellular component assembly involved in morphogenesis	4.93991e-12	3.45423e-09	BraA09g012230.4C(BraA09g012230.4C);BraA06g031950.4C(BraA06g031950.4C);BraA05g041040.4C(BraA05g041040.4C);BraA04g008510.4C(BraA04g008510.4C);BraA03g033720.4C(BraA03g033720.4C);BraA01g011370.4C(BraA01g011370.4C);BraA04g029140.4C(BraA04g029140.4C);BraA01g040130.4C(BraA01g040130.4C);BraA08g010400.4C(BraA08g010400.4C);BraA04g014330.4C(BraA04g014330.4C);BraA05g037300.4C(BraA05g037300.4C);BraA07g035630.…	BraA07g023020.4C(BraA07g023020.4C)	0.134454
GO:0030198	BP	extracellular matrix organization	6.23182e-11	2.90507e-08	BraA09g012230.4C(BraA09g012230.4C);BraA06g031950.4C(BraA06g031950.4C);BraA04g008510.4C(BraA04g008510.4C);BraA01g011370.4C(BraA01g011370.4C);BraA04g029140.4C(BraA04g029140.4C);BraA01g040130.4C(BraA01g040130.4C);BraA08g010400.4C(BraA08g010400.4C);BraA04g014330.4C(BraA04g014330.4C);BraA05g037300.4C(BraA05g037300.4C);BraA07g035630.4C(BraA07g035630.4C);BraA01g041030.4C(BraA01g041030.4C);BraA07g034900.…	BraA07g023020.4C(BraA07g023020.4C)	0.14
GO:0043062	BP	extracellular structure organization	6.23182e-11	2.90507e-08	BraA09g012230.4C(BraA09g012230.4C);BraA06g031950.4C(BraA06g031950.4C);BraA04g008510.4C(BraA04g008510.4C);BraA01g011370.4C(BraA01g011370.4C);BraA04g029140.4C(BraA04g029140.4C);BraA01g040130.4C(BraA01g040130.4C);BraA08g010400.4C(BraA08g010400.4C);BraA04g014330.4C(BraA04g014330.4C);BraA05g037300.4C(BraA05g037300.4C);BraA07g035630.4C(BraA07g035630.4C);BraA01g041030.4C(BraA01g041030.4C);BraA07g034900.…	BraA07g023020.4C(BraA07g023020.4C)	0.14
GO:0009555	BP	pollen development	4.7471e-09	1.89681e-06	BraA09g012230.4C(BraA09g012230.4C);BraA01g038470.4C(BraA01g038470.4C);BraA06g031950.4C(BraA06g031950.4C);BraA09g017240.4C(BraA09g017240.4C);BraA09g042950.4C(BraA09g042950.4C);BraA10g006080.4C(BraA10g006080.4C);BraA03g017470.4C(BraA03g017470.4C);BraA05g040170.4C(BraA05g040170.4C);BraA04g008510.4C(BraA04g008510.4C);BraA09g013530.4C(BraA09g013530.4C);BraA01g011370.4C(BraA01g011370.4C);BraA04g029140.…	BraA03g016520.4C(BraA03g016520.4C);BraA07g023020.4C(BraA07g023020.4C);BraA03g002030.4C(BraA03g002030.4C)	0.0497238
GO:0048646	BP	anatomical structure formation involved in morphogenesis	1.42474e-08	4.98126e-06	BraA09g012230.4C(BraA09g012230.4C);BraA06g031950.4C(BraA06g031950.4C);BraA07g024680.4C(BraA07g024680.4C);BraA01g001880.4C(BraA01g001880.4C);BraA05g041040.4C(BraA05g041040.4C);BraA04g008510.4C(BraA04g008510.4C);BraA03g033720.4C(BraA03g033720.4C);BraA07g012940.4C(BraA07g012940.4C);BraA01g011370.4C(BraA01g011370.4C);BraA04g029140.4C(BraA04g029140.4C);BraA02g003170.4C(BraA02g003170.4C);BraA08g025880.…	BraA10g005820.4C(BraA10g005820.4C);BraA05g001980.4C(BraA05g001980.4C);BraA10g028230.4C(BraA10g028230.4C);BraA07g023020.4C(BraA07g023020.4C)	0.0486891
GO:0048229	BP	gametophyte development	5.43226e-08	1.68823e-05	BraA09g012230.4C(BraA09g012230.4C);BraA01g038470.4C(BraA01g038470.4C);BraA06g031950.4C(BraA06g031950.4C);BraA08g031780.4C(BraA08g031780.4C);BraA06g026310.4C(BraA06g026310.4C);BraA09g017240.4C(BraA09g017240.4C);BraA09g042950.4C(BraA09g042950.4C);BraA10g006080.4C(BraA10g006080.4C);BraA03g017470.4C(BraA03g017470.4C);BraA05g040170.4C(BraA05g040170.4C);BraA04g008510.4C(BraA04g008510.4C);BraA09g013530.…	BraA03g016520.4C(BraA03g016520.4C);BraA07g023020.4C(BraA07g023020.4C);BraA03g002030.4C(BraA03g002030.4C)	0.0419075
GO:0032989	BP	cellular component morphogenesis	2.23544e-06	0.000625253	BraA02g042460.4C(BraA02g042460.4C);BraA09g012230.4C(BraA09g012230.4C);BraA06g031950.4C(BraA06g031950.4C);BraA09g006770.4C(BraA09g006770.4C);BraA05g041040.4C(BraA05g041040.4C);BraA09g028570.4C(BraA09g028570.4C);BraA04g008510.4C(BraA04g008510.4C);BraA03g034630.4C(BraA03g034630.4C);BraA03g033720.4C(BraA03g033720.4C);BraA01g011370.4C(BraA01g011370.4C);BraA04g029140.4C(BraA04g029140.4C);BraA05g002860.…	BraA07g023020.4C(BraA07g023020.4C);BraA03g002030.4C(BraA03g002030.4C);BraA01g039960.4C(BraA01g039960.4C)	0.037464
GO:0045229	BP	external encapsulating structure organization	2.48816e-06	0.000632671	BraA04g017210.4C(BraA04g017210.4C);BraA09g012230.4C(BraA09g012230.4C);BraA06g031950.4C(BraA06g031950.4C);BraA04g028550.4C(BraA04g028550.4C);BraA05g040170.4C(BraA05g040170.4C);BraA04g008510.4C(BraA04g008510.4C);BraA01g011370.4C(BraA01g011370.4C);BraA04g029140.4C(BraA04g029140.4C);BraA10g004850.4C(BraA10g004850.4C);BraA01g040130.4C(BraA01g040130.4C);BraA06g029360.4C(BraA06g029360.4C);BraA08g010400.…	BraA07g023020.4C(BraA07g023020.4C)	0.046683
GO:0052689	MF	carboxylic ester hydrolase activity	3.32193e-06	0.00073418	BraA01g044350.4C(BraA01g044350.4C);BraA03g016830.4C(BraA03g016830.4C);BraA10g004920.4C(BraA10g004920.4C);BraA01g020030.4C(BraA01g020030.4C);BraA01g010200.4C(BraA01g010200.4C);BraA09g006770.4C(BraA09g006770.4C);BraA09g034420.4C(BraA09g034420.4C);BraA10g014230.4C(BraA10g014230.4C);BraA01g001880.4C(BraA01g001880.4C);BraA01g001860.4C(BraA01g001860.4C);BraA04g001040.4C(BraA04g001040.4C);BraA10g001440.…	-	0.0643564
GO:0055085	BP	transmembrane transport	3.41235e-06	0.00073418	BraA01g012430.4C(BraA01g012430.4C);BraA02g004750.4C(BraA02g004750.4C);BraA03g055090.4C(BraA03g055090.4C);BraA10g025540.4C(BraA10g025540.4C);BraA03g034300.4C(BraA03g034300.4C);BraA08g028370.4C(BraA08g028370.4C);BraA04g030000.4C(BraA04g030000.4C);BraA03g001900.4C(BraA03g001900.4C);BraA05g025760.4C(BraA05g025760.4C);BraA07g041860.4C(BraA07g041860.4C);BraA08g028800.4C(BraA08g028800.4C);BraA06g043380.…	BraA03g041220.4C(BraA03g041220.4C);BraA01g032860.4C(BraA01g032860.4C);BraA03g030340.4C(BraA03g030340.4C);BraA07g025210.4C(BraA07g025210.4C);BraA05g040130.4C(BraA05g040130.4C);BraA05g036700.4C(BraA05g036700.4C);BraA07g023020.4C(BraA07g023020.4C);BraA05g020070.4C(BraA05g020070.4C)	0.0269321
GO:0022857	MF	transmembrane transporter activity	4.21458e-06	0.000842014	BraA01g012430.4C(BraA01g012430.4C);BraA02g004750.4C(BraA02g004750.4C);BraA03g055090.4C(BraA03g055090.4C);BraA10g025540.4C(BraA10g025540.4C);BraA03g034300.4C(BraA03g034300.4C);BraA08g028370.4C(BraA08g028370.4C);BraA04g030000.4C(BraA04g030000.4C);BraA03g001900.4C(BraA03g001900.4C);BraA05g025760.4C(BraA05g025760.4C);BraA07g041860.4C(BraA07g041860.4C);BraA06g043380.4C(BraA06g043380.4C);BraA01g022670.…	BraA03g030340.4C(BraA03g030340.4C);BraA07g025210.4C(BraA07g025210.4C);BraA05g040130.4C(BraA05g040130.4C);BraA05g036700.4C(BraA05g036700.4C);BraA07g023020.4C(BraA07g023020.4C);BraA05g020070.4C(BraA05g020070.4C)	0.0281787
GO:0080073	MF	spermidine:coumaroyl CoA N-acyltransferase activity	9.20129e-06	0.00171573	BraA03g056660.4C(BraA03g056660.4C);BraA09g012230.4C(BraA09g012230.4C);BraA06g031950.4C(BraA06g031950.4C)	-	0.75
GO:0010345	BP	suberin biosynthetic process	1.79297e-05	0.00313434	BraA08g031490.4C(BraA08g031490.4C);BraA09g025780.4C(BraA09g025780.4C);BraA06g029360.4C(BraA06g029360.4C);BraA06g008790.4C(BraA06g008790.4C);BraA05g037300.4C(BraA05g037300.4C);BraA01g041030.4C(BraA01g041030.4C)	BraA07g023020.4C(BraA07g023020.4C)	0.112903
GO:0009699	BP	phenylpropanoid biosynthetic process	2.35902e-05	0.00366566	BraA08g031490.4C(BraA08g031490.4C);BraA09g025780.4C(BraA09g025780.4C);BraA10g024840.4C(BraA10g024840.4C);BraA01g037820.4C(BraA01g037820.4C);BraA06g029360.4C(BraA06g029360.4C);BraA06g008790.4C(BraA06g008790.4C);BraA02g018550.4C(BraA02g018550.4C);BraA05g037300.4C(BraA05g037300.4C);BraA07g029480.4C(BraA07g029480.4C);BraA01g041030.4C(BraA01g041030.4C)	BraA07g023020.4C(BraA07g023020.4C)	0.0628571
GO:0080040	BP	positive regulation of cellular response to phosphate starvation	4.5104e-05	0.00630779	BraA04g033610.4C(BraA04g033610.4C);BraA03g023990.4C(BraA03g023990.4C);BraA02g008840.4C(BraA02g008840.4C)	-	0.5
GO:0140255	BP	regulation of cellular response to phosphate starvation	4.5104e-05	0.00630779	BraA04g033610.4C(BraA04g033610.4C);BraA03g023990.4C(BraA03g023990.4C);BraA02g008840.4C(BraA02g008840.4C)	-	0.5
GO:0009698	BP	phenylpropanoid metabolic process	5.11894e-05	0.00649607	BraA08g031490.4C(BraA08g031490.4C);BraA09g025780.4C(BraA09g025780.4C);BraA10g024840.4C(BraA10g024840.4C);BraA01g037820.4C(BraA01g037820.4C);BraA06g029360.4C(BraA06g029360.4C);BraA06g008790.4C(BraA06g008790.4C);BraA02g018550.4C(BraA02g018550.4C);BraA05g037300.4C(BraA05g037300.4C);BraA07g029480.4C(BraA07g029480.4C);BraA01g041030.4C(BraA01g041030.4C)	BraA03g016520.4C(BraA03g016520.4C);BraA07g023020.4C(BraA07g023020.4C)	0.0533333
GO:0016747	MF	acyltransferase activity, transferring groups other than amino-acyl groups	5.30746e-05	0.00649607	BraA04g032170.4C(BraA04g032170.4C);BraA03g056660.4C(BraA03g056660.4C);BraA01g038870.4C(BraA01g038870.4C);BraA09g012230.4C(BraA09g012230.4C);BraA02g023380.4C(BraA02g023380.4C);BraA09g054860.4C(BraA09g054860.4C);BraA06g031950.4C(BraA06g031950.4C);BraA02g041900.4C(BraA02g041900.4C);BraA02g038890.4C(BraA02g038890.4C);BraA04g029140.4C(BraA04g029140.4C);BraA06g040580.4C(BraA06g040580.4C);BraA01g005690.…	BraA03g021730.4C(BraA03g021730.4C);BraA05g009780.4C(BraA05g009780.4C)	0.0442478
GO:0005215	MF	transporter activity	5.34178e-05	0.00649607	BraA01g012430.4C(BraA01g012430.4C);BraA02g004750.4C(BraA02g004750.4C);BraA03g055090.4C(BraA03g055090.4C);BraA10g025540.4C(BraA10g025540.4C);BraA03g034300.4C(BraA03g034300.4C);BraA08g028370.4C(BraA08g028370.4C);BraA04g030000.4C(BraA04g030000.4C);BraA03g001900.4C(BraA03g001900.4C);BraA05g025760.4C(BraA05g025760.4C);BraA07g041860.4C(BraA07g041860.4C);BraA06g043380.4C(BraA06g043380.4C);BraA01g022670.…	BraA03g030340.4C(BraA03g030340.4C);BraA07g025210.4C(BraA07g025210.4C);BraA05g040130.4C(BraA05g040130.4C);BraA05g036700.4C(BraA05g036700.4C);BraA07g023020.4C(BraA07g023020.4C);BraA05g020070.4C(BraA05g020070.4C)	0.0252774
GO:0006855	BP	xenobiotic transmembrane transport	7.28479e-05	0.00844966	BraA03g034300.4C(BraA03g034300.4C);BraA04g030000.4C(BraA04g030000.4C);BraA05g025760.4C(BraA05g025760.4C);BraA06g043380.4C(BraA06g043380.4C);BraA05g006650.4C(BraA05g006650.4C);BraA06g011440.4C(BraA06g011440.4C);BraA01g037820.4C(BraA01g037820.4C);BraA02g027690.4C(BraA02g027690.4C);BraA07g029880.4C(BraA07g029880.4C)	BraA05g040130.4C(BraA05g040130.4C);BraA05g020070.4C(BraA05g020070.4C)	0.0555556
GO:0048653	BP	anther development	7.55243e-05	0.00844966	BraA01g038470.4C(BraA01g038470.4C);BraA09g017240.4C(BraA09g017240.4C);BraA05g040170.4C(BraA05g040170.4C);BraA01g012150.4C(BraA01g012150.4C);BraA10g004850.4C(BraA10g004850.4C);BraA10g014690.4C(BraA10g014690.4C);BraA10g019460.4C(BraA10g019460.4C)	BraA05g020070.4C(BraA05g020070.4C)	0.0769231
GO:0042908	BP	xenobiotic transport	7.97154e-05	0.00857554	BraA03g034300.4C(BraA03g034300.4C);BraA04g030000.4C(BraA04g030000.4C);BraA05g025760.4C(BraA05g025760.4C);BraA06g043380.4C(BraA06g043380.4C);BraA05g006650.4C(BraA05g006650.4C);BraA06g011440.4C(BraA06g011440.4C);BraA01g037820.4C(BraA01g037820.4C);BraA02g027690.4C(BraA02g027690.4C);BraA07g029880.4C(BraA07g029880.4C)	BraA05g040130.4C(BraA05g040130.4C);BraA05g020070.4C(BraA05g020070.4C)	0.055
GO:0016298	MF	lipase activity	9.23525e-05	0.00932929	BraA03g016830.4C(BraA03g016830.4C);BraA10g004920.4C(BraA10g004920.4C);BraA01g010200.4C(BraA01g010200.4C);BraA09g034420.4C(BraA09g034420.4C);BraA01g001880.4C(BraA01g001880.4C);BraA01g001860.4C(BraA01g001860.4C);BraA04g001040.4C(BraA04g001040.4C);BraA02g023980.4C(BraA02g023980.4C)	-	0.0747664
GO:0009653	BP	anatomical structure morphogenesis	9.3393e-05	0.00932929	BraA02g042460.4C(BraA02g042460.4C);BraA09g012230.4C(BraA09g012230.4C);BraA01g038470.4C(BraA01g038470.4C);BraA06g031950.4C(BraA06g031950.4C);BraA03g055090.4C(BraA03g055090.4C);BraA07g024680.4C(BraA07g024680.4C);BraA09g006770.4C(BraA09g006770.4C);BraA01g025910.4C(BraA01g025910.4C);BraA04g028930.4C(BraA04g028930.4C);BraA01g018230.4C(BraA01g018230.4C);BraA01g001880.4C(BraA01g001880.4C);BraA05g041040.…	BraA10g005820.4C(BraA10g005820.4C);BraA02g047720.4C(BraA02g047720.4C);BraA05g001980.4C(BraA05g001980.4C);BraA10g028230.4C(BraA10g028230.4C);BraA07g023020.4C(BraA07g023020.4C);BraA03g002030.4C(BraA03g002030.4C);BraA01g039960.4C(BraA01g039960.4C)	0.0239913
GO:0003978	MF	UDP-glucose 4-epimerase activity	0.000123817	0.0104944	BraA01g014780.4C(BraA01g014780.4C);BraA09g028850.4C(BraA09g028850.4C);BraA09g013530.4C(BraA09g013530.4C)	-	0.375
GO:0015186	MF	L-glutamine transmembrane transporter activity	0.000123817	0.0104944	BraA04g030000.4C(BraA04g030000.4C);BraA05g006650.4C(BraA05g006650.4C);BraA02g027690.4C(BraA02g027690.4C)	-	0.375
GO:0016094	BP	polyprenol biosynthetic process	0.000123817	0.0104944	BraA02g011660.4C(BraA02g011660.4C);BraA10g018600.4C(BraA10g018600.4C);BraA10g018590.4C(BraA10g018590.4C)	-	0.375
GO:0032106	BP	positive regulation of response to extracellular stimulus	0.000123817	0.0104944	BraA04g033610.4C(BraA04g033610.4C);BraA03g023990.4C(BraA03g023990.4C);BraA02g008840.4C(BraA02g008840.4C)	-	0.375
GO:0032109	BP	positive regulation of response to nutrient levels	0.000123817	0.0104944	BraA04g033610.4C(BraA04g033610.4C);BraA03g023990.4C(BraA03g023990.4C);BraA02g008840.4C(BraA02g008840.4C)	-	0.375
GO:0016746	MF	acyltransferase activity	0.000132313	0.0108847	BraA04g032170.4C(BraA04g032170.4C);BraA03g056660.4C(BraA03g056660.4C);BraA01g038870.4C(BraA01g038870.4C);BraA09g012230.4C(BraA09g012230.4C);BraA02g023380.4C(BraA02g023380.4C);BraA09g054860.4C(BraA09g054860.4C);BraA06g031950.4C(BraA06g031950.4C);BraA02g041900.4C(BraA02g041900.4C);BraA02g038890.4C(BraA02g038890.4C);BraA04g029140.4C(BraA04g029140.4C);BraA06g040580.4C(BraA06g040580.4C);BraA01g005690.…	BraA03g021730.4C(BraA03g021730.4C);BraA05g009780.4C(BraA05g009780.4C)	0.0407609
GO:0071732	BP	cellular response to nitric oxide	0.000159258	0.0122468	BraA03g034300.4C(BraA03g034300.4C);BraA08g028370.4C(BraA08g028370.4C);BraA03g034630.4C(BraA03g034630.4C)	BraA05g040130.4C(BraA05g040130.4C);BraA03g002030.4C(BraA03g002030.4C)	0.128205
GO:0080074	MF	spermidine:caffeoyl CoA N-acyltransferase activity	0.000176012	0.0122468	BraA09g012230.4C(BraA09g012230.4C);BraA06g031950.4C(BraA06g031950.4C)	-	1
GO:0080075	MF	spermidine:feruloyl CoA N-acyltransferase activity	0.000176012	0.0122468	BraA09g012230.4C(BraA09g012230.4C);BraA06g031950.4C(BraA06g031950.4C)	-	1
GO:0080088	BP	spermidine hydroxycinnamate conjugate biosynthetic process	0.000176012	0.0122468	BraA09g012230.4C(BraA09g012230.4C);BraA06g031950.4C(BraA06g031950.4C)	-	1
GO:0002094	MF	polyprenyltransferase activity	0.000183899	0.0122468	BraA02g011660.4C(BraA02g011660.4C);BraA10g018600.4C(BraA10g018600.4C);BraA10g018590.4C(BraA10g018590.4C)	-	0.333333
GO:0015813	BP	L-glutamate transmembrane transport	0.000183899	0.0122468	BraA04g030000.4C(BraA04g030000.4C);BraA06g043380.4C(BraA06g043380.4C);BraA05g006650.4C(BraA05g006650.4C)	-	0.333333
GO:0018685	MF	alkane 1-monooxygenase activity	0.000183899	0.0122468	BraA09g069220.4C(BraA09g069220.4C);BraA10g000400.4C(BraA10g000400.4C);BraA07g035630.4C(BraA07g035630.4C)	-	0.333333
GO:0051938	BP	L-glutamate import	0.000183899	0.0122468	BraA04g030000.4C(BraA04g030000.4C);BraA06g043380.4C(BraA06g043380.4C);BraA05g006650.4C(BraA05g006650.4C)	-	0.333333
GO:0006868	BP	glutamine transport	0.000260131	0.0168982	BraA04g030000.4C(BraA04g030000.4C);BraA05g006650.4C(BraA05g006650.4C);BraA02g027690.4C(BraA02g027690.4C)	-	0.3
GO:0005887	CC	integral component of plasma membrane	0.000268922	0.0168982	BraA02g004750.4C(BraA02g004750.4C);BraA04g030000.4C(BraA04g030000.4C);BraA05g025760.4C(BraA05g025760.4C);BraA06g043380.4C(BraA06g043380.4C);BraA05g006650.4C(BraA05g006650.4C);BraA02g046020.4C(BraA02g046020.4C);BraA10g006080.4C(BraA10g006080.4C);BraA05g004660.4C(BraA05g004660.4C);BraA02g025260.4C(BraA02g025260.4C);BraA10g015660.4C(BraA10g015660.4C);BraA09g020740.4C(BraA09g020740.4C);BraA09g039270.…	-	0.0381679
GO:0048438	BP	floral whorl development	0.00027187	0.0168982	BraA01g038470.4C(BraA01g038470.4C);BraA07g024680.4C(BraA07g024680.4C);BraA09g017240.4C(BraA09g017240.4C);BraA05g040170.4C(BraA05g040170.4C);BraA07g012940.4C(BraA07g012940.4C);BraA01g012150.4C(BraA01g012150.4C);BraA02g003170.4C(BraA02g003170.4C);BraA08g025880.4C(BraA08g025880.4C);BraA10g004850.4C(BraA10g004850.4C);BraA09g040060.4C(BraA09g040060.4C);BraA10g014690.4C(BraA10g014690.4C);BraA10g019460.…	BraA05g020070.4C(BraA05g020070.4C)	0.0420712
GO:0051119	MF	sugar transmembrane transporter activity	0.000286509	0.017421	BraA02g004750.4C(BraA02g004750.4C);BraA07g041860.4C(BraA07g041860.4C);BraA01g022670.4C(BraA01g022670.4C);BraA02g046020.4C(BraA02g046020.4C);BraA03g028940.4C(BraA03g028940.4C);BraA10g006080.4C(BraA10g006080.4C);BraA08g021940.4C(BraA08g021940.4C);BraA04g014330.4C(BraA04g014330.4C)	-	0.0634921
GO:0046942	BP	carboxylic acid transport	0.000314355	0.0187075	BraA10g025540.4C(BraA10g025540.4C);BraA03g034300.4C(BraA03g034300.4C);BraA04g030000.4C(BraA04g030000.4C);BraA03g001900.4C(BraA03g001900.4C);BraA06g043380.4C(BraA06g043380.4C);BraA02g040270.4C(BraA02g040270.4C);BraA05g006650.4C(BraA05g006650.4C);BraA04g001040.4C(BraA04g001040.4C);BraA06g028630.4C(BraA06g028630.4C);BraA02g027690.4C(BraA02g027690.4C)	BraA05g040130.4C(BraA05g040130.4C)	0.0470085
GO:0007275	BP	multicellular organism development	0.000356249	0.0195493	BraA08g022470.4C(BraA08g022470.4C);BraA03g062990.4C(BraA03g062990.4C);BraA09g004780.4C(BraA09g004780.4C);BraA03g027880.4C(BraA03g027880.4C);BraA08g004010.4C(BraA08g004010.4C);BraA01g012430.4C(BraA01g012430.4C);BraA09g012230.4C(BraA09g012230.4C);BraA02g023380.4C(BraA02g023380.4C);BraA01g038470.4C(BraA01g038470.4C);BraA06g012660.4C(BraA06g012660.4C);BraA02g004750.4C(BraA02g004750.4C);BraA06g031950.…	BraA03g041220.4C(BraA03g041220.4C);BraA03g016520.4C(BraA03g016520.4C);BraA01g032860.4C(BraA01g032860.4C);BraA02g012460.4C(BraA02g012460.4C);BraA01g033820.4C(BraA01g033820.4C);BraA02g047720.4C(BraA02g047720.4C);BraA07g031590.4C(BraA07g031590.4C);BraA07g023020.4C(BraA07g023020.4C);BraA03g002030.4C(BraA03g002030.4C);BraA01g039960.4C(BraA01g039960.4C);BraA05g020070.4C(BraA05g020070.4C)	0.0190024
GO:0048443	BP	stamen development	0.000359075	0.0195493	BraA01g038470.4C(BraA01g038470.4C);BraA07g024680.4C(BraA07g024680.4C);BraA09g017240.4C(BraA09g017240.4C);BraA05g040170.4C(BraA05g040170.4C);BraA01g012150.4C(BraA01g012150.4C);BraA10g004850.4C(BraA10g004850.4C);BraA10g014690.4C(BraA10g014690.4C);BraA10g019460.4C(BraA10g019460.4C)	BraA05g020070.4C(BraA05g020070.4C)	0.054878
GO:0048466	BP	androecium development	0.000359075	0.0195493	BraA01g038470.4C(BraA01g038470.4C);BraA07g024680.4C(BraA07g024680.4C);BraA09g017240.4C(BraA09g017240.4C);BraA05g040170.4C(BraA05g040170.4C);BraA01g012150.4C(BraA01g012150.4C);BraA10g004850.4C(BraA10g004850.4C);BraA10g014690.4C(BraA10g014690.4C);BraA10g019460.4C(BraA10g019460.4C)	BraA05g020070.4C(BraA05g020070.4C)	0.054878
GO:0048658	BP	anther wall tapetum development	0.000362668	0.0195493	BraA01g012150.4C(BraA01g012150.4C);BraA10g004850.4C(BraA10g004850.4C);BraA10g014690.4C(BraA10g014690.4C);BraA10g019460.4C(BraA10g019460.4C)	-	0.153846
GO:0008509	MF	anion transmembrane transporter activity	0.000363447	0.0195493	BraA01g012430.4C(BraA01g012430.4C);BraA10g025540.4C(BraA10g025540.4C);BraA03g034300.4C(BraA03g034300.4C);BraA04g030000.4C(BraA04g030000.4C);BraA03g001900.4C(BraA03g001900.4C);BraA05g025760.4C(BraA05g025760.4C);BraA06g043380.4C(BraA06g043380.4C);BraA02g040270.4C(BraA02g040270.4C);BraA05g006650.4C(BraA05g006650.4C);BraA06g028630.4C(BraA06g028630.4C);BraA02g025260.4C(BraA02g025260.4C);BraA09g020740.…	BraA05g040130.4C(BraA05g040130.4C);BraA05g020070.4C(BraA05g020070.4C)	0.0356347
GO:0022804	MF	active transmembrane transporter activity	0.000386184	0.0203803	BraA01g012430.4C(BraA01g012430.4C);BraA03g055090.4C(BraA03g055090.4C);BraA07g041860.4C(BraA07g041860.4C);BraA06g043380.4C(BraA06g043380.4C);BraA01g022670.4C(BraA01g022670.4C);BraA01g018230.4C(BraA01g018230.4C);BraA06g011440.4C(BraA06g011440.4C);BraA03g028940.4C(BraA03g028940.4C);BraA10g006080.4C(BraA10g006080.4C);BraA10g015660.4C(BraA10g015660.4C);BraA01g037820.4C(BraA01g037820.4C);BraA09g020740.…	BraA07g025210.4C(BraA07g025210.4C);BraA07g023020.4C(BraA07g023020.4C);BraA05g020070.4C(BraA05g020070.4C)	0.0330882
GO:0071702	BP	organic substance transport	0.000416127	0.0207594	BraA02g032510.4C(BraA02g032510.4C);BraA03g059360.4C(BraA03g059360.4C);BraA02g004750.4C(BraA02g004750.4C);BraA10g025540.4C(BraA10g025540.4C);BraA03g034300.4C(BraA03g034300.4C);BraA04g030000.4C(BraA04g030000.4C);BraA03g001900.4C(BraA03g001900.4C);BraA07g041860.4C(BraA07g041860.4C);BraA08g028800.4C(BraA08g028800.4C);BraA06g043380.4C(BraA06g043380.4C);BraA01g022670.4C(BraA01g022670.4C);BraA02g040270.…	BraA05g040130.4C(BraA05g040130.4C);BraA05g020070.4C(BraA05g020070.4C)	0.024032
GO:0016628	MF	oxidoreductase activity, acting on the CH-CH group of donors, NAD or NADP as acceptor	0.000421317	0.0207594	BraA10g024840.4C(BraA10g024840.4C);BraA10g012930.4C(BraA10g012930.4C);BraA05g037300.4C(BraA05g037300.4C);BraA01g041030.4C(BraA01g041030.4C)	-	0.148148
GO:0003993	MF	acid phosphatase activity	0.000429667	0.0207594	BraA05g001150.4C(BraA05g001150.4C);BraA03g061770.4C(BraA03g061770.4C);BraA07g002580.4C(BraA07g002580.4C);BraA09g011700.4C(BraA09g011700.4C);BraA08g021790.4C(BraA08g021790.4C)	-	0.104167
GO:0015849	BP	organic acid transport	0.000432646	0.0207594	BraA10g025540.4C(BraA10g025540.4C);BraA03g034300.4C(BraA03g034300.4C);BraA04g030000.4C(BraA04g030000.4C);BraA03g001900.4C(BraA03g001900.4C);BraA06g043380.4C(BraA06g043380.4C);BraA02g040270.4C(BraA02g040270.4C);BraA05g006650.4C(BraA05g006650.4C);BraA04g001040.4C(BraA04g001040.4C);BraA06g028630.4C(BraA06g028630.4C);BraA02g027690.4C(BraA02g027690.4C)	BraA05g040130.4C(BraA05g040130.4C)	0.0452675
GO:0098656	BP	anion transmembrane transport	0.000449691	0.0207594	BraA01g012430.4C(BraA01g012430.4C);BraA10g025540.4C(BraA10g025540.4C);BraA03g034300.4C(BraA03g034300.4C);BraA04g030000.4C(BraA04g030000.4C);BraA03g001900.4C(BraA03g001900.4C);BraA05g025760.4C(BraA05g025760.4C);BraA06g043380.4C(BraA06g043380.4C);BraA02g040270.4C(BraA02g040270.4C);BraA05g006650.4C(BraA05g006650.4C);BraA06g028630.4C(BraA06g028630.4C);BraA03g066240.4C(BraA03g066240.4C);BraA02g025260.…	BraA05g040130.4C(BraA05g040130.4C);BraA05g020070.4C(BraA05g020070.4C)	0.0337302
GO:0016713	MF	oxidoreductase activity, acting on paired donors, with incorporation or reduction of molecular oxygen, reduced iron-sulfur protein as one donor, and incorporation of one atom of oxygen	0.000467587	0.0207594	BraA09g069220.4C(BraA09g069220.4C);BraA10g000400.4C(BraA10g000400.4C);BraA07g035630.4C(BraA07g035630.4C)	-	0.25
GO:0047372	MF	acylglycerol lipase activity	0.000467587	0.0207594	BraA01g010200.4C(BraA01g010200.4C);BraA01g001880.4C(BraA01g001880.4C);BraA01g001860.4C(BraA01g001860.4C)	-	0.25
GO:0048832	BP	specification of plant organ number	0.000467587	0.0207594	BraA07g012940.4C(BraA07g012940.4C);BraA08g025880.4C(BraA08g025880.4C);BraA09g040060.4C(BraA09g040060.4C)	-	0.25
GO:0048833	BP	specification of floral organ number	0.000467587	0.0207594	BraA07g012940.4C(BraA07g012940.4C);BraA08g025880.4C(BraA08g025880.4C);BraA09g040060.4C(BraA09g040060.4C)	-	0.25
GO:0080110	BP	sporopollenin biosynthetic process	0.000467587	0.0207594	BraA04g029140.4C(BraA04g029140.4C);BraA07g035630.4C(BraA07g035630.4C);BraA07g034900.4C(BraA07g034900.4C)	-	0.25
GO:0004620	MF	phospholipase activity	0.000488539	0.0213507	BraA03g016830.4C(BraA03g016830.4C);BraA10g004920.4C(BraA10g004920.4C);BraA01g010200.4C(BraA01g010200.4C);BraA01g001880.4C(BraA01g001880.4C);BraA01g001860.4C(BraA01g001860.4C);BraA04g001040.4C(BraA04g001040.4C)	-	0.08
GO:0044550	BP	secondary metabolite biosynthetic process	0.000505295	0.0217432	BraA08g031490.4C(BraA08g031490.4C);BraA09g025780.4C(BraA09g025780.4C);BraA10g024840.4C(BraA10g024840.4C);BraA01g037820.4C(BraA01g037820.4C);BraA04g029140.4C(BraA04g029140.4C);BraA06g029360.4C(BraA06g029360.4C);BraA06g008790.4C(BraA06g008790.4C);BraA02g018550.4C(BraA02g018550.4C);BraA05g037300.4C(BraA05g037300.4C);BraA07g029480.4C(BraA07g029480.4C);BraA01g041030.4C(BraA01g041030.4C)	BraA10g030630.4C(BraA10g030630.4C);BraA10g028230.4C(BraA10g028230.4C);BraA07g023020.4C(BraA07g023020.4C)	0.0375335
GO:0090057	BP	root radial pattern formation	0.000523389	0.0221806	BraA06g012660.4C(BraA06g012660.4C);BraA09g061250.4C(BraA09g061250.4C)	-	0.666667
GO:0006638	BP	neutral lipid metabolic process	0.00060285	0.0246653	BraA01g010200.4C(BraA01g010200.4C);BraA09g034420.4C(BraA09g034420.4C);BraA02g038890.4C(BraA02g038890.4C);BraA04g001040.4C(BraA04g001040.4C);BraA06g040580.4C(BraA06g040580.4C)	BraA01g042020.4C(BraA01g042020.4C)	0.0769231
GO:0006639	BP	acylglycerol metabolic process	0.00060285	0.0246653	BraA01g010200.4C(BraA01g010200.4C);BraA09g034420.4C(BraA09g034420.4C);BraA02g038890.4C(BraA02g038890.4C);BraA04g001040.4C(BraA04g001040.4C);BraA06g040580.4C(BraA06g040580.4C)	BraA01g042020.4C(BraA01g042020.4C)	0.0769231
GO:0071731	BP	response to nitric oxide	0.000624573	0.0246653	BraA03g034300.4C(BraA03g034300.4C);BraA08g028370.4C(BraA08g028370.4C);BraA03g034630.4C(BraA03g034630.4C)	BraA05g040130.4C(BraA05g040130.4C);BraA03g002030.4C(BraA03g002030.4C)	0.0961538
GO:0097366	BP	response to bronchodilator	0.000624573	0.0246653	BraA03g034300.4C(BraA03g034300.4C);BraA08g028370.4C(BraA08g028370.4C);BraA03g034630.4C(BraA03g034630.4C)	BraA05g040130.4C(BraA05g040130.4C);BraA03g002030.4C(BraA03g002030.4C)	0.0961538
GO:0005342	MF	organic acid transmembrane transporter activity	0.000634931	0.0246653	BraA10g025540.4C(BraA10g025540.4C);BraA03g034300.4C(BraA03g034300.4C);BraA04g030000.4C(BraA04g030000.4C);BraA03g001900.4C(BraA03g001900.4C);BraA06g043380.4C(BraA06g043380.4C);BraA02g040270.4C(BraA02g040270.4C);BraA05g006650.4C(BraA05g006650.4C);BraA06g028630.4C(BraA06g028630.4C);BraA02g027690.4C(BraA02g027690.4C)	BraA05g040130.4C(BraA05g040130.4C)	0.0465116
GO:0046943	MF	carboxylic acid transmembrane transporter activity	0.000634931	0.0246653	BraA10g025540.4C(BraA10g025540.4C);BraA03g034300.4C(BraA03g034300.4C);BraA04g030000.4C(BraA04g030000.4C);BraA03g001900.4C(BraA03g001900.4C);BraA06g043380.4C(BraA06g043380.4C);BraA02g040270.4C(BraA02g040270.4C);BraA05g006650.4C(BraA05g006650.4C);BraA06g028630.4C(BraA06g028630.4C);BraA02g027690.4C(BraA02g027690.4C)	BraA05g040130.4C(BraA05g040130.4C)	0.0465116
GO:0015175	MF	neutral amino acid transmembrane transporter activity	0.00072449	0.02775	BraA04g030000.4C(BraA04g030000.4C);BraA06g043380.4C(BraA06g043380.4C);BraA05g006650.4C(BraA05g006650.4C);BraA02g027690.4C(BraA02g027690.4C)	-	0.129032
GO:0048869	BP	cellular developmental process	0.000734179	0.02775	BraA02g042460.4C(BraA02g042460.4C);BraA09g012230.4C(BraA09g012230.4C);BraA06g031950.4C(BraA06g031950.4C);BraA04g031310.4C(BraA04g031310.4C);BraA09g006770.4C(BraA09g006770.4C);BraA04g028930.4C(BraA04g028930.4C);BraA03g008020.4C(BraA03g008020.4C);BraA05g041040.4C(BraA05g041040.4C);BraA09g028570.4C(BraA09g028570.4C);BraA08g029910.4C(BraA08g029910.4C);BraA03g017470.4C(BraA03g017470.4C);BraA05g040170.…	BraA10g005820.4C(BraA10g005820.4C);BraA07g023020.4C(BraA07g023020.4C);BraA03g002030.4C(BraA03g002030.4C);BraA01g039960.4C(BraA01g039960.4C)	0.0226744
GO:0015800	BP	acidic amino acid transport	0.000758545	0.0282887	BraA04g030000.4C(BraA04g030000.4C);BraA06g043380.4C(BraA06g043380.4C);BraA05g006650.4C(BraA05g006650.4C)	-	0.214286
GO:1902170	BP	cellular response to reactive nitrogen species	0.000879189	0.0318912	BraA03g034300.4C(BraA03g034300.4C);BraA08g028370.4C(BraA08g028370.4C);BraA03g034630.4C(BraA03g034630.4C)	BraA05g040130.4C(BraA05g040130.4C);BraA03g002030.4C(BraA03g002030.4C)	0.0892857
GO:1903825	BP	organic acid transmembrane transport	0.000899878	0.0318912	BraA10g025540.4C(BraA10g025540.4C);BraA03g034300.4C(BraA03g034300.4C);BraA04g030000.4C(BraA04g030000.4C);BraA03g001900.4C(BraA03g001900.4C);BraA06g043380.4C(BraA06g043380.4C);BraA02g040270.4C(BraA02g040270.4C);BraA05g006650.4C(BraA05g006650.4C);BraA06g028630.4C(BraA06g028630.4C);BraA02g027690.4C(BraA02g027690.4C)	BraA05g040130.4C(BraA05g040130.4C)	0.0444444
GO:1905039	BP	carboxylic acid transmembrane transport	0.000899878	0.0318912	BraA10g025540.4C(BraA10g025540.4C);BraA03g034300.4C(BraA03g034300.4C);BraA04g030000.4C(BraA04g030000.4C);BraA03g001900.4C(BraA03g001900.4C);BraA06g043380.4C(BraA06g043380.4C);BraA02g040270.4C(BraA02g040270.4C);BraA05g006650.4C(BraA05g006650.4C);BraA06g028630.4C(BraA06g028630.4C);BraA02g027690.4C(BraA02g027690.4C)	BraA05g040130.4C(BraA05g040130.4C)	0.0444444
GO:0015144	MF	carbohydrate transmembrane transporter activity	0.000953093	0.0318912	BraA02g004750.4C(BraA02g004750.4C);BraA07g041860.4C(BraA07g041860.4C);BraA01g022670.4C(BraA01g022670.4C);BraA02g046020.4C(BraA02g046020.4C);BraA03g028940.4C(BraA03g028940.4C);BraA10g006080.4C(BraA10g006080.4C);BraA08g021940.4C(BraA08g021940.4C);BraA04g014330.4C(BraA04g014330.4C)	-	0.0529801
GO:0034219	BP	carbohydrate transmembrane transport	0.000994692	0.0318912	BraA02g004750.4C(BraA02g004750.4C);BraA07g041860.4C(BraA07g041860.4C);BraA01g022670.4C(BraA01g022670.4C);BraA02g046020.4C(BraA02g046020.4C);BraA03g028940.4C(BraA03g028940.4C);BraA10g006080.4C(BraA10g006080.4C);BraA08g021940.4C(BraA08g021940.4C);BraA04g014330.4C(BraA04g014330.4C)	-	0.0526316
GO:0032501	BP	multicellular organismal process	0.00101751	0.0318912	BraA08g022470.4C(BraA08g022470.4C);BraA03g062990.4C(BraA03g062990.4C);BraA09g004780.4C(BraA09g004780.4C);BraA02g042460.4C(BraA02g042460.4C);BraA03g027880.4C(BraA03g027880.4C);BraA08g004010.4C(BraA08g004010.4C);BraA01g012430.4C(BraA01g012430.4C);BraA09g012230.4C(BraA09g012230.4C);BraA02g023380.4C(BraA02g023380.4C);BraA01g038470.4C(BraA01g038470.4C);BraA06g012660.4C(BraA06g012660.4C);BraA02g004750.…	BraA03g041220.4C(BraA03g041220.4C);BraA03g016520.4C(BraA03g016520.4C);BraA01g032860.4C(BraA01g032860.4C);BraA02g012460.4C(BraA02g012460.4C);BraA01g033820.4C(BraA01g033820.4C);BraA02g047720.4C(BraA02g047720.4C);BraA07g031590.4C(BraA07g031590.4C);BraA07g023020.4C(BraA07g023020.4C);BraA03g002030.4C(BraA03g002030.4C);BraA01g039960.4C(BraA01g039960.4C);BraA05g020070.4C(BraA05g020070.4C)	0.01817
GO:0001504	BP	neurotransmitter uptake	0.00103758	0.0318912	BraA04g030000.4C(BraA04g030000.4C);BraA05g006650.4C(BraA05g006650.4C)	-	0.5
GO:0003197	BP	endocardial cushion development	0.00103758	0.0318912	BraA05g041040.4C(BraA05g041040.4C);BraA03g033720.4C(BraA03g033720.4C)	-	0.5
GO:0004793	MF	threonine aldolase activity	0.00103758	0.0318912	BraA06g005900.4C(BraA06g005900.4C);BraA09g065860.4C(BraA09g065860.4C)	-	0.5
GO:0008732	MF	L-allo-threonine aldolase activity	0.00103758	0.0318912	BraA06g005900.4C(BraA06g005900.4C);BraA09g065860.4C(BraA09g065860.4C)	-	0.5
GO:0034264	BP	isopentenyl adenine metabolic process	0.00103758	0.0318912	BraA02g018950.4C(BraA02g018950.4C);BraA07g032020.4C(BraA07g032020.4C)	-	0.5
GO:0034265	BP	isopentenyl adenine biosynthetic process	0.00103758	0.0318912	BraA02g018950.4C(BraA02g018950.4C);BraA07g032020.4C(BraA07g032020.4C)	-	0.5
GO:0045703	MF	ketoreductase activity	0.00103758	0.0318912	BraA09g040190.4C(BraA09g040190.4C);BraA07g013050.4C(BraA07g013050.4C)	-	0.5
GO:0080072	MF	spermidine:sinapoyl CoA N-acyltransferase activity	0.00103758	0.0318912	BraA09g012230.4C(BraA09g012230.4C);BraA06g031950.4C(BraA06g031950.4C)	-	0.5
GO:0089718	BP	amino acid import across plasma membrane	0.00103758	0.0318912	BraA04g030000.4C(BraA04g030000.4C);BraA05g006650.4C(BraA05g006650.4C)	-	0.5
GO:0098712	BP	L-glutamate import across plasma membrane	0.00103758	0.0318912	BraA04g030000.4C(BraA04g030000.4C);BraA05g006650.4C(BraA05g006650.4C)	-	0.5
GO:0016093	BP	polyprenol metabolic process	0.00114425	0.0345228	BraA02g011660.4C(BraA02g011660.4C);BraA10g018600.4C(BraA10g018600.4C);BraA10g018590.4C(BraA10g018590.4C)	-	0.1875
GO:0006820	BP	anion transport	0.00114788	0.0345228	BraA01g012430.4C(BraA01g012430.4C);BraA10g025540.4C(BraA10g025540.4C);BraA03g034300.4C(BraA03g034300.4C);BraA04g030000.4C(BraA04g030000.4C);BraA03g001900.4C(BraA03g001900.4C);BraA05g025760.4C(BraA05g025760.4C);BraA06g043380.4C(BraA06g043380.4C);BraA02g040270.4C(BraA02g040270.4C);BraA05g006650.4C(BraA05g006650.4C);BraA04g001040.4C(BraA04g001040.4C);BraA06g028630.4C(BraA06g028630.4C);BraA03g066240.…	BraA05g040130.4C(BraA05g040130.4C);BraA05g020070.4C(BraA05g020070.4C)	0.0301003
GO:0006641	BP	triglyceride metabolic process	0.00120402	0.035826	BraA09g034420.4C(BraA09g034420.4C);BraA02g038890.4C(BraA02g038890.4C);BraA04g001040.4C(BraA04g001040.4C);BraA06g040580.4C(BraA06g040580.4C)	BraA01g042020.4C(BraA01g042020.4C)	0.0833333
GO:0015171	MF	amino acid transmembrane transporter activity	0.00124251	0.0365822	BraA10g025540.4C(BraA10g025540.4C);BraA04g030000.4C(BraA04g030000.4C);BraA03g001900.4C(BraA03g001900.4C);BraA06g043380.4C(BraA06g043380.4C);BraA02g040270.4C(BraA02g040270.4C);BraA05g006650.4C(BraA05g006650.4C);BraA02g027690.4C(BraA02g027690.4C)	-	0.057377
GO:0008643	BP	carbohydrate transport	0.00138242	0.0398621	BraA02g004750.4C(BraA02g004750.4C);BraA07g041860.4C(BraA07g041860.4C);BraA01g022670.4C(BraA01g022670.4C);BraA02g046020.4C(BraA02g046020.4C);BraA03g028940.4C(BraA03g028940.4C);BraA10g006080.4C(BraA10g006080.4C);BraA08g021940.4C(BraA08g021940.4C);BraA04g014330.4C(BraA04g014330.4C)	-	0.05
GO:0015804	BP	neutral amino acid transport	0.00142861	0.0399583	BraA04g030000.4C(BraA04g030000.4C);BraA06g043380.4C(BraA06g043380.4C);BraA05g006650.4C(BraA05g006650.4C);BraA02g027690.4C(BraA02g027690.4C)	-	0.108108
GO:0032104	BP	regulation of response to extracellular stimulus	0.00142861	0.0399583	BraA04g033610.4C(BraA04g033610.4C);BraA03g023990.4C(BraA03g023990.4C);BraA02g008840.4C(BraA02g008840.4C);BraA03g034630.4C(BraA03g034630.4C)	-	0.108108
GO:0032107	BP	regulation of response to nutrient levels	0.00142861	0.0399583	BraA04g033610.4C(BraA04g033610.4C);BraA03g023990.4C(BraA03g023990.4C);BraA02g008840.4C(BraA02g008840.4C);BraA03g034630.4C(BraA03g034630.4C)	-	0.108108
GO:0015179	MF	L-amino acid transmembrane transporter activity	0.00158017	0.0429101	BraA04g030000.4C(BraA04g030000.4C);BraA06g043380.4C(BraA06g043380.4C);BraA05g006650.4C(BraA05g006650.4C);BraA02g027690.4C(BraA02g027690.4C)	-	0.105263
GO:0015807	BP	L-amino acid transport	0.00158017	0.0429101	BraA04g030000.4C(BraA04g030000.4C);BraA06g043380.4C(BraA06g043380.4C);BraA05g006650.4C(BraA05g006650.4C);BraA02g027690.4C(BraA02g027690.4C)	-	0.105263
GO:1902475	BP	L-alpha-amino acid transmembrane transport	0.00158017	0.0429101	BraA04g030000.4C(BraA04g030000.4C);BraA06g043380.4C(BraA06g043380.4C);BraA05g006650.4C(BraA05g006650.4C);BraA02g027690.4C(BraA02g027690.4C)	-	0.105263
GO:0009916	MF	alternative oxidase activity	0.00171411	0.0460996	BraA03g041000.4C(BraA03g041000.4C);BraA05g026930.4C(BraA05g026930.4C)	-	0.4
GO:0019432	BP	triglyceride biosynthetic process	0.00174256	0.0464186	BraA02g038890.4C(BraA02g038890.4C);BraA04g001040.4C(BraA04g001040.4C);BraA06g040580.4C(BraA06g040580.4C)	BraA01g042020.4C(BraA01g042020.4C)	0.102564
GO:0008514	MF	organic anion transmembrane transporter activity	0.00182095	0.0480491	BraA10g025540.4C(BraA10g025540.4C);BraA03g034300.4C(BraA03g034300.4C);BraA04g030000.4C(BraA04g030000.4C);BraA03g001900.4C(BraA03g001900.4C);BraA06g043380.4C(BraA06g043380.4C);BraA02g040270.4C(BraA02g040270.4C);BraA05g006650.4C(BraA05g006650.4C);BraA06g028630.4C(BraA06g028630.4C);BraA02g027690.4C(BraA02g027690.4C)	BraA05g040130.4C(BraA05g040130.4C);BraA05g020070.4C(BraA05g020070.4C)	0.037931
