# Supplementary material for: Dynamic Transcriptomic Networks Underlying Early Bolting in Non-Heading Chinese Cabbage
Source: Plants (Basel). 2026 Jun 26;15(13):1982. doi: 10.3390/plants15131982 (PMC13364084; doi:10.3390/plants15131982)
Supplement: Supplementary file 1 [file plants-15-01982-s001.zip › plants-4358370-supplementary/Supplementary Material/supplementary Table8.xlsx]

## Sheet: Table S8
Table S8. GO enrichment terms of genes in MEgreen module of "t151".
GO_ID	Category	Term	Pvalue	adjustPvalue	Up_gene	Down_gene	RichFactor
GO:0080073	MF	spermidine:coumaroyl CoA N-acyltransferase activity	4.82424e-08	6.46535e-05	BraA03g056660.4C(BraA03g056660.4C);BraA09g012230.4C(BraA09g012230.4C);BraA06g031950.4C(BraA06g031950.4C);BraA03g056700.4C(BraA03g056700.4C)	-	1
GO:0006631	BP	fatty acid metabolic process	5.32205e-08	6.46535e-05	BraA08g031490.4C(BraA08g031490.4C);BraA09g025780.4C(BraA09g025780.4C);BraA02g023380.4C(BraA02g023380.4C);BraA03g037890.4C(BraA03g037890.4C);BraA08g031780.4C(BraA08g031780.4C);BraA09g069120.4C(BraA09g069120.4C);BraA09g004400.4C(BraA09g004400.4C);BraA07g029280.4C(BraA07g029280.4C);BraA05g044320.4C(BraA05g044320.4C);BraA01g044690.4C(BraA01g044690.4C);BraA10g010920.4C(BraA10g010920.4C);BraA09g056880.…	BraA07g038960.4C(BraA07g038960.4C);BraA06g012250.4C(BraA06g012250.4C);BraA05g020670.4C(BraA05g020670.4C);BraA07g028250.4C(BraA07g028250.4C)	0.0641026
GO:0032787	BP	monocarboxylic acid metabolic process	6.96447e-08	6.46535e-05	BraA08g031490.4C(BraA08g031490.4C);BraA09g025780.4C(BraA09g025780.4C);BraA03g027880.4C(BraA03g027880.4C);BraA02g023380.4C(BraA02g023380.4C);BraA03g037890.4C(BraA03g037890.4C);BraA08g031780.4C(BraA08g031780.4C);BraA01g017400.4C(BraA01g017400.4C);BraA07g019370.4C(BraA07g019370.4C);BraA09g069120.4C(BraA09g069120.4C);BraA06g035470.4C(BraA06g035470.4C);BraA09g004400.4C(BraA09g004400.4C);BraA07g029280.…	BraA09g008240.4C(BraA09g008240.4C);BraA05g008510.4C(BraA05g008510.4C);BraA07g038960.4C(BraA07g038960.4C);BraA03g038410.4C(BraA03g038410.4C);BraA05g015010.4C(BraA05g015010.4C);BraA06g012250.4C(BraA06g012250.4C);BraA05g020670.4C(BraA05g020670.4C);BraA07g028250.4C(BraA07g028250.4C)	0.0453858
GO:0006629	BP	lipid metabolic process	2.50735e-07	0.000174574	BraA08g031490.4C(BraA08g031490.4C);BraA09g025780.4C(BraA09g025780.4C);BraA09g057070.4C(BraA09g057070.4C);BraA02g023380.4C(BraA02g023380.4C);BraA03g037890.4C(BraA03g037890.4C);BraA02g029290.4C(BraA02g029290.4C);BraA02g000710.4C(BraA02g000710.4C);BraA08g031780.4C(BraA08g031780.4C);BraA02g029150.4C(BraA02g029150.4C);BraA07g019370.4C(BraA07g019370.4C);BraA09g069120.4C(BraA09g069120.4C);BraA01g010200.…	BraA05g019000.4C(BraA05g019000.4C);BraA07g038960.4C(BraA07g038960.4C);BraA03g058480.4C(BraA03g058480.4C);BraA03g026110.4C(BraA03g026110.4C);BraA05g015010.4C(BraA05g015010.4C);BraA10g023990.4C(BraA10g023990.4C);BraA06g012250.4C(BraA06g012250.4C);BraA05g020670.4C(BraA05g020670.4C);BraA07g028250.4C(BraA07g028250.4C)	0.0349418
GO:0006633	BP	fatty acid biosynthetic process	5.9682e-07	0.000332429	BraA08g031490.4C(BraA08g031490.4C);BraA09g025780.4C(BraA09g025780.4C);BraA02g023380.4C(BraA02g023380.4C);BraA03g037890.4C(BraA03g037890.4C);BraA09g069120.4C(BraA09g069120.4C);BraA07g029280.4C(BraA07g029280.4C);BraA05g044320.4C(BraA05g044320.4C);BraA01g044690.4C(BraA01g044690.4C);BraA10g010920.4C(BraA10g010920.4C);BraA06g008790.4C(BraA06g008790.4C);BraA07g043730.4C(BraA07g043730.4C);BraA09g005120.…	BraA06g012250.4C(BraA06g012250.4C)	0.083871
GO:0044255	BP	cellular lipid metabolic process	1.17859e-06	0.000547063	BraA08g031490.4C(BraA08g031490.4C);BraA09g025780.4C(BraA09g025780.4C);BraA09g057070.4C(BraA09g057070.4C);BraA02g023380.4C(BraA02g023380.4C);BraA03g037890.4C(BraA03g037890.4C);BraA02g029290.4C(BraA02g029290.4C);BraA08g031780.4C(BraA08g031780.4C);BraA02g029150.4C(BraA02g029150.4C);BraA09g069120.4C(BraA09g069120.4C);BraA01g010200.4C(BraA01g010200.4C);BraA09g004400.4C(BraA09g004400.4C);BraA07g029280.…	BraA07g038960.4C(BraA07g038960.4C);BraA03g058480.4C(BraA03g058480.4C);BraA03g026110.4C(BraA03g026110.4C);BraA05g015010.4C(BraA05g015010.4C);BraA06g012250.4C(BraA06g012250.4C);BraA05g020670.4C(BraA05g020670.4C);BraA07g028250.4C(BraA07g028250.4C)	0.0357143
GO:0046942	BP	carboxylic acid transport	2.5225e-06	0.00100359	BraA10g025540.4C(BraA10g025540.4C);BraA04g030000.4C(BraA04g030000.4C);BraA03g001900.4C(BraA03g001900.4C);BraA05g006650.4C(BraA05g006650.4C);BraA06g043380.4C(BraA06g043380.4C);BraA04g032550.4C(BraA04g032550.4C);BraA04g001040.4C(BraA04g001040.4C)	BraA04g004510.4C(BraA04g004510.4C);BraA03g034320.4C(BraA03g034320.4C);BraA03g041860.4C(BraA03g041860.4C);BraA07g035990.4C(BraA07g035990.4C);BraA07g008990.4C(BraA07g008990.4C);BraA03g023080.4C(BraA03g023080.4C);BraA04g016270.4C(BraA04g016270.4C);BraA07g021700.4C(BraA07g021700.4C)	0.0641026
GO:0015849	BP	organic acid transport	4.00891e-06	0.00126704	BraA10g025540.4C(BraA10g025540.4C);BraA04g030000.4C(BraA04g030000.4C);BraA03g001900.4C(BraA03g001900.4C);BraA05g006650.4C(BraA05g006650.4C);BraA06g043380.4C(BraA06g043380.4C);BraA04g032550.4C(BraA04g032550.4C);BraA04g001040.4C(BraA04g001040.4C)	BraA04g004510.4C(BraA04g004510.4C);BraA03g034320.4C(BraA03g034320.4C);BraA03g041860.4C(BraA03g041860.4C);BraA07g035990.4C(BraA07g035990.4C);BraA07g008990.4C(BraA07g008990.4C);BraA03g023080.4C(BraA03g023080.4C);BraA04g016270.4C(BraA04g016270.4C);BraA07g021700.4C(BraA07g021700.4C)	0.0617284
GO:0005342	MF	organic acid transmembrane transporter activity	4.54951e-06	0.00126704	BraA10g025540.4C(BraA10g025540.4C);BraA04g030000.4C(BraA04g030000.4C);BraA03g001900.4C(BraA03g001900.4C);BraA05g006650.4C(BraA05g006650.4C);BraA06g043380.4C(BraA06g043380.4C);BraA04g032550.4C(BraA04g032550.4C)	BraA04g004510.4C(BraA04g004510.4C);BraA03g034320.4C(BraA03g034320.4C);BraA03g041860.4C(BraA03g041860.4C);BraA07g035990.4C(BraA07g035990.4C);BraA07g008990.4C(BraA07g008990.4C);BraA03g023080.4C(BraA03g023080.4C);BraA04g016270.4C(BraA04g016270.4C);BraA07g021700.4C(BraA07g021700.4C)	0.0651163
GO:0046943	MF	carboxylic acid transmembrane transporter activity	4.54951e-06	0.00126704	BraA10g025540.4C(BraA10g025540.4C);BraA04g030000.4C(BraA04g030000.4C);BraA03g001900.4C(BraA03g001900.4C);BraA05g006650.4C(BraA05g006650.4C);BraA06g043380.4C(BraA06g043380.4C);BraA04g032550.4C(BraA04g032550.4C)	BraA04g004510.4C(BraA04g004510.4C);BraA03g034320.4C(BraA03g034320.4C);BraA03g041860.4C(BraA03g041860.4C);BraA07g035990.4C(BraA07g035990.4C);BraA07g008990.4C(BraA07g008990.4C);BraA03g023080.4C(BraA03g023080.4C);BraA04g016270.4C(BraA04g016270.4C);BraA07g021700.4C(BraA07g021700.4C)	0.0651163
GO:0010287	CC	plastoglobule	5.40173e-06	0.00129828	BraA07g042470.4C(BraA07g042470.4C);BraA03g028670.4C(BraA03g028670.4C);BraA07g037590.4C(BraA07g037590.4C);BraA09g045170.4C(BraA09g045170.4C);BraA01g010690.4C(BraA01g010690.4C);BraA06g040580.4C(BraA06g040580.4C);BraA02g026390.4C(BraA02g026390.4C)	BraA09g035490.4C(BraA09g035490.4C);BraA07g027370.4C(BraA07g027370.4C);BraA07g012440.4C(BraA07g012440.4C)	0.0917431
GO:0015175	MF	neutral amino acid transmembrane transporter activity	5.59403e-06	0.00129828	BraA04g030000.4C(BraA04g030000.4C);BraA05g006650.4C(BraA05g006650.4C);BraA06g043380.4C(BraA06g043380.4C)	BraA04g004510.4C(BraA04g004510.4C);BraA03g041860.4C(BraA03g041860.4C);BraA07g008990.4C(BraA07g008990.4C)	0.193548
GO:0008610	BP	lipid biosynthetic process	6.10135e-06	0.0013071	BraA08g031490.4C(BraA08g031490.4C);BraA09g025780.4C(BraA09g025780.4C);BraA09g057070.4C(BraA09g057070.4C);BraA02g023380.4C(BraA02g023380.4C);BraA03g037890.4C(BraA03g037890.4C);BraA02g029290.4C(BraA02g029290.4C);BraA02g029150.4C(BraA02g029150.4C);BraA09g069120.4C(BraA09g069120.4C);BraA07g029280.4C(BraA07g029280.4C);BraA05g044320.4C(BraA05g044320.4C);BraA02g011660.4C(BraA02g011660.4C);BraA02g042690.…	BraA05g019000.4C(BraA05g019000.4C);BraA03g058480.4C(BraA03g058480.4C);BraA03g026110.4C(BraA03g026110.4C);BraA10g023990.4C(BraA10g023990.4C);BraA06g012250.4C(BraA06g012250.4C)	0.0372751
GO:1903825	BP	organic acid transmembrane transport	7.67492e-06	0.00142498	BraA10g025540.4C(BraA10g025540.4C);BraA04g030000.4C(BraA04g030000.4C);BraA03g001900.4C(BraA03g001900.4C);BraA05g006650.4C(BraA05g006650.4C);BraA06g043380.4C(BraA06g043380.4C);BraA04g032550.4C(BraA04g032550.4C)	BraA04g004510.4C(BraA04g004510.4C);BraA03g034320.4C(BraA03g034320.4C);BraA03g041860.4C(BraA03g041860.4C);BraA07g035990.4C(BraA07g035990.4C);BraA07g008990.4C(BraA07g008990.4C);BraA03g023080.4C(BraA03g023080.4C);BraA04g016270.4C(BraA04g016270.4C);BraA07g021700.4C(BraA07g021700.4C)	0.0622222
GO:1905039	BP	carboxylic acid transmembrane transport	7.67492e-06	0.00142498	BraA10g025540.4C(BraA10g025540.4C);BraA04g030000.4C(BraA04g030000.4C);BraA03g001900.4C(BraA03g001900.4C);BraA05g006650.4C(BraA05g006650.4C);BraA06g043380.4C(BraA06g043380.4C);BraA04g032550.4C(BraA04g032550.4C)	BraA04g004510.4C(BraA04g004510.4C);BraA03g034320.4C(BraA03g034320.4C);BraA03g041860.4C(BraA03g041860.4C);BraA07g035990.4C(BraA07g035990.4C);BraA07g008990.4C(BraA07g008990.4C);BraA03g023080.4C(BraA03g023080.4C);BraA04g016270.4C(BraA04g016270.4C);BraA07g021700.4C(BraA07g021700.4C)	0.0622222
GO:0015171	MF	amino acid transmembrane transporter activity	1.4728e-05	0.00256359	BraA10g025540.4C(BraA10g025540.4C);BraA04g030000.4C(BraA04g030000.4C);BraA03g001900.4C(BraA03g001900.4C);BraA05g006650.4C(BraA05g006650.4C);BraA06g043380.4C(BraA06g043380.4C)	BraA04g004510.4C(BraA04g004510.4C);BraA03g041860.4C(BraA03g041860.4C);BraA07g008990.4C(BraA07g008990.4C);BraA04g016270.4C(BraA04g016270.4C);BraA07g021700.4C(BraA07g021700.4C)	0.0819672
GO:0015804	BP	neutral amino acid transport	1.6384e-05	0.00267555	BraA04g030000.4C(BraA04g030000.4C);BraA05g006650.4C(BraA05g006650.4C);BraA06g043380.4C(BraA06g043380.4C)	BraA04g004510.4C(BraA04g004510.4C);BraA03g041860.4C(BraA03g041860.4C);BraA07g008990.4C(BraA07g008990.4C)	0.162162
GO:0015179	MF	L-amino acid transmembrane transporter activity	1.9214e-05	0.00267555	BraA04g030000.4C(BraA04g030000.4C);BraA05g006650.4C(BraA05g006650.4C);BraA06g043380.4C(BraA06g043380.4C)	BraA04g004510.4C(BraA04g004510.4C);BraA03g041860.4C(BraA03g041860.4C);BraA07g008990.4C(BraA07g008990.4C)	0.157895
GO:0015807	BP	L-amino acid transport	1.9214e-05	0.00267555	BraA04g030000.4C(BraA04g030000.4C);BraA05g006650.4C(BraA05g006650.4C);BraA06g043380.4C(BraA06g043380.4C)	BraA04g004510.4C(BraA04g004510.4C);BraA03g041860.4C(BraA03g041860.4C);BraA07g008990.4C(BraA07g008990.4C)	0.157895
GO:1902475	BP	L-alpha-amino acid transmembrane transport	1.9214e-05	0.00267555	BraA04g030000.4C(BraA04g030000.4C);BraA05g006650.4C(BraA05g006650.4C);BraA06g043380.4C(BraA06g043380.4C)	BraA04g004510.4C(BraA04g004510.4C);BraA03g041860.4C(BraA03g041860.4C);BraA07g008990.4C(BraA07g008990.4C)	0.157895
GO:0003333	BP	amino acid transmembrane transport	2.92579e-05	0.00388016	BraA10g025540.4C(BraA10g025540.4C);BraA04g030000.4C(BraA04g030000.4C);BraA03g001900.4C(BraA03g001900.4C);BraA05g006650.4C(BraA05g006650.4C);BraA06g043380.4C(BraA06g043380.4C)	BraA04g004510.4C(BraA04g004510.4C);BraA03g041860.4C(BraA03g041860.4C);BraA07g008990.4C(BraA07g008990.4C);BraA04g016270.4C(BraA04g016270.4C);BraA07g021700.4C(BraA07g021700.4C)	0.0757576
GO:0006865	BP	amino acid transport	3.33055e-05	0.00421618	BraA10g025540.4C(BraA10g025540.4C);BraA04g030000.4C(BraA04g030000.4C);BraA03g001900.4C(BraA03g001900.4C);BraA05g006650.4C(BraA05g006650.4C);BraA06g043380.4C(BraA06g043380.4C)	BraA04g004510.4C(BraA04g004510.4C);BraA03g041860.4C(BraA03g041860.4C);BraA07g008990.4C(BraA07g008990.4C);BraA04g016270.4C(BraA04g016270.4C);BraA07g021700.4C(BraA07g021700.4C)	0.0746269
GO:0009699	BP	phenylpropanoid biosynthetic process	6.6072e-05	0.00800046	BraA08g031490.4C(BraA08g031490.4C);BraA09g025780.4C(BraA09g025780.4C);BraA10g024840.4C(BraA10g024840.4C);BraA01g037820.4C(BraA01g037820.4C);BraA06g008790.4C(BraA06g008790.4C);BraA02g018550.4C(BraA02g018550.4C);BraA05g037300.4C(BraA05g037300.4C);BraA07g029480.4C(BraA07g029480.4C)	BraA05g008510.4C(BraA05g008510.4C);BraA03g060230.4C(BraA03g060230.4C);BraA05g038770.4C(BraA05g038770.4C)	0.0628571
GO:0072330	BP	monocarboxylic acid biosynthetic process	9.88261e-05	0.0114679	BraA08g031490.4C(BraA08g031490.4C);BraA09g025780.4C(BraA09g025780.4C);BraA02g023380.4C(BraA02g023380.4C);BraA03g037890.4C(BraA03g037890.4C);BraA01g017400.4C(BraA01g017400.4C);BraA09g069120.4C(BraA09g069120.4C);BraA07g029280.4C(BraA07g029280.4C);BraA05g044320.4C(BraA05g044320.4C);BraA01g044690.4C(BraA01g044690.4C);BraA10g010920.4C(BraA10g010920.4C);BraA06g008790.4C(BraA06g008790.4C);BraA07g043730.…	BraA09g008240.4C(BraA09g008240.4C);BraA06g012250.4C(BraA06g012250.4C)	0.043038
GO:0015711	BP	organic anion transport	0.00010908	0.0121515	BraA10g025540.4C(BraA10g025540.4C);BraA04g030000.4C(BraA04g030000.4C);BraA03g001900.4C(BraA03g001900.4C);BraA05g006650.4C(BraA05g006650.4C);BraA06g043380.4C(BraA06g043380.4C);BraA04g032550.4C(BraA04g032550.4C);BraA04g001040.4C(BraA04g001040.4C)	BraA04g017560.4C(BraA04g017560.4C);BraA04g004510.4C(BraA04g004510.4C);BraA03g034320.4C(BraA03g034320.4C);BraA03g041860.4C(BraA03g041860.4C);BraA07g035990.4C(BraA07g035990.4C);BraA07g008990.4C(BraA07g008990.4C);BraA03g023080.4C(BraA03g023080.4C);BraA04g016270.4C(BraA04g016270.4C);BraA07g021700.4C(BraA07g021700.4C)	0.0444444
GO:0010876	BP	lipid localization	0.000113857	0.0121958	BraA02g032510.4C(BraA02g032510.4C);BraA03g059360.4C(BraA03g059360.4C);BraA07g019370.4C(BraA07g019370.4C);BraA01g010200.4C(BraA01g010200.4C);BraA09g034420.4C(BraA09g034420.4C);BraA09g038000.4C(BraA09g038000.4C);BraA04g001040.4C(BraA04g001040.4C);BraA01g002120.4C(BraA01g002120.4C)	BraA04g017560.4C(BraA04g017560.4C);BraA07g035990.4C(BraA07g035990.4C)	0.0645161
GO:0008514	MF	organic anion transmembrane transporter activity	0.00012408	0.0127986	BraA10g025540.4C(BraA10g025540.4C);BraA04g030000.4C(BraA04g030000.4C);BraA03g001900.4C(BraA03g001900.4C);BraA05g006650.4C(BraA05g006650.4C);BraA06g043380.4C(BraA06g043380.4C);BraA04g032550.4C(BraA04g032550.4C)	BraA04g004510.4C(BraA04g004510.4C);BraA03g034320.4C(BraA03g034320.4C);BraA03g041860.4C(BraA03g041860.4C);BraA07g035990.4C(BraA07g035990.4C);BraA07g008990.4C(BraA07g008990.4C);BraA03g023080.4C(BraA03g023080.4C);BraA04g016270.4C(BraA04g016270.4C);BraA07g021700.4C(BraA07g021700.4C)	0.0482759
GO:0016746	MF	acyltransferase activity	0.000140406	0.0139654	BraA03g056660.4C(BraA03g056660.4C);BraA09g012230.4C(BraA09g012230.4C);BraA04g032170.4C(BraA04g032170.4C);BraA09g054860.4C(BraA09g054860.4C);BraA02g023380.4C(BraA02g023380.4C);BraA06g031950.4C(BraA06g031950.4C);BraA02g029290.4C(BraA02g029290.4C);BraA02g041900.4C(BraA02g041900.4C);BraA09g004400.4C(BraA09g004400.4C);BraA07g029280.4C(BraA07g029280.4C);BraA03g056700.4C(BraA03g056700.4C);BraA06g040580.…	-	0.0434783
GO:0008216	BP	spermidine metabolic process	0.000173226	0.0160812	BraA07g029480.4C(BraA07g029480.4C)	BraA10g024030.4C(BraA10g024030.4C);BraA05g044350.4C(BraA05g044350.4C)	0.375
GO:0016094	BP	polyprenol biosynthetic process	0.000173226	0.0160812	BraA02g011660.4C(BraA02g011660.4C);BraA10g018600.4C(BraA10g018600.4C);BraA10g018590.4C(BraA10g018590.4C)	-	0.375
GO:0016747	MF	acyltransferase activity, transferring groups other than amino-acyl groups	0.000186832	0.0167847	BraA03g056660.4C(BraA03g056660.4C);BraA09g012230.4C(BraA09g012230.4C);BraA04g032170.4C(BraA04g032170.4C);BraA09g054860.4C(BraA09g054860.4C);BraA02g023380.4C(BraA02g023380.4C);BraA06g031950.4C(BraA06g031950.4C);BraA02g041900.4C(BraA02g041900.4C);BraA09g004400.4C(BraA09g004400.4C);BraA07g029280.4C(BraA07g029280.4C);BraA03g056700.4C(BraA03g056700.4C);BraA06g040580.4C(BraA06g040580.4C);BraA01g005690.…	-	0.0442478
GO:0098656	BP	anion transmembrane transport	0.000218629	0.0175836	BraA01g012430.4C(BraA01g012430.4C);BraA10g025540.4C(BraA10g025540.4C);BraA05g025760.4C(BraA05g025760.4C);BraA04g030000.4C(BraA04g030000.4C);BraA03g001900.4C(BraA03g001900.4C);BraA05g006650.4C(BraA05g006650.4C);BraA06g043380.4C(BraA06g043380.4C);BraA04g032550.4C(BraA04g032550.4C);BraA03g066240.4C(BraA03g066240.4C);BraA02g031900.4C(BraA02g031900.4C);BraA04g029210.4C(BraA04g029210.4C)	BraA04g004510.4C(BraA04g004510.4C);BraA03g034320.4C(BraA03g034320.4C);BraA03g041860.4C(BraA03g041860.4C);BraA07g035990.4C(BraA07g035990.4C);BraA07g008990.4C(BraA07g008990.4C);BraA03g023080.4C(BraA03g023080.4C);BraA04g016270.4C(BraA04g016270.4C);BraA07g021700.4C(BraA07g021700.4C)	0.0376984
GO:0080074	MF	spermidine:caffeoyl CoA N-acyltransferase activity	0.000220979	0.0175836	BraA09g012230.4C(BraA09g012230.4C);BraA06g031950.4C(BraA06g031950.4C)	-	1
GO:0080075	MF	spermidine:feruloyl CoA N-acyltransferase activity	0.000220979	0.0175836	BraA09g012230.4C(BraA09g012230.4C);BraA06g031950.4C(BraA06g031950.4C)	-	1
GO:0080088	BP	spermidine hydroxycinnamate conjugate biosynthetic process	0.000220979	0.0175836	BraA09g012230.4C(BraA09g012230.4C);BraA06g031950.4C(BraA06g031950.4C)	-	1
GO:0002094	MF	polyprenyltransferase activity	0.000256975	0.0188335	BraA02g011660.4C(BraA02g011660.4C);BraA10g018600.4C(BraA10g018600.4C);BraA10g018590.4C(BraA10g018590.4C)	-	0.333333
GO:0015813	BP	L-glutamate transmembrane transport	0.000256975	0.0188335	BraA04g030000.4C(BraA04g030000.4C);BraA05g006650.4C(BraA05g006650.4C);BraA06g043380.4C(BraA06g043380.4C)	-	0.333333
GO:0051938	BP	L-glutamate import	0.000256975	0.0188335	BraA04g030000.4C(BraA04g030000.4C);BraA05g006650.4C(BraA05g006650.4C);BraA06g043380.4C(BraA06g043380.4C)	-	0.333333
GO:0006820	BP	anion transport	0.000270058	0.0192849	BraA01g012430.4C(BraA01g012430.4C);BraA10g025540.4C(BraA10g025540.4C);BraA05g025760.4C(BraA05g025760.4C);BraA04g030000.4C(BraA04g030000.4C);BraA03g001900.4C(BraA03g001900.4C);BraA05g006650.4C(BraA05g006650.4C);BraA06g043380.4C(BraA06g043380.4C);BraA04g032550.4C(BraA04g032550.4C);BraA04g001040.4C(BraA04g001040.4C);BraA03g066240.4C(BraA03g066240.4C);BraA02g031900.4C(BraA02g031900.4C);BraA04g029210.…	BraA04g017560.4C(BraA04g017560.4C);BraA04g004510.4C(BraA04g004510.4C);BraA03g034320.4C(BraA03g034320.4C);BraA03g041860.4C(BraA03g041860.4C);BraA07g035990.4C(BraA07g035990.4C);BraA07g008990.4C(BraA07g008990.4C);BraA03g023080.4C(BraA03g023080.4C);BraA04g016270.4C(BraA04g016270.4C);BraA07g021700.4C(BraA07g021700.4C)	0.0351171
GO:0008509	MF	anion transmembrane transporter activity	0.000442953	0.0308406	BraA01g012430.4C(BraA01g012430.4C);BraA10g025540.4C(BraA10g025540.4C);BraA05g025760.4C(BraA05g025760.4C);BraA04g030000.4C(BraA04g030000.4C);BraA03g001900.4C(BraA03g001900.4C);BraA05g006650.4C(BraA05g006650.4C);BraA06g043380.4C(BraA06g043380.4C);BraA04g032550.4C(BraA04g032550.4C);BraA02g031900.4C(BraA02g031900.4C)	BraA04g004510.4C(BraA04g004510.4C);BraA03g034320.4C(BraA03g034320.4C);BraA03g041860.4C(BraA03g041860.4C);BraA07g035990.4C(BraA07g035990.4C);BraA07g008990.4C(BraA07g008990.4C);BraA03g023080.4C(BraA03g023080.4C);BraA04g016270.4C(BraA04g016270.4C);BraA07g021700.4C(BraA07g021700.4C)	0.0378619
GO:0043090	BP	amino acid import	0.000476518	0.0323683	BraA10g025540.4C(BraA10g025540.4C);BraA04g030000.4C(BraA04g030000.4C);BraA05g006650.4C(BraA05g006650.4C)	BraA04g004510.4C(BraA04g004510.4C)	0.16
GO:0009698	BP	phenylpropanoid metabolic process	0.000585547	0.0388273	BraA08g031490.4C(BraA08g031490.4C);BraA09g025780.4C(BraA09g025780.4C);BraA10g024840.4C(BraA10g024840.4C);BraA01g037820.4C(BraA01g037820.4C);BraA06g008790.4C(BraA06g008790.4C);BraA02g018550.4C(BraA02g018550.4C);BraA05g037300.4C(BraA05g037300.4C);BraA07g029480.4C(BraA07g029480.4C)	BraA05g008510.4C(BraA05g008510.4C);BraA03g060230.4C(BraA03g060230.4C);BraA05g038770.4C(BraA05g038770.4C)	0.0488889
GO:0006527	BP	arginine catabolic process	0.000656398	0.0425132	BraA03g027260.4C(BraA03g027260.4C);BraA09g022630.4C(BraA09g022630.4C)	-	0.666667
GO:0006595	BP	polyamine metabolic process	0.000744651	0.047133	BraA07g029480.4C(BraA07g029480.4C);BraA03g027260.4C(BraA03g027260.4C)	BraA10g024030.4C(BraA10g024030.4C);BraA05g044350.4C(BraA05g044350.4C)	0.142857
