# Supplementary material for: Dynamic Transcriptomic Networks Underlying Early Bolting in Non-Heading Chinese Cabbage
Source: Plants (Basel). 2026 Jun 26;15(13):1982. doi: 10.3390/plants15131982 (PMC13364084; doi:10.3390/plants15131982)
Supplement: Supplementary file 1 [file plants-15-01982-s001.zip › plants-4358370-supplementary/Supplementary Material/supplementary Table9.xlsx]

## Sheet: Table S9
Table S9. GO enrichment terms of genes in MEturquoise module of "t151".
GO_ID	Category	Term	Pvalue	adjustPvalue	Up_gene	Down_gene	RichFactor
GO:0009908	BP	flower development	9.86025e-17	5.15198e-13	BraA07g002700.4C(BraA07g002700.4C);BraA10g011330.4C(BraA10g011330.4C);BraA04g002590.4C(BraA04g002590.4C);BraA07g024680.4C(BraA07g024680.4C);BraA10g020710.4C(BraA10g020710.4C);BraA03g062270.4C(BraA03g062270.4C);BraA04g026560.4C(BraA04g026560.4C);BraA06g041750.4C(BraA06g041750.4C);BraA09g043300.4C(BraA09g043300.4C);BraA10g018900.4C(BraA10g018900.4C);BraA02g009580.4C(BraA02g009580.4C);BraA05g011430.…	BraA07g034610.4C(BraA07g034610.4C);BraA07g002360.4C(BraA07g002360.4C);BraA07g032150.4C(BraA07g032150.4C);BraA03g010570.4C(BraA03g010570.4C);BraA09g024380.4C(BraA09g024380.4C);BraA10g019450.4C(BraA10g019450.4C);BraA08g026170.4C(BraA08g026170.4C);BraA10g029670.4C(BraA10g029670.4C);BraA09g050980.4C(BraA09g050980.4C);BraA04g018380.4C(BraA04g018380.4C);BraA06g042610.4C(BraA06g042610.4C);BraA10g032810.…	0.149272
GO:0090567	BP	reproductive shoot system development	3.33754e-16	5.82605e-13	BraA07g002700.4C(BraA07g002700.4C);BraA10g011330.4C(BraA10g011330.4C);BraA04g002590.4C(BraA04g002590.4C);BraA07g024680.4C(BraA07g024680.4C);BraA10g020710.4C(BraA10g020710.4C);BraA03g062270.4C(BraA03g062270.4C);BraA04g026560.4C(BraA04g026560.4C);BraA06g041750.4C(BraA06g041750.4C);BraA09g043300.4C(BraA09g043300.4C);BraA10g018900.4C(BraA10g018900.4C);BraA02g009580.4C(BraA02g009580.4C);BraA05g011430.…	BraA07g034610.4C(BraA07g034610.4C);BraA07g002360.4C(BraA07g002360.4C);BraA07g032150.4C(BraA07g032150.4C);BraA03g010570.4C(BraA03g010570.4C);BraA09g024380.4C(BraA09g024380.4C);BraA10g019450.4C(BraA10g019450.4C);BraA08g026170.4C(BraA08g026170.4C);BraA10g029670.4C(BraA10g029670.4C);BraA09g050980.4C(BraA09g050980.4C);BraA04g018380.4C(BraA04g018380.4C);BraA06g042610.4C(BraA06g042610.4C);BraA10g032810.…	0.146953
GO:0009579	CC	thylakoid	3.93076e-16	5.82605e-13	BraA01g013590.4C(BraA01g013590.4C);BraA05g025640.4C(BraA05g025640.4C);BraA03g051900.4C(BraA03g051900.4C);BraA01g046720.4C(BraA01g046720.4C);BraA02g032100.4C(BraA02g032100.4C);BraA02g002260.4C(BraA02g002260.4C);BraA05g010000.4C(BraA05g010000.4C);BraA09g010620.4C(BraA09g010620.4C);BraA02g000890.4C(BraA02g000890.4C);BraA02g028650.4C(BraA02g028650.4C);BraA02g016480.4C(BraA02g016480.4C);BraA07g032250.…	BraA01g005150.4C(BraA01g005150.4C);BraA03g000360.4C(BraA03g000360.4C);BraA05g006520.4C(BraA05g006520.4C);BraA06g039870.4C(BraA06g039870.4C);BraA01g022260.4C(BraA01g022260.4C);BraA02g032780.4C(BraA02g032780.4C);BraA05g029070.4C(BraA05g029070.4C);BraA05g016850.4C(BraA05g016850.4C);BraA07g019510.4C(BraA07g019510.4C);BraA08g009670.4C(BraA08g009670.4C);BraA02g045260.4C(BraA02g045260.4C);BraA07g040840.…	0.162829
GO:0048437	BP	floral organ development	4.46014e-16	5.82605e-13	BraA10g011330.4C(BraA10g011330.4C);BraA04g002590.4C(BraA04g002590.4C);BraA07g024680.4C(BraA07g024680.4C);BraA10g020710.4C(BraA10g020710.4C);BraA03g062270.4C(BraA03g062270.4C);BraA06g041750.4C(BraA06g041750.4C);BraA02g009580.4C(BraA02g009580.4C);BraA01g046360.4C(BraA01g046360.4C);BraA02g037650.4C(BraA02g037650.4C);BraA02g031210.4C(BraA02g031210.4C);BraA04g003090.4C(BraA04g003090.4C);BraA10g030220.…	BraA07g034610.4C(BraA07g034610.4C);BraA07g002360.4C(BraA07g002360.4C);BraA07g032150.4C(BraA07g032150.4C);BraA09g024380.4C(BraA09g024380.4C);BraA08g026170.4C(BraA08g026170.4C);BraA09g050980.4C(BraA09g050980.4C);BraA06g042610.4C(BraA06g042610.4C);BraA10g032810.4C(BraA10g032810.4C);BraA02g018990.4C(BraA02g018990.4C);BraA07g019690.4C(BraA07g019690.4C);BraA09g045430.4C(BraA09g045430.4C);BraA03g059160.…	0.185273
GO:0048367	BP	shoot system development	2.51868e-15	2.63202e-12	BraA07g002700.4C(BraA07g002700.4C);BraA02g004750.4C(BraA02g004750.4C);BraA10g011330.4C(BraA10g011330.4C);BraA04g002590.4C(BraA04g002590.4C);BraA07g024680.4C(BraA07g024680.4C);BraA10g020710.4C(BraA10g020710.4C);BraA03g062270.4C(BraA03g062270.4C);BraA04g026560.4C(BraA04g026560.4C);BraA03g053030.4C(BraA03g053030.4C);BraA06g041750.4C(BraA06g041750.4C);BraA09g043300.4C(BraA09g043300.4C);BraA10g017410.…	BraA01g046740.4C(BraA01g046740.4C);BraA02g000610.4C(BraA02g000610.4C);BraA07g034610.4C(BraA07g034610.4C);BraA07g002360.4C(BraA07g002360.4C);BraA09g004910.4C(BraA09g004910.4C);BraA07g032150.4C(BraA07g032150.4C);BraA03g010570.4C(BraA03g010570.4C);BraA09g024380.4C(BraA09g024380.4C);BraA10g019450.4C(BraA10g019450.4C);BraA09g059110.4C(BraA09g059110.4C);BraA08g026170.4C(BraA08g026170.4C);BraA10g004210.…	0.121951
GO:0048444	BP	floral organ morphogenesis	2.83925e-14	2.47252e-11	BraA04g002590.4C(BraA04g002590.4C);BraA07g024680.4C(BraA07g024680.4C);BraA10g020710.4C(BraA10g020710.4C);BraA03g062270.4C(BraA03g062270.4C);BraA01g046360.4C(BraA01g046360.4C);BraA10g030220.4C(BraA10g030220.4C);BraA10g024160.4C(BraA10g024160.4C);BraA08g022080.4C(BraA08g022080.4C);BraA04g005750.4C(BraA04g005750.4C);BraA05g044420.4C(BraA05g044420.4C);BraA03g007180.4C(BraA03g007180.4C);BraA01g041370.…	BraA07g034610.4C(BraA07g034610.4C);BraA07g032150.4C(BraA07g032150.4C);BraA09g024380.4C(BraA09g024380.4C);BraA08g026170.4C(BraA08g026170.4C);BraA06g042610.4C(BraA06g042610.4C);BraA10g032810.4C(BraA10g032810.4C);BraA02g018990.4C(BraA02g018990.4C);BraA03g030950.4C(BraA03g030950.4C);BraA01g001770.4C(BraA01g001770.4C)	0.309091
GO:0048827	BP	phyllome development	3.81124e-14	2.57216e-11	BraA02g004750.4C(BraA02g004750.4C);BraA10g011330.4C(BraA10g011330.4C);BraA04g002590.4C(BraA04g002590.4C);BraA07g024680.4C(BraA07g024680.4C);BraA10g020710.4C(BraA10g020710.4C);BraA03g053030.4C(BraA03g053030.4C);BraA06g041750.4C(BraA06g041750.4C);BraA10g017410.4C(BraA10g017410.4C);BraA02g009580.4C(BraA02g009580.4C);BraA01g046360.4C(BraA01g046360.4C);BraA02g037650.4C(BraA02g037650.4C);BraA01g015010.…	BraA01g046740.4C(BraA01g046740.4C);BraA02g000610.4C(BraA02g000610.4C);BraA07g034610.4C(BraA07g034610.4C);BraA09g004910.4C(BraA09g004910.4C);BraA07g032150.4C(BraA07g032150.4C);BraA09g024380.4C(BraA09g024380.4C);BraA09g059110.4C(BraA09g059110.4C);BraA08g026170.4C(BraA08g026170.4C);BraA10g004210.4C(BraA10g004210.4C);BraA09g057100.4C(BraA09g057100.4C);BraA09g050980.4C(BraA09g050980.4C);BraA10g002690.…	0.137061
GO:0048438	BP	floral whorl development	3.93824e-14	2.57216e-11	BraA10g011330.4C(BraA10g011330.4C);BraA04g002590.4C(BraA04g002590.4C);BraA07g024680.4C(BraA07g024680.4C);BraA10g020710.4C(BraA10g020710.4C);BraA06g041750.4C(BraA06g041750.4C);BraA02g009580.4C(BraA02g009580.4C);BraA01g046360.4C(BraA01g046360.4C);BraA02g037650.4C(BraA02g037650.4C);BraA02g031210.4C(BraA02g031210.4C);BraA04g003090.4C(BraA04g003090.4C);BraA10g030220.4C(BraA10g030220.4C);BraA09g011610.…	BraA04g018380.4C(BraA04g018380.4C);BraA10g032810.4C(BraA10g032810.4C);BraA02g019980.4C(BraA02g019980.4C);BraA02g018990.4C(BraA02g018990.4C);BraA07g019690.4C(BraA07g019690.4C);BraA09g045430.4C(BraA09g045430.4C);BraA02g006600.4C(BraA02g006600.4C);BraA05g020070.4C(BraA05g020070.4C);BraA09g037270.4C(BraA09g037270.4C);BraA09g003910.4C(BraA09g003910.4C);BraA03g016190.4C(BraA03g016190.4C);BraA10g022590.…	0.197411
GO:0009534	CC	chloroplast thylakoid	3.57818e-13	1.73554e-10	BraA01g013590.4C(BraA01g013590.4C);BraA05g025640.4C(BraA05g025640.4C);BraA03g051900.4C(BraA03g051900.4C);BraA01g046720.4C(BraA01g046720.4C);BraA02g032100.4C(BraA02g032100.4C);BraA02g002260.4C(BraA02g002260.4C);BraA05g010000.4C(BraA05g010000.4C);BraA02g028650.4C(BraA02g028650.4C);BraA02g016480.4C(BraA02g016480.4C);BraA07g032250.4C(BraA07g032250.4C);BraA03g027300.4C(BraA03g027300.4C);BraA04g032760.…	BraA01g005150.4C(BraA01g005150.4C);BraA05g006520.4C(BraA05g006520.4C);BraA06g039870.4C(BraA06g039870.4C);BraA01g022260.4C(BraA01g022260.4C);BraA02g032780.4C(BraA02g032780.4C);BraA05g016850.4C(BraA05g016850.4C);BraA08g009670.4C(BraA08g009670.4C);BraA02g045260.4C(BraA02g045260.4C);BraA10g012980.4C(BraA10g012980.4C);BraA03g052890.4C(BraA03g052890.4C);BraA03g042660.4C(BraA03g042660.4C);BraA09g026760.…	0.163223
GO:0010208	BP	pollen wall assembly	4.1687e-13	1.73554e-10	BraA07g042210.4C(BraA07g042210.4C);BraA04g029140.4C(BraA04g029140.4C);BraA01g011370.4C(BraA01g011370.4C);BraA07g028120.4C(BraA07g028120.4C);BraA01g040130.4C(BraA01g040130.4C);BraA04g002330.4C(BraA04g002330.4C);BraA08g010400.4C(BraA08g010400.4C);BraA09g010500.4C(BraA09g010500.4C);BraA04g014330.4C(BraA04g014330.4C);BraA09g013270.4C(BraA09g013270.4C);BraA07g035630.4C(BraA07g035630.4C);BraA01g003580.…	BraA05g006790.4C(BraA05g006790.4C);BraA07g032790.4C(BraA07g032790.4C)	0.350649
GO:0085029	BP	extracellular matrix assembly	4.1687e-13	1.73554e-10	BraA07g042210.4C(BraA07g042210.4C);BraA04g029140.4C(BraA04g029140.4C);BraA01g011370.4C(BraA01g011370.4C);BraA07g028120.4C(BraA07g028120.4C);BraA01g040130.4C(BraA01g040130.4C);BraA04g002330.4C(BraA04g002330.4C);BraA08g010400.4C(BraA08g010400.4C);BraA09g010500.4C(BraA09g010500.4C);BraA04g014330.4C(BraA04g014330.4C);BraA09g013270.4C(BraA09g013270.4C);BraA07g035630.4C(BraA07g035630.4C);BraA01g003580.…	BraA05g006790.4C(BraA05g006790.4C);BraA07g032790.4C(BraA07g032790.4C)	0.350649
GO:0010584	BP	pollen exine formation	4.43365e-13	1.73554e-10	BraA04g029140.4C(BraA04g029140.4C);BraA01g011370.4C(BraA01g011370.4C);BraA01g040130.4C(BraA01g040130.4C);BraA04g002330.4C(BraA04g002330.4C);BraA08g010400.4C(BraA08g010400.4C);BraA04g014330.4C(BraA04g014330.4C);BraA09g013270.4C(BraA09g013270.4C);BraA07g035630.4C(BraA07g035630.4C);BraA01g003580.4C(BraA01g003580.4C);BraA01g041030.4C(BraA01g041030.4C);BraA10g000640.4C(BraA10g000640.4C);BraA05g015950.…	BraA07g032790.4C(BraA07g032790.4C)	0.431373
GO:0009535	CC	chloroplast thylakoid membrane	4.94336e-13	1.73554e-10	BraA01g013590.4C(BraA01g013590.4C);BraA05g025640.4C(BraA05g025640.4C);BraA03g051900.4C(BraA03g051900.4C);BraA01g046720.4C(BraA01g046720.4C);BraA02g032100.4C(BraA02g032100.4C);BraA02g002260.4C(BraA02g002260.4C);BraA05g010000.4C(BraA05g010000.4C);BraA02g028650.4C(BraA02g028650.4C);BraA02g016480.4C(BraA02g016480.4C);BraA07g032250.4C(BraA07g032250.4C);BraA03g027300.4C(BraA03g027300.4C);BraA06g012200.…	BraA05g006520.4C(BraA05g006520.4C);BraA06g039870.4C(BraA06g039870.4C);BraA01g022260.4C(BraA01g022260.4C);BraA02g032780.4C(BraA02g032780.4C);BraA05g016850.4C(BraA05g016850.4C);BraA08g009670.4C(BraA08g009670.4C);BraA02g045260.4C(BraA02g045260.4C);BraA10g012980.4C(BraA10g012980.4C);BraA03g052890.4C(BraA03g052890.4C);BraA03g042660.4C(BraA03g042660.4C);BraA09g026760.4C(BraA09g026760.4C);BraA04g006460.…	0.174242
GO:0031976	CC	plastid thylakoid	4.98241e-13	1.73554e-10	BraA01g013590.4C(BraA01g013590.4C);BraA05g025640.4C(BraA05g025640.4C);BraA03g051900.4C(BraA03g051900.4C);BraA01g046720.4C(BraA01g046720.4C);BraA02g032100.4C(BraA02g032100.4C);BraA02g002260.4C(BraA02g002260.4C);BraA05g010000.4C(BraA05g010000.4C);BraA02g028650.4C(BraA02g028650.4C);BraA02g016480.4C(BraA02g016480.4C);BraA07g032250.4C(BraA07g032250.4C);BraA03g027300.4C(BraA03g027300.4C);BraA04g032760.…	BraA01g005150.4C(BraA01g005150.4C);BraA05g006520.4C(BraA05g006520.4C);BraA06g039870.4C(BraA06g039870.4C);BraA01g022260.4C(BraA01g022260.4C);BraA02g032780.4C(BraA02g032780.4C);BraA05g016850.4C(BraA05g016850.4C);BraA08g009670.4C(BraA08g009670.4C);BraA02g045260.4C(BraA02g045260.4C);BraA10g012980.4C(BraA10g012980.4C);BraA03g052890.4C(BraA03g052890.4C);BraA03g042660.4C(BraA03g042660.4C);BraA09g026760.…	0.162218
GO:0055035	CC	plastid thylakoid membrane	5.64721e-13	1.84417e-10	BraA01g013590.4C(BraA01g013590.4C);BraA05g025640.4C(BraA05g025640.4C);BraA03g051900.4C(BraA03g051900.4C);BraA01g046720.4C(BraA01g046720.4C);BraA02g032100.4C(BraA02g032100.4C);BraA02g002260.4C(BraA02g002260.4C);BraA05g010000.4C(BraA05g010000.4C);BraA02g028650.4C(BraA02g028650.4C);BraA02g016480.4C(BraA02g016480.4C);BraA07g032250.4C(BraA07g032250.4C);BraA03g027300.4C(BraA03g027300.4C);BraA06g012200.…	BraA05g006520.4C(BraA05g006520.4C);BraA06g039870.4C(BraA06g039870.4C);BraA01g022260.4C(BraA01g022260.4C);BraA02g032780.4C(BraA02g032780.4C);BraA05g016850.4C(BraA05g016850.4C);BraA08g009670.4C(BraA08g009670.4C);BraA02g045260.4C(BraA02g045260.4C);BraA10g012980.4C(BraA10g012980.4C);BraA03g052890.4C(BraA03g052890.4C);BraA03g042660.4C(BraA03g042660.4C);BraA09g026760.4C(BraA09g026760.4C);BraA04g006460.…	0.172414
GO:0042651	CC	thylakoid membrane	1.15648e-12	3.55448e-10	BraA01g013590.4C(BraA01g013590.4C);BraA05g025640.4C(BraA05g025640.4C);BraA03g051900.4C(BraA03g051900.4C);BraA01g046720.4C(BraA01g046720.4C);BraA02g032100.4C(BraA02g032100.4C);BraA02g002260.4C(BraA02g002260.4C);BraA05g010000.4C(BraA05g010000.4C);BraA02g028650.4C(BraA02g028650.4C);BraA02g016480.4C(BraA02g016480.4C);BraA07g032250.4C(BraA07g032250.4C);BraA03g027300.4C(BraA03g027300.4C);BraA06g012200.…	BraA03g000360.4C(BraA03g000360.4C);BraA05g006520.4C(BraA05g006520.4C);BraA06g039870.4C(BraA06g039870.4C);BraA01g022260.4C(BraA01g022260.4C);BraA02g032780.4C(BraA02g032780.4C);BraA05g016850.4C(BraA05g016850.4C);BraA08g009670.4C(BraA08g009670.4C);BraA02g045260.4C(BraA02g045260.4C);BraA10g012980.4C(BraA10g012980.4C);BraA03g052890.4C(BraA03g052890.4C);BraA03g042660.4C(BraA03g042660.4C);BraA09g026760.…	0.168646
GO:0080110	BP	sporopollenin biosynthetic process	1.63384e-12	4.51259e-10	BraA04g029140.4C(BraA04g029140.4C);BraA09g013270.4C(BraA09g013270.4C);BraA07g035630.4C(BraA07g035630.4C);BraA01g003580.4C(BraA01g003580.4C);BraA10g000640.4C(BraA10g000640.4C);BraA07g034900.4C(BraA07g034900.4C);BraA01g003080.4C(BraA01g003080.4C);BraA08g021580.4C(BraA08g021580.4C);BraA08g016410.4C(BraA08g016410.4C);BraA10g025650.4C(BraA10g025650.4C);BraA03g060820.4C(BraA03g060820.4C)	-	0.916667
GO:0034357	CC	photosynthetic membrane	1.64094e-12	4.51259e-10	BraA01g013590.4C(BraA01g013590.4C);BraA05g025640.4C(BraA05g025640.4C);BraA03g051900.4C(BraA03g051900.4C);BraA01g046720.4C(BraA01g046720.4C);BraA02g032100.4C(BraA02g032100.4C);BraA02g002260.4C(BraA02g002260.4C);BraA05g010000.4C(BraA05g010000.4C);BraA02g028650.4C(BraA02g028650.4C);BraA02g016480.4C(BraA02g016480.4C);BraA07g032250.4C(BraA07g032250.4C);BraA03g027300.4C(BraA03g027300.4C);BraA06g012200.…	BraA03g000360.4C(BraA03g000360.4C);BraA05g006520.4C(BraA05g006520.4C);BraA06g039870.4C(BraA06g039870.4C);BraA01g022260.4C(BraA01g022260.4C);BraA02g032780.4C(BraA02g032780.4C);BraA05g016850.4C(BraA05g016850.4C);BraA08g009670.4C(BraA08g009670.4C);BraA02g045260.4C(BraA02g045260.4C);BraA10g012980.4C(BraA10g012980.4C);BraA03g052890.4C(BraA03g052890.4C);BraA03g042660.4C(BraA03g042660.4C);BraA09g026760.…	0.167453
GO:0015979	BP	photosynthesis	2.03516e-12	5.21807e-10	BraA01g013590.4C(BraA01g013590.4C);BraA03g051900.4C(BraA03g051900.4C);BraA10g011330.4C(BraA10g011330.4C);BraA01g046720.4C(BraA01g046720.4C);BraA08g006380.4C(BraA08g006380.4C);BraA02g028650.4C(BraA02g028650.4C);BraA10g008520.4C(BraA10g008520.4C);BraA07g041360.4C(BraA07g041360.4C);BraA06g012200.4C(BraA06g012200.4C);BraA05g042820.4C(BraA05g042820.4C);BraA05g006230.4C(BraA05g006230.4C);BraA09g062730.…	BraA05g035300.4C(BraA05g035300.4C);BraA03g000360.4C(BraA03g000360.4C);BraA02g032780.4C(BraA02g032780.4C);BraA05g016850.4C(BraA05g016850.4C);BraA10g012980.4C(BraA10g012980.4C);BraA03g052890.4C(BraA03g052890.4C);BraA03g042660.4C(BraA03g042660.4C);BraA09g048090.4C(BraA09g048090.4C);BraA09g026760.4C(BraA09g026760.4C)	0.215962
GO:0030198	BP	extracellular matrix organization	2.19708e-12	5.21807e-10	BraA09g044500.4C(BraA09g044500.4C);BraA07g042210.4C(BraA07g042210.4C);BraA04g029140.4C(BraA04g029140.4C);BraA01g011370.4C(BraA01g011370.4C);BraA07g028120.4C(BraA07g028120.4C);BraA01g040130.4C(BraA01g040130.4C);BraA04g002330.4C(BraA04g002330.4C);BraA08g010400.4C(BraA08g010400.4C);BraA09g010500.4C(BraA09g010500.4C);BraA04g014330.4C(BraA04g014330.4C);BraA09g013270.4C(BraA09g013270.4C);BraA07g035630.…	BraA02g040820.4C(BraA02g040820.4C);BraA05g006790.4C(BraA05g006790.4C);BraA07g032790.4C(BraA07g032790.4C)	0.3
GO:0043062	BP	extracellular structure organization	2.19708e-12	5.21807e-10	BraA09g044500.4C(BraA09g044500.4C);BraA07g042210.4C(BraA07g042210.4C);BraA04g029140.4C(BraA04g029140.4C);BraA01g011370.4C(BraA01g011370.4C);BraA07g028120.4C(BraA07g028120.4C);BraA01g040130.4C(BraA01g040130.4C);BraA04g002330.4C(BraA04g002330.4C);BraA08g010400.4C(BraA08g010400.4C);BraA09g010500.4C(BraA09g010500.4C);BraA04g014330.4C(BraA04g014330.4C);BraA09g013270.4C(BraA09g013270.4C);BraA07g035630.…	BraA02g040820.4C(BraA02g040820.4C);BraA05g006790.4C(BraA05g006790.4C);BraA07g032790.4C(BraA07g032790.4C)	0.3
GO:0048443	BP	stamen development	4.18799e-12	9.1176e-10	BraA04g002590.4C(BraA04g002590.4C);BraA07g024680.4C(BraA07g024680.4C);BraA10g020710.4C(BraA10g020710.4C);BraA06g041750.4C(BraA06g041750.4C);BraA02g037650.4C(BraA02g037650.4C);BraA04g003090.4C(BraA04g003090.4C);BraA10g030220.4C(BraA10g030220.4C);BraA09g011610.4C(BraA09g011610.4C);BraA06g005670.4C(BraA06g005670.4C);BraA01g041370.4C(BraA01g041370.4C);BraA10g029810.4C(BraA10g029810.4C);BraA05g037810.…	BraA02g018990.4C(BraA02g018990.4C);BraA09g045430.4C(BraA09g045430.4C);BraA05g020070.4C(BraA05g020070.4C);BraA09g003910.4C(BraA09g003910.4C);BraA03g016190.4C(BraA03g016190.4C);BraA09g062280.4C(BraA09g062280.4C);BraA03g030950.4C(BraA03g030950.4C);BraA07g024120.4C(BraA07g024120.4C);BraA09g025180.4C(BraA09g025180.4C)	0.237805
GO:0048466	BP	androecium development	4.18799e-12	9.1176e-10	BraA04g002590.4C(BraA04g002590.4C);BraA07g024680.4C(BraA07g024680.4C);BraA10g020710.4C(BraA10g020710.4C);BraA06g041750.4C(BraA06g041750.4C);BraA02g037650.4C(BraA02g037650.4C);BraA04g003090.4C(BraA04g003090.4C);BraA10g030220.4C(BraA10g030220.4C);BraA09g011610.4C(BraA09g011610.4C);BraA06g005670.4C(BraA06g005670.4C);BraA01g041370.4C(BraA01g041370.4C);BraA10g029810.4C(BraA10g029810.4C);BraA05g037810.…	BraA02g018990.4C(BraA02g018990.4C);BraA09g045430.4C(BraA09g045430.4C);BraA05g020070.4C(BraA05g020070.4C);BraA09g003910.4C(BraA09g003910.4C);BraA03g016190.4C(BraA03g016190.4C);BraA09g062280.4C(BraA09g062280.4C);BraA03g030950.4C(BraA03g030950.4C);BraA07g024120.4C(BraA07g024120.4C);BraA09g025180.4C(BraA09g025180.4C)	0.237805
GO:0090701	BP	specification of plant organ identity	7.01583e-12	1.46631e-09	BraA04g002590.4C(BraA04g002590.4C);BraA07g024680.4C(BraA07g024680.4C);BraA10g020710.4C(BraA10g020710.4C);BraA03g062270.4C(BraA03g062270.4C);BraA01g046360.4C(BraA01g046360.4C);BraA10g024160.4C(BraA10g024160.4C);BraA08g022080.4C(BraA08g022080.4C);BraA04g005750.4C(BraA04g005750.4C);BraA05g044420.4C(BraA05g044420.4C);BraA03g007180.4C(BraA03g007180.4C);BraA01g011770.4C(BraA01g011770.4C);BraA07g012940.…	BraA02g018990.4C(BraA02g018990.4C);BraA01g001770.4C(BraA01g001770.4C)	0.425532
GO:0048449	BP	floral organ formation	1.55505e-11	3.12505e-09	BraA04g002590.4C(BraA04g002590.4C);BraA07g024680.4C(BraA07g024680.4C);BraA10g020710.4C(BraA10g020710.4C);BraA03g062270.4C(BraA03g062270.4C);BraA01g046360.4C(BraA01g046360.4C);BraA10g030220.4C(BraA10g030220.4C);BraA10g024160.4C(BraA10g024160.4C);BraA08g022080.4C(BraA08g022080.4C);BraA04g005750.4C(BraA04g005750.4C);BraA05g044420.4C(BraA05g044420.4C);BraA03g007180.4C(BraA03g007180.4C);BraA01g011770.…	BraA02g018990.4C(BraA02g018990.4C);BraA03g030950.4C(BraA03g030950.4C);BraA01g001770.4C(BraA01g001770.4C)	0.328947
GO:0140110	MF	transcription regulator activity	1.67419e-11	3.23986e-09	BraA05g018020.4C(BraA05g018020.4C);BraA09g021310.4C(BraA09g021310.4C);BraA07g040850.4C(BraA07g040850.4C);BraA02g005140.4C(BraA02g005140.4C);BraA10g020710.4C(BraA10g020710.4C);BraA03g062270.4C(BraA03g062270.4C);BraA06g001790.4C(BraA06g001790.4C);BraA04g026560.4C(BraA04g026560.4C);BraA06g041750.4C(BraA06g041750.4C);BraA02g043930.4C(BraA02g043930.4C);BraA09g044370.4C(BraA09g044370.4C);BraA02g045110.…	BraA01g046740.4C(BraA01g046740.4C);BraA07g034610.4C(BraA07g034610.4C);BraA07g043920.4C(BraA07g043920.4C);BraA04g022560.4C(BraA04g022560.4C);BraA03g036820.4C(BraA03g036820.4C);BraA07g040390.4C(BraA07g040390.4C);BraA07g002360.4C(BraA07g002360.4C);BraA09g004910.4C(BraA09g004910.4C);BraA07g013430.4C(BraA07g013430.4C);BraA07g032150.4C(BraA07g032150.4C);BraA03g010570.4C(BraA03g010570.4C);BraA09g024380.…	0.101547
GO:0090698	BP	post-embryonic plant morphogenesis	4.71734e-11	8.8029e-09	BraA04g002590.4C(BraA04g002590.4C);BraA07g024680.4C(BraA07g024680.4C);BraA10g020710.4C(BraA10g020710.4C);BraA03g062270.4C(BraA03g062270.4C);BraA01g046360.4C(BraA01g046360.4C);BraA02g034710.4C(BraA02g034710.4C);BraA06g008630.4C(BraA06g008630.4C);BraA10g016850.4C(BraA10g016850.4C);BraA10g030220.4C(BraA10g030220.4C);BraA10g024160.4C(BraA10g024160.4C);BraA01g001880.4C(BraA01g001880.4C);BraA08g022080.…	BraA07g034610.4C(BraA07g034610.4C);BraA09g004880.4C(BraA09g004880.4C);BraA07g032150.4C(BraA07g032150.4C);BraA09g024380.4C(BraA09g024380.4C);BraA08g026170.4C(BraA08g026170.4C);BraA04g024660.4C(BraA04g024660.4C);BraA10g004210.4C(BraA10g004210.4C);BraA09g050980.4C(BraA09g050980.4C);BraA06g042610.4C(BraA06g042610.4C);BraA01g032180.4C(BraA01g032180.4C);BraA10g032810.4C(BraA10g032810.4C);BraA02g003460.…	0.171512
GO:0048646	BP	anatomical structure formation involved in morphogenesis	5.74413e-11	1.0181e-08	BraA04g002590.4C(BraA04g002590.4C);BraA07g024680.4C(BraA07g024680.4C);BraA10g020710.4C(BraA10g020710.4C);BraA03g062270.4C(BraA03g062270.4C);BraA01g046360.4C(BraA01g046360.4C);BraA02g014670.4C(BraA02g014670.4C);BraA10g030220.4C(BraA10g030220.4C);BraA09g011610.4C(BraA09g011610.4C);BraA10g024160.4C(BraA10g024160.4C);BraA01g001880.4C(BraA01g001880.4C);BraA08g022080.4C(BraA08g022080.4C);BraA04g005750.…	BraA03g021340.4C(BraA03g021340.4C);BraA09g050980.4C(BraA09g050980.4C);BraA10g028230.4C(BraA10g028230.4C);BraA02g018990.4C(BraA02g018990.4C);BraA03g055740.4C(BraA03g055740.4C);BraA03g019980.4C(BraA03g019980.4C);BraA03g059160.4C(BraA03g059160.4C);BraA07g024610.4C(BraA07g024610.4C);BraA01g000140.4C(BraA01g000140.4C);BraA01g005170.4C(BraA01g005170.4C);BraA09g003910.4C(BraA09g003910.4C);BraA05g008920.…	0.14794
GO:0048608	BP	reproductive structure development	6.04038e-11	1.0181e-08	BraA07g002700.4C(BraA07g002700.4C);BraA02g004750.4C(BraA02g004750.4C);BraA03g032200.4C(BraA03g032200.4C);BraA10g011330.4C(BraA10g011330.4C);BraA04g002590.4C(BraA04g002590.4C);BraA07g024680.4C(BraA07g024680.4C);BraA10g020710.4C(BraA10g020710.4C);BraA03g062270.4C(BraA03g062270.4C);BraA04g026560.4C(BraA04g026560.4C);BraA06g041750.4C(BraA06g041750.4C);BraA09g043300.4C(BraA09g043300.4C);BraA05g002520.…	BraA07g034610.4C(BraA07g034610.4C);BraA07g002360.4C(BraA07g002360.4C);BraA05g029310.4C(BraA05g029310.4C);BraA07g032150.4C(BraA07g032150.4C);BraA03g010570.4C(BraA03g010570.4C);BraA09g024380.4C(BraA09g024380.4C);BraA10g019450.4C(BraA10g019450.4C);BraA08g026170.4C(BraA08g026170.4C);BraA10g004210.4C(BraA10g004210.4C);BraA10g029670.4C(BraA10g029670.4C);BraA09g050980.4C(BraA09g050980.4C);BraA04g018380.…	0.105556
GO:0061458	BP	reproductive system development	6.04038e-11	1.0181e-08	BraA07g002700.4C(BraA07g002700.4C);BraA02g004750.4C(BraA02g004750.4C);BraA03g032200.4C(BraA03g032200.4C);BraA10g011330.4C(BraA10g011330.4C);BraA04g002590.4C(BraA04g002590.4C);BraA07g024680.4C(BraA07g024680.4C);BraA10g020710.4C(BraA10g020710.4C);BraA03g062270.4C(BraA03g062270.4C);BraA04g026560.4C(BraA04g026560.4C);BraA06g041750.4C(BraA06g041750.4C);BraA09g043300.4C(BraA09g043300.4C);BraA05g002520.…	BraA07g034610.4C(BraA07g034610.4C);BraA07g002360.4C(BraA07g002360.4C);BraA05g029310.4C(BraA05g029310.4C);BraA07g032150.4C(BraA07g032150.4C);BraA03g010570.4C(BraA03g010570.4C);BraA09g024380.4C(BraA09g024380.4C);BraA10g019450.4C(BraA10g019450.4C);BraA08g026170.4C(BraA08g026170.4C);BraA10g004210.4C(BraA10g004210.4C);BraA10g029670.4C(BraA10g029670.4C);BraA09g050980.4C(BraA09g050980.4C);BraA04g018380.…	0.105556
GO:0003700	MF	DNA-binding transcription factor activity	1.1347e-10	1.85275e-08	BraA05g018020.4C(BraA05g018020.4C);BraA09g021310.4C(BraA09g021310.4C);BraA07g040850.4C(BraA07g040850.4C);BraA02g005140.4C(BraA02g005140.4C);BraA10g020710.4C(BraA10g020710.4C);BraA03g062270.4C(BraA03g062270.4C);BraA06g001790.4C(BraA06g001790.4C);BraA04g026560.4C(BraA04g026560.4C);BraA06g041750.4C(BraA06g041750.4C);BraA02g043930.4C(BraA02g043930.4C);BraA09g044370.4C(BraA09g044370.4C);BraA02g045110.…	BraA01g046740.4C(BraA01g046740.4C);BraA07g034610.4C(BraA07g034610.4C);BraA07g043920.4C(BraA07g043920.4C);BraA04g022560.4C(BraA04g022560.4C);BraA03g036820.4C(BraA03g036820.4C);BraA07g040390.4C(BraA07g040390.4C);BraA07g002360.4C(BraA07g002360.4C);BraA07g013430.4C(BraA07g013430.4C);BraA07g032150.4C(BraA07g032150.4C);BraA03g010570.4C(BraA03g010570.4C);BraA09g024380.4C(BraA09g024380.4C);BraA10g019450.…	0.101133
GO:0010093	BP	specification of floral organ identity	1.74945e-10	2.76997e-08	BraA04g002590.4C(BraA04g002590.4C);BraA07g024680.4C(BraA07g024680.4C);BraA10g020710.4C(BraA10g020710.4C);BraA01g046360.4C(BraA01g046360.4C);BraA10g024160.4C(BraA10g024160.4C);BraA04g005750.4C(BraA04g005750.4C);BraA05g044420.4C(BraA05g044420.4C);BraA03g007180.4C(BraA03g007180.4C);BraA01g011770.4C(BraA01g011770.4C);BraA07g012940.4C(BraA07g012940.4C);BraA08g025880.4C(BraA08g025880.4C);BraA09g048420.…	BraA02g018990.4C(BraA02g018990.4C);BraA01g001770.4C(BraA01g001770.4C)	0.409091
GO:0009526	CC	plastid envelope	2.64679e-10	4.0675e-08	BraA01g013590.4C(BraA01g013590.4C);BraA05g025640.4C(BraA05g025640.4C);BraA03g051900.4C(BraA03g051900.4C);BraA01g046720.4C(BraA01g046720.4C);BraA02g032100.4C(BraA02g032100.4C);BraA02g002260.4C(BraA02g002260.4C);BraA05g010000.4C(BraA05g010000.4C);BraA03g053030.4C(BraA03g053030.4C);BraA02g028650.4C(BraA02g028650.4C);BraA02g016480.4C(BraA02g016480.4C);BraA07g032250.4C(BraA07g032250.4C);BraA03g027300.…	BraA01g005150.4C(BraA01g005150.4C);BraA03g000360.4C(BraA03g000360.4C);BraA05g006520.4C(BraA05g006520.4C);BraA03g001410.4C(BraA03g001410.4C);BraA06g039870.4C(BraA06g039870.4C);BraA10g032450.4C(BraA10g032450.4C);BraA06g041390.4C(BraA06g041390.4C);BraA01g022260.4C(BraA01g022260.4C);BraA02g032780.4C(BraA02g032780.4C);BraA05g029070.4C(BraA05g029070.4C);BraA09g027210.4C(BraA09g027210.4C);BraA03g060990.…	0.12054
GO:0019438	BP	aromatic compound biosynthetic process	6.82972e-10	1.01958e-07	BraA05g025640.4C(BraA05g025640.4C);BraA05g018020.4C(BraA05g018020.4C);BraA09g021310.4C(BraA09g021310.4C);BraA03g032200.4C(BraA03g032200.4C);BraA07g040850.4C(BraA07g040850.4C);BraA02g005140.4C(BraA02g005140.4C);BraA10g020710.4C(BraA10g020710.4C);BraA03g062270.4C(BraA03g062270.4C);BraA06g001790.4C(BraA06g001790.4C);BraA04g026560.4C(BraA04g026560.4C);BraA05g033770.4C(BraA05g033770.4C);BraA07g022200.…	BraA08g017030.4C(BraA08g017030.4C);BraA07g000210.4C(BraA07g000210.4C);BraA01g046740.4C(BraA01g046740.4C);BraA07g034610.4C(BraA07g034610.4C);BraA07g043920.4C(BraA07g043920.4C);BraA04g022560.4C(BraA04g022560.4C);BraA06g039000.4C(BraA06g039000.4C);BraA03g036820.4C(BraA03g036820.4C);BraA07g040390.4C(BraA07g040390.4C);BraA07g002360.4C(BraA07g002360.4C);BraA09g004910.4C(BraA09g004910.4C);BraA09g004880.…	0.0903026
GO:0048653	BP	anther development	1.02426e-09	1.4866e-07	BraA04g003090.4C(BraA04g003090.4C);BraA10g030220.4C(BraA10g030220.4C);BraA09g011610.4C(BraA09g011610.4C);BraA06g005670.4C(BraA06g005670.4C);BraA01g041370.4C(BraA01g041370.4C);BraA10g029810.4C(BraA10g029810.4C);BraA05g037810.4C(BraA05g037810.4C);BraA10g000100.4C(BraA10g000100.4C);BraA04g024700.4C(BraA04g024700.4C);BraA09g069420.4C(BraA09g069420.4C);BraA03g044150.4C(BraA03g044150.4C);BraA07g004260.…	BraA02g018990.4C(BraA02g018990.4C);BraA09g045430.4C(BraA09g045430.4C);BraA05g020070.4C(BraA05g020070.4C);BraA03g016190.4C(BraA03g016190.4C);BraA07g024120.4C(BraA07g024120.4C)	0.259615
GO:0042170	CC	plastid membrane	1.24934e-09	1.71958e-07	BraA01g013590.4C(BraA01g013590.4C);BraA05g025640.4C(BraA05g025640.4C);BraA03g051900.4C(BraA03g051900.4C);BraA01g046720.4C(BraA01g046720.4C);BraA02g032100.4C(BraA02g032100.4C);BraA02g002260.4C(BraA02g002260.4C);BraA05g010000.4C(BraA05g010000.4C);BraA02g028650.4C(BraA02g028650.4C);BraA02g016480.4C(BraA02g016480.4C);BraA07g032250.4C(BraA07g032250.4C);BraA03g027300.4C(BraA03g027300.4C);BraA06g012200.…	BraA05g006520.4C(BraA05g006520.4C);BraA06g039870.4C(BraA06g039870.4C);BraA06g041390.4C(BraA06g041390.4C);BraA01g022260.4C(BraA01g022260.4C);BraA02g032780.4C(BraA02g032780.4C);BraA09g027210.4C(BraA09g027210.4C);BraA05g016850.4C(BraA05g016850.4C);BraA01g006270.4C(BraA01g006270.4C);BraA08g009670.4C(BraA08g009670.4C);BraA02g045260.4C(BraA02g045260.4C);BraA10g012980.4C(BraA10g012980.4C);BraA03g052890.…	0.140255
GO:0010927	BP	cellular component assembly involved in morphogenesis	1.2506e-09	1.71958e-07	BraA07g042210.4C(BraA07g042210.4C);BraA04g029140.4C(BraA04g029140.4C);BraA01g011370.4C(BraA01g011370.4C);BraA07g042580.4C(BraA07g042580.4C);BraA07g028120.4C(BraA07g028120.4C);BraA01g040130.4C(BraA01g040130.4C);BraA04g002330.4C(BraA04g002330.4C);BraA08g010400.4C(BraA08g010400.4C);BraA09g010500.4C(BraA09g010500.4C);BraA04g014330.4C(BraA04g014330.4C);BraA09g013270.4C(BraA09g013270.4C);BraA07g035630.…	BraA05g006790.4C(BraA05g006790.4C);BraA06g032260.4C(BraA06g032260.4C);BraA07g032790.4C(BraA07g032790.4C)	0.243697
GO:0048046	CC	apoplast	1.63597e-09	2.19178e-07	BraA05g025640.4C(BraA05g025640.4C);BraA03g032200.4C(BraA03g032200.4C);BraA02g019110.4C(BraA02g019110.4C);BraA07g032200.4C(BraA07g032200.4C);BraA09g010620.4C(BraA09g010620.4C);BraA05g037610.4C(BraA05g037610.4C);BraA06g006390.4C(BraA06g006390.4C);BraA06g006270.4C(BraA06g006270.4C);BraA08g028920.4C(BraA08g028920.4C);BraA07g034530.4C(BraA07g034530.4C);BraA04g028930.4C(BraA04g028930.4C);BraA09g035700.…	BraA01g005150.4C(BraA01g005150.4C);BraA05g006520.4C(BraA05g006520.4C);BraA07g035760.4C(BraA07g035760.4C);BraA04g033800.4C(BraA04g033800.4C);BraA05g030090.4C(BraA05g030090.4C);BraA10g032450.4C(BraA10g032450.4C);BraA07g019510.4C(BraA07g019510.4C);BraA08g027460.4C(BraA08g027460.4C);BraA08g009670.4C(BraA08g009670.4C);BraA09g045840.4C(BraA09g045840.4C);BraA06g030390.4C(BraA06g030390.4C);BraA06g009130.…	0.143426
GO:0097659	BP	nucleic acid-templated transcription	2.13852e-09	2.79345e-07	BraA05g018020.4C(BraA05g018020.4C);BraA09g021310.4C(BraA09g021310.4C);BraA07g040850.4C(BraA07g040850.4C);BraA02g005140.4C(BraA02g005140.4C);BraA10g020710.4C(BraA10g020710.4C);BraA03g062270.4C(BraA03g062270.4C);BraA06g001790.4C(BraA06g001790.4C);BraA04g026560.4C(BraA04g026560.4C);BraA06g041750.4C(BraA06g041750.4C);BraA09g043300.4C(BraA09g043300.4C);BraA02g043930.4C(BraA02g043930.4C);BraA09g044370.…	BraA01g046740.4C(BraA01g046740.4C);BraA07g034610.4C(BraA07g034610.4C);BraA07g043920.4C(BraA07g043920.4C);BraA04g022560.4C(BraA04g022560.4C);BraA03g036820.4C(BraA03g036820.4C);BraA07g040390.4C(BraA07g040390.4C);BraA07g002360.4C(BraA07g002360.4C);BraA09g004910.4C(BraA09g004910.4C);BraA09g004880.4C(BraA09g004880.4C);BraA07g013430.4C(BraA07g013430.4C);BraA07g032150.4C(BraA07g032150.4C);BraA03g010570.…	0.0929814
GO:0048658	BP	anther wall tapetum development	2.98706e-09	3.80668e-07	BraA10g030220.4C(BraA10g030220.4C);BraA01g041370.4C(BraA01g041370.4C);BraA05g037810.4C(BraA05g037810.4C);BraA04g024700.4C(BraA04g024700.4C);BraA03g044150.4C(BraA03g044150.4C);BraA07g004260.4C(BraA07g004260.4C);BraA05g013970.4C(BraA05g013970.4C);BraA10g014690.4C(BraA10g014690.4C);BraA10g019460.4C(BraA10g019460.4C);BraA04g024690.4C(BraA04g024690.4C);BraA02g013340.4C(BraA02g013340.4C);BraA05g013960.…	-	0.5
GO:0032774	BP	RNA biosynthetic process	3.35216e-09	4.17024e-07	BraA05g018020.4C(BraA05g018020.4C);BraA09g021310.4C(BraA09g021310.4C);BraA07g040850.4C(BraA07g040850.4C);BraA02g005140.4C(BraA02g005140.4C);BraA10g020710.4C(BraA10g020710.4C);BraA03g062270.4C(BraA03g062270.4C);BraA06g001790.4C(BraA06g001790.4C);BraA04g026560.4C(BraA04g026560.4C);BraA06g041750.4C(BraA06g041750.4C);BraA09g043300.4C(BraA09g043300.4C);BraA02g043930.4C(BraA02g043930.4C);BraA09g044370.…	BraA01g046740.4C(BraA01g046740.4C);BraA07g034610.4C(BraA07g034610.4C);BraA07g043920.4C(BraA07g043920.4C);BraA04g022560.4C(BraA04g022560.4C);BraA03g036820.4C(BraA03g036820.4C);BraA07g040390.4C(BraA07g040390.4C);BraA07g002360.4C(BraA07g002360.4C);BraA09g004910.4C(BraA09g004910.4C);BraA09g004880.4C(BraA09g004880.4C);BraA07g013430.4C(BraA07g013430.4C);BraA07g032150.4C(BraA07g032150.4C);BraA03g010570.…	0.0925926
GO:0048448	BP	stamen morphogenesis	3.96064e-09	4.81264e-07	BraA04g002590.4C(BraA04g002590.4C);BraA07g024680.4C(BraA07g024680.4C);BraA10g020710.4C(BraA10g020710.4C);BraA10g030220.4C(BraA10g030220.4C);BraA01g041370.4C(BraA01g041370.4C);BraA05g037810.4C(BraA05g037810.4C);BraA02g008890.4C(BraA02g008890.4C);BraA03g009880.4C(BraA03g009880.4C);BraA03g044150.4C(BraA03g044150.4C);BraA07g004260.4C(BraA07g004260.4C);BraA10g019460.4C(BraA10g019460.4C);BraA05g003380.…	BraA02g018990.4C(BraA02g018990.4C);BraA03g030950.4C(BraA03g030950.4C)	0.451613
GO:0010319	CC	stromule	4.58705e-09	5.44712e-07	BraA05g025640.4C(BraA05g025640.4C);BraA05g037610.4C(BraA05g037610.4C);BraA06g006390.4C(BraA06g006390.4C);BraA09g035700.4C(BraA09g035700.4C);BraA04g030140.4C(BraA04g030140.4C);BraA04g005970.4C(BraA04g005970.4C);BraA01g040470.4C(BraA01g040470.4C);BraA06g040720.4C(BraA06g040720.4C);BraA02g038710.4C(BraA02g038710.4C);BraA01g046750.4C(BraA01g046750.4C);BraA04g000290.4C(BraA04g000290.4C);BraA05g045000.…	BraA05g006520.4C(BraA05g006520.4C);BraA03g060990.4C(BraA03g060990.4C);BraA08g009670.4C(BraA08g009670.4C);BraA09g048090.4C(BraA09g048090.4C);BraA03g021370.4C(BraA03g021370.4C)	0.3125
GO:0048229	BP	gametophyte development	5.21562e-09	6.05592e-07	BraA10g011330.4C(BraA10g011330.4C);BraA07g040850.4C(BraA07g040850.4C);BraA02g009580.4C(BraA02g009580.4C);BraA03g016510.4C(BraA03g016510.4C);BraA10g030220.4C(BraA10g030220.4C);BraA09g042950.4C(BraA09g042950.4C);BraA07g042210.4C(BraA07g042210.4C);BraA01g015390.4C(BraA01g015390.4C);BraA07g010100.4C(BraA07g010100.4C);BraA04g029140.4C(BraA04g029140.4C);BraA07g042010.4C(BraA07g042010.4C);BraA09g024220.…	BraA04g019710.4C(BraA04g019710.4C);BraA09g047930.4C(BraA09g047930.4C);BraA07g032560.4C(BraA07g032560.4C);BraA09g045430.4C(BraA09g045430.4C);BraA01g015790.4C(BraA01g015790.4C);BraA09g062510.4C(BraA09g062510.4C);BraA09g040170.4C(BraA09g040170.4C);BraA02g006170.4C(BraA02g006170.4C);BraA09g051180.4C(BraA09g051180.4C);BraA03g045620.4C(BraA03g045620.4C);BraA04g011230.4C(BraA04g011230.4C);BraA09g024770.…	0.128613
GO:0034654	BP	nucleobase-containing compound biosynthetic process	8.94412e-09	1.01593e-06	BraA05g025640.4C(BraA05g025640.4C);BraA05g018020.4C(BraA05g018020.4C);BraA09g021310.4C(BraA09g021310.4C);BraA03g032200.4C(BraA03g032200.4C);BraA07g040850.4C(BraA07g040850.4C);BraA02g005140.4C(BraA02g005140.4C);BraA10g020710.4C(BraA10g020710.4C);BraA03g062270.4C(BraA03g062270.4C);BraA06g001790.4C(BraA06g001790.4C);BraA04g026560.4C(BraA04g026560.4C);BraA05g033770.4C(BraA05g033770.4C);BraA06g041750.…	BraA01g046740.4C(BraA01g046740.4C);BraA07g034610.4C(BraA07g034610.4C);BraA07g043920.4C(BraA07g043920.4C);BraA04g022560.4C(BraA04g022560.4C);BraA03g036820.4C(BraA03g036820.4C);BraA07g040390.4C(BraA07g040390.4C);BraA07g002360.4C(BraA07g002360.4C);BraA09g004910.4C(BraA09g004910.4C);BraA09g004880.4C(BraA09g004880.4C);BraA07g013430.4C(BraA07g013430.4C);BraA07g032150.4C(BraA07g032150.4C);BraA03g010570.…	0.0900711
GO:0009555	BP	pollen development	9.2222e-09	1.02523e-06	BraA03g016510.4C(BraA03g016510.4C);BraA10g030220.4C(BraA10g030220.4C);BraA09g042950.4C(BraA09g042950.4C);BraA07g042210.4C(BraA07g042210.4C);BraA01g015390.4C(BraA01g015390.4C);BraA07g010100.4C(BraA07g010100.4C);BraA04g029140.4C(BraA04g029140.4C);BraA07g042010.4C(BraA07g042010.4C);BraA09g024220.4C(BraA09g024220.4C);BraA01g041370.4C(BraA01g041370.4C);BraA01g011370.4C(BraA01g011370.4C);BraA07g028120.…	BraA04g019710.4C(BraA04g019710.4C);BraA09g047930.4C(BraA09g047930.4C);BraA07g032560.4C(BraA07g032560.4C);BraA09g045430.4C(BraA09g045430.4C);BraA01g015790.4C(BraA01g015790.4C);BraA09g062510.4C(BraA09g062510.4C);BraA02g006170.4C(BraA02g006170.4C);BraA09g051180.4C(BraA09g051180.4C);BraA09g024770.4C(BraA09g024770.4C);BraA05g006790.4C(BraA05g006790.4C);BraA07g000380.4C(BraA07g000380.4C);BraA07g032790.…	0.13628
GO:0007275	BP	multicellular organism development	9.96528e-09	1.0762e-06	BraA05g018020.4C(BraA05g018020.4C);BraA07g002700.4C(BraA07g002700.4C);BraA02g004750.4C(BraA02g004750.4C);BraA03g032200.4C(BraA03g032200.4C);BraA10g011330.4C(BraA10g011330.4C);BraA07g040850.4C(BraA07g040850.4C);BraA04g002590.4C(BraA04g002590.4C);BraA07g024680.4C(BraA07g024680.4C);BraA10g020710.4C(BraA10g020710.4C);BraA03g062270.4C(BraA03g062270.4C);BraA04g026560.4C(BraA04g026560.4C);BraA03g053030.…	BraA08g005520.4C(BraA08g005520.4C);BraA07g000210.4C(BraA07g000210.4C);BraA01g046740.4C(BraA01g046740.4C);BraA02g000610.4C(BraA02g000610.4C);BraA07g034610.4C(BraA07g034610.4C);BraA07g043920.4C(BraA07g043920.4C);BraA07g040390.4C(BraA07g040390.4C);BraA07g002360.4C(BraA07g002360.4C);BraA09g004910.4C(BraA09g004910.4C);BraA05g029310.4C(BraA05g029310.4C);BraA07g032150.4C(BraA07g032150.4C);BraA03g010570.…	0.0885986
GO:1901362	BP	organic cyclic compound biosynthetic process	1.00926e-08	1.0762e-06	BraA05g025640.4C(BraA05g025640.4C);BraA05g018020.4C(BraA05g018020.4C);BraA09g021310.4C(BraA09g021310.4C);BraA03g032200.4C(BraA03g032200.4C);BraA07g040850.4C(BraA07g040850.4C);BraA02g005140.4C(BraA02g005140.4C);BraA10g020710.4C(BraA10g020710.4C);BraA03g062270.4C(BraA03g062270.4C);BraA06g001790.4C(BraA06g001790.4C);BraA04g026560.4C(BraA04g026560.4C);BraA09g048340.4C(BraA09g048340.4C);BraA05g033770.…	BraA08g017030.4C(BraA08g017030.4C);BraA07g000210.4C(BraA07g000210.4C);BraA01g046740.4C(BraA01g046740.4C);BraA07g034610.4C(BraA07g034610.4C);BraA07g043920.4C(BraA07g043920.4C);BraA04g022560.4C(BraA04g022560.4C);BraA06g039000.4C(BraA06g039000.4C);BraA03g036820.4C(BraA03g036820.4C);BraA07g040390.4C(BraA07g040390.4C);BraA07g002360.4C(BraA07g002360.4C);BraA09g004910.4C(BraA09g004910.4C);BraA09g004880.…	0.0881007
GO:0009791	BP	post-embryonic development	1.07668e-08	1.12514e-06	BraA05g018020.4C(BraA05g018020.4C);BraA07g002700.4C(BraA07g002700.4C);BraA02g004750.4C(BraA02g004750.4C);BraA03g032200.4C(BraA03g032200.4C);BraA10g011330.4C(BraA10g011330.4C);BraA04g002590.4C(BraA04g002590.4C);BraA07g024680.4C(BraA07g024680.4C);BraA10g020710.4C(BraA10g020710.4C);BraA03g062270.4C(BraA03g062270.4C);BraA04g026560.4C(BraA04g026560.4C);BraA06g041750.4C(BraA06g041750.4C);BraA09g043300.…	BraA07g034610.4C(BraA07g034610.4C);BraA07g043920.4C(BraA07g043920.4C);BraA07g040390.4C(BraA07g040390.4C);BraA07g002360.4C(BraA07g002360.4C);BraA05g029310.4C(BraA05g029310.4C);BraA07g032150.4C(BraA07g032150.4C);BraA03g010570.4C(BraA03g010570.4C);BraA09g024380.4C(BraA09g024380.4C);BraA10g019450.4C(BraA10g019450.4C);BraA08g026170.4C(BraA08g026170.4C);BraA10g004210.4C(BraA10g004210.4C);BraA05g015020.…	0.0959655
GO:0006351	BP	DNA-templated transcription	1.57541e-08	1.61402e-06	BraA05g018020.4C(BraA05g018020.4C);BraA09g021310.4C(BraA09g021310.4C);BraA07g040850.4C(BraA07g040850.4C);BraA02g005140.4C(BraA02g005140.4C);BraA10g020710.4C(BraA10g020710.4C);BraA03g062270.4C(BraA03g062270.4C);BraA06g001790.4C(BraA06g001790.4C);BraA04g026560.4C(BraA04g026560.4C);BraA06g041750.4C(BraA06g041750.4C);BraA09g043300.4C(BraA09g043300.4C);BraA02g043930.4C(BraA02g043930.4C);BraA09g044370.…	BraA01g046740.4C(BraA01g046740.4C);BraA07g034610.4C(BraA07g034610.4C);BraA07g043920.4C(BraA07g043920.4C);BraA04g022560.4C(BraA04g022560.4C);BraA03g036820.4C(BraA03g036820.4C);BraA07g040390.4C(BraA07g040390.4C);BraA07g002360.4C(BraA07g002360.4C);BraA09g004880.4C(BraA09g004880.4C);BraA07g013430.4C(BraA07g013430.4C);BraA07g032150.4C(BraA07g032150.4C);BraA03g010570.4C(BraA03g010570.4C);BraA09g024380.…	0.0917403
GO:1903506	BP	regulation of nucleic acid-templated transcription	2.00308e-08	1.97473e-06	BraA05g018020.4C(BraA05g018020.4C);BraA09g021310.4C(BraA09g021310.4C);BraA07g040850.4C(BraA07g040850.4C);BraA02g005140.4C(BraA02g005140.4C);BraA10g020710.4C(BraA10g020710.4C);BraA03g062270.4C(BraA03g062270.4C);BraA06g001790.4C(BraA06g001790.4C);BraA04g026560.4C(BraA04g026560.4C);BraA06g041750.4C(BraA06g041750.4C);BraA09g043300.4C(BraA09g043300.4C);BraA02g043930.4C(BraA02g043930.4C);BraA09g044370.…	BraA01g046740.4C(BraA01g046740.4C);BraA07g034610.4C(BraA07g034610.4C);BraA07g043920.4C(BraA07g043920.4C);BraA04g022560.4C(BraA04g022560.4C);BraA03g036820.4C(BraA03g036820.4C);BraA07g040390.4C(BraA07g040390.4C);BraA07g002360.4C(BraA07g002360.4C);BraA09g004910.4C(BraA09g004910.4C);BraA07g013430.4C(BraA07g013430.4C);BraA07g032150.4C(BraA07g032150.4C);BraA03g010570.4C(BraA03g010570.4C);BraA09g024380.…	0.0917516
GO:2001141	BP	regulation of RNA biosynthetic process	2.00308e-08	1.97473e-06	BraA05g018020.4C(BraA05g018020.4C);BraA09g021310.4C(BraA09g021310.4C);BraA07g040850.4C(BraA07g040850.4C);BraA02g005140.4C(BraA02g005140.4C);BraA10g020710.4C(BraA10g020710.4C);BraA03g062270.4C(BraA03g062270.4C);BraA06g001790.4C(BraA06g001790.4C);BraA04g026560.4C(BraA04g026560.4C);BraA06g041750.4C(BraA06g041750.4C);BraA09g043300.4C(BraA09g043300.4C);BraA02g043930.4C(BraA02g043930.4C);BraA09g044370.…	BraA01g046740.4C(BraA01g046740.4C);BraA07g034610.4C(BraA07g034610.4C);BraA07g043920.4C(BraA07g043920.4C);BraA04g022560.4C(BraA04g022560.4C);BraA03g036820.4C(BraA03g036820.4C);BraA07g040390.4C(BraA07g040390.4C);BraA07g002360.4C(BraA07g002360.4C);BraA09g004910.4C(BraA09g004910.4C);BraA07g013430.4C(BraA07g013430.4C);BraA07g032150.4C(BraA07g032150.4C);BraA03g010570.4C(BraA03g010570.4C);BraA09g024380.…	0.0917516
GO:0003006	BP	developmental process involved in reproduction	3.53281e-08	3.41832e-06	BraA07g002700.4C(BraA07g002700.4C);BraA02g004750.4C(BraA02g004750.4C);BraA03g032200.4C(BraA03g032200.4C);BraA10g011330.4C(BraA10g011330.4C);BraA04g002590.4C(BraA04g002590.4C);BraA07g024680.4C(BraA07g024680.4C);BraA10g020710.4C(BraA10g020710.4C);BraA03g062270.4C(BraA03g062270.4C);BraA04g026560.4C(BraA04g026560.4C);BraA06g041750.4C(BraA06g041750.4C);BraA09g043300.4C(BraA09g043300.4C);BraA05g002520.…	BraA07g034610.4C(BraA07g034610.4C);BraA07g002360.4C(BraA07g002360.4C);BraA05g029310.4C(BraA05g029310.4C);BraA07g032150.4C(BraA07g032150.4C);BraA03g010570.4C(BraA03g010570.4C);BraA09g024380.4C(BraA09g024380.4C);BraA10g019450.4C(BraA10g019450.4C);BraA08g026170.4C(BraA08g026170.4C);BraA10g004210.4C(BraA10g004210.4C);BraA10g029670.4C(BraA10g029670.4C);BraA09g050980.4C(BraA09g050980.4C);BraA04g019710.…	0.0960809
GO:0010582	BP	floral meristem determinacy	7.44587e-08	7.07358e-06	BraA04g002590.4C(BraA04g002590.4C);BraA07g024680.4C(BraA07g024680.4C);BraA01g046360.4C(BraA01g046360.4C);BraA07g035360.4C(BraA07g035360.4C);BraA02g019570.4C(BraA02g019570.4C);BraA10g024160.4C(BraA10g024160.4C);BraA08g026590.4C(BraA08g026590.4C);BraA05g044420.4C(BraA05g044420.4C);BraA03g007180.4C(BraA03g007180.4C);BraA07g031750.4C(BraA07g031750.4C);BraA07g005230.4C(BraA07g005230.4C);BraA05g003380.…	BraA09g050980.4C(BraA09g050980.4C);BraA05g008920.4C(BraA05g008920.4C);BraA03g001480.4C(BraA03g001480.4C)	0.348837
GO:0051252	BP	regulation of RNA metabolic process	7.71917e-08	7.15934e-06	BraA05g018020.4C(BraA05g018020.4C);BraA09g021310.4C(BraA09g021310.4C);BraA07g040850.4C(BraA07g040850.4C);BraA02g005140.4C(BraA02g005140.4C);BraA10g020710.4C(BraA10g020710.4C);BraA03g062270.4C(BraA03g062270.4C);BraA06g001790.4C(BraA06g001790.4C);BraA04g026560.4C(BraA04g026560.4C);BraA06g041750.4C(BraA06g041750.4C);BraA09g043300.4C(BraA09g043300.4C);BraA02g043930.4C(BraA02g043930.4C);BraA09g044370.…	BraA01g046740.4C(BraA01g046740.4C);BraA07g034610.4C(BraA07g034610.4C);BraA07g043920.4C(BraA07g043920.4C);BraA04g022560.4C(BraA04g022560.4C);BraA03g036820.4C(BraA03g036820.4C);BraA07g040390.4C(BraA07g040390.4C);BraA07g002360.4C(BraA07g002360.4C);BraA09g004910.4C(BraA09g004910.4C);BraA07g013430.4C(BraA07g013430.4C);BraA07g032150.4C(BraA07g032150.4C);BraA03g010570.4C(BraA03g010570.4C);BraA09g024380.…	0.089803
GO:0018130	BP	heterocycle biosynthetic process	7.81019e-08	7.15934e-06	BraA05g025640.4C(BraA05g025640.4C);BraA05g018020.4C(BraA05g018020.4C);BraA09g021310.4C(BraA09g021310.4C);BraA03g032200.4C(BraA03g032200.4C);BraA07g040850.4C(BraA07g040850.4C);BraA02g005140.4C(BraA02g005140.4C);BraA10g020710.4C(BraA10g020710.4C);BraA03g062270.4C(BraA03g062270.4C);BraA06g001790.4C(BraA06g001790.4C);BraA04g026560.4C(BraA04g026560.4C);BraA05g033770.4C(BraA05g033770.4C);BraA06g041750.…	BraA08g017030.4C(BraA08g017030.4C);BraA07g000210.4C(BraA07g000210.4C);BraA01g046740.4C(BraA01g046740.4C);BraA07g034610.4C(BraA07g034610.4C);BraA07g043920.4C(BraA07g043920.4C);BraA04g022560.4C(BraA04g022560.4C);BraA03g036820.4C(BraA03g036820.4C);BraA07g040390.4C(BraA07g040390.4C);BraA07g002360.4C(BraA07g002360.4C);BraA09g004910.4C(BraA09g004910.4C);BraA09g004880.4C(BraA09g004880.4C);BraA07g013430.…	0.0875274
GO:0006355	BP	regulation of DNA-templated transcription	1.16408e-07	1.04867e-05	BraA05g018020.4C(BraA05g018020.4C);BraA09g021310.4C(BraA09g021310.4C);BraA07g040850.4C(BraA07g040850.4C);BraA02g005140.4C(BraA02g005140.4C);BraA10g020710.4C(BraA10g020710.4C);BraA03g062270.4C(BraA03g062270.4C);BraA06g001790.4C(BraA06g001790.4C);BraA04g026560.4C(BraA04g026560.4C);BraA06g041750.4C(BraA06g041750.4C);BraA09g043300.4C(BraA09g043300.4C);BraA02g043930.4C(BraA02g043930.4C);BraA09g044370.…	BraA01g046740.4C(BraA01g046740.4C);BraA07g034610.4C(BraA07g034610.4C);BraA07g043920.4C(BraA07g043920.4C);BraA04g022560.4C(BraA04g022560.4C);BraA03g036820.4C(BraA03g036820.4C);BraA07g040390.4C(BraA07g040390.4C);BraA07g002360.4C(BraA07g002360.4C);BraA07g013430.4C(BraA07g013430.4C);BraA07g032150.4C(BraA07g032150.4C);BraA03g010570.4C(BraA03g010570.4C);BraA09g024380.4C(BraA09g024380.4C);BraA10g019450.…	0.0905945
GO:0010022	BP	meristem determinacy	1.48793e-07	1.3177e-05	BraA04g002590.4C(BraA04g002590.4C);BraA07g024680.4C(BraA07g024680.4C);BraA01g046360.4C(BraA01g046360.4C);BraA07g035360.4C(BraA07g035360.4C);BraA02g019570.4C(BraA02g019570.4C);BraA10g024160.4C(BraA10g024160.4C);BraA08g026590.4C(BraA08g026590.4C);BraA05g044420.4C(BraA05g044420.4C);BraA03g007180.4C(BraA03g007180.4C);BraA07g031750.4C(BraA07g031750.4C);BraA07g005230.4C(BraA07g005230.4C);BraA05g003380.…	BraA09g050980.4C(BraA09g050980.4C);BraA05g008920.4C(BraA05g008920.4C);BraA03g001480.4C(BraA03g001480.4C)	0.333333
GO:0009570	CC	chloroplast stroma	1.71246e-07	1.46841e-05	BraA05g025640.4C(BraA05g025640.4C);BraA03g031200.4C(BraA03g031200.4C);BraA10g011330.4C(BraA10g011330.4C);BraA01g046720.4C(BraA01g046720.4C);BraA05g010000.4C(BraA05g010000.4C);BraA08g034350.4C(BraA08g034350.4C);BraA02g016480.4C(BraA02g016480.4C);BraA07g032250.4C(BraA07g032250.4C);BraA05g037610.4C(BraA05g037610.4C);BraA04g032760.4C(BraA04g032760.4C);BraA06g006390.4C(BraA06g006390.4C);BraA08g028920.…	BraA01g005150.4C(BraA01g005150.4C);BraA08g032770.4C(BraA08g032770.4C);BraA05g009040.4C(BraA05g009040.4C);BraA05g008180.4C(BraA05g008180.4C);BraA05g006520.4C(BraA05g006520.4C);BraA03g001410.4C(BraA03g001410.4C);BraA06g039870.4C(BraA06g039870.4C);BraA10g032450.4C(BraA10g032450.4C);BraA03g039550.4C(BraA03g039550.4C);BraA09g066240.4C(BraA09g066240.4C);BraA03g040250.4C(BraA03g040250.4C);BraA05g029070.…	0.11167
GO:0048856	BP	anatomical structure development	1.71432e-07	1.46841e-05	BraA05g018020.4C(BraA05g018020.4C);BraA07g002700.4C(BraA07g002700.4C);BraA02g004750.4C(BraA02g004750.4C);BraA03g032200.4C(BraA03g032200.4C);BraA10g011330.4C(BraA10g011330.4C);BraA07g040850.4C(BraA07g040850.4C);BraA04g002590.4C(BraA04g002590.4C);BraA07g024680.4C(BraA07g024680.4C);BraA10g020710.4C(BraA10g020710.4C);BraA03g062270.4C(BraA03g062270.4C);BraA04g026560.4C(BraA04g026560.4C);BraA03g053030.…	BraA08g005520.4C(BraA08g005520.4C);BraA07g000210.4C(BraA07g000210.4C);BraA01g046740.4C(BraA01g046740.4C);BraA02g000610.4C(BraA02g000610.4C);BraA07g034610.4C(BraA07g034610.4C);BraA07g043920.4C(BraA07g043920.4C);BraA07g040390.4C(BraA07g040390.4C);BraA07g002360.4C(BraA07g002360.4C);BraA09g004910.4C(BraA09g004910.4C);BraA09g004880.4C(BraA09g004880.4C);BraA05g029310.4C(BraA05g029310.4C);BraA07g032150.…	0.0848522
GO:0009532	CC	plastid stroma	1.7567e-07	1.48045e-05	BraA05g025640.4C(BraA05g025640.4C);BraA03g031200.4C(BraA03g031200.4C);BraA10g011330.4C(BraA10g011330.4C);BraA01g046720.4C(BraA01g046720.4C);BraA05g010000.4C(BraA05g010000.4C);BraA08g034350.4C(BraA08g034350.4C);BraA02g016480.4C(BraA02g016480.4C);BraA07g032250.4C(BraA07g032250.4C);BraA05g037610.4C(BraA05g037610.4C);BraA04g032760.4C(BraA04g032760.4C);BraA06g006390.4C(BraA06g006390.4C);BraA08g028920.…	BraA01g005150.4C(BraA01g005150.4C);BraA08g032770.4C(BraA08g032770.4C);BraA05g009040.4C(BraA05g009040.4C);BraA05g008180.4C(BraA05g008180.4C);BraA05g006520.4C(BraA05g006520.4C);BraA03g001410.4C(BraA03g001410.4C);BraA06g039870.4C(BraA06g039870.4C);BraA10g032450.4C(BraA10g032450.4C);BraA03g039550.4C(BraA03g039550.4C);BraA09g066240.4C(BraA09g066240.4C);BraA03g040250.4C(BraA03g040250.4C);BraA05g029070.…	0.111332
GO:0010097	BP	specification of stamen identity	2.17355e-07	1.77778e-05	BraA04g002590.4C(BraA04g002590.4C);BraA07g024680.4C(BraA07g024680.4C);BraA10g020710.4C(BraA10g020710.4C);BraA02g008890.4C(BraA02g008890.4C);BraA03g009880.4C(BraA03g009880.4C);BraA05g003380.4C(BraA05g003380.4C)	BraA02g018990.4C(BraA02g018990.4C)	0.777778
GO:0032501	BP	multicellular organismal process	2.17756e-07	1.77778e-05	BraA05g018020.4C(BraA05g018020.4C);BraA07g002700.4C(BraA07g002700.4C);BraA02g004750.4C(BraA02g004750.4C);BraA03g032200.4C(BraA03g032200.4C);BraA10g011330.4C(BraA10g011330.4C);BraA05g042110.4C(BraA05g042110.4C);BraA07g040850.4C(BraA07g040850.4C);BraA04g002590.4C(BraA04g002590.4C);BraA07g024680.4C(BraA07g024680.4C);BraA10g020710.4C(BraA10g020710.4C);BraA03g062270.4C(BraA03g062270.4C);BraA04g026560.…	BraA08g005520.4C(BraA08g005520.4C);BraA07g000210.4C(BraA07g000210.4C);BraA01g046740.4C(BraA01g046740.4C);BraA02g000610.4C(BraA02g000610.4C);BraA07g034610.4C(BraA07g034610.4C);BraA07g043920.4C(BraA07g043920.4C);BraA07g040390.4C(BraA07g040390.4C);BraA07g002360.4C(BraA07g002360.4C);BraA09g004910.4C(BraA09g004910.4C);BraA05g029310.4C(BraA05g029310.4C);BraA07g032150.4C(BraA07g032150.4C);BraA02g021320.…	0.0854424
GO:0099402	BP	plant organ development	2.32095e-07	1.86569e-05	BraA02g004750.4C(BraA02g004750.4C);BraA10g011330.4C(BraA10g011330.4C);BraA04g002590.4C(BraA04g002590.4C);BraA07g024680.4C(BraA07g024680.4C);BraA10g020710.4C(BraA10g020710.4C);BraA03g062270.4C(BraA03g062270.4C);BraA03g053030.4C(BraA03g053030.4C);BraA06g041750.4C(BraA06g041750.4C);BraA09g044370.4C(BraA09g044370.4C);BraA10g017410.4C(BraA10g017410.4C);BraA02g009580.4C(BraA02g009580.4C);BraA01g046360.…	BraA08g005520.4C(BraA08g005520.4C);BraA07g000210.4C(BraA07g000210.4C);BraA01g046740.4C(BraA01g046740.4C);BraA02g000610.4C(BraA02g000610.4C);BraA07g034610.4C(BraA07g034610.4C);BraA07g002360.4C(BraA07g002360.4C);BraA09g004910.4C(BraA09g004910.4C);BraA07g032150.4C(BraA07g032150.4C);BraA09g024380.4C(BraA09g024380.4C);BraA09g059110.4C(BraA09g059110.4C);BraA08g026170.4C(BraA08g026170.4C);BraA10g004210.…	0.0992584
GO:0019684	BP	photosynthesis, light reaction	2.57351e-07	2.03736e-05	BraA01g013590.4C(BraA01g013590.4C);BraA03g051900.4C(BraA03g051900.4C);BraA01g046720.4C(BraA01g046720.4C);BraA02g028650.4C(BraA02g028650.4C);BraA10g008520.4C(BraA10g008520.4C);BraA06g012200.4C(BraA06g012200.4C);BraA05g006230.4C(BraA05g006230.4C);BraA09g062730.4C(BraA09g062730.4C);BraA01g027390.4C(BraA01g027390.4C);BraA08g029300.4C(BraA08g029300.4C);BraA08g005780.4C(BraA08g005780.4C);BraA05g033240.…	BraA03g000360.4C(BraA03g000360.4C);BraA02g032780.4C(BraA02g032780.4C);BraA05g016850.4C(BraA05g016850.4C);BraA10g012980.4C(BraA10g012980.4C);BraA03g052890.4C(BraA03g052890.4C);BraA03g042660.4C(BraA03g042660.4C);BraA09g048090.4C(BraA09g048090.4C);BraA09g026760.4C(BraA09g026760.4C)	0.194631
GO:0009767	BP	photosynthetic electron transport chain	2.87877e-07	2.24501e-05	BraA01g013590.4C(BraA01g013590.4C);BraA03g051900.4C(BraA03g051900.4C);BraA01g046720.4C(BraA01g046720.4C);BraA02g028650.4C(BraA02g028650.4C);BraA10g008520.4C(BraA10g008520.4C);BraA06g012200.4C(BraA06g012200.4C);BraA09g062730.4C(BraA09g062730.4C);BraA05g033240.4C(BraA05g033240.4C);BraA04g005970.4C(BraA04g005970.4C);BraA01g037840.4C(BraA01g037840.4C);BraA07g036820.4C(BraA07g036820.4C);BraA02g020740.…	BraA03g052890.4C(BraA03g052890.4C);BraA09g048090.4C(BraA09g048090.4C);BraA09g026760.4C(BraA09g026760.4C)	0.260274
GO:0010556	BP	regulation of macromolecule biosynthetic process	3.32476e-07	2.55468e-05	BraA05g018020.4C(BraA05g018020.4C);BraA09g021310.4C(BraA09g021310.4C);BraA07g040850.4C(BraA07g040850.4C);BraA02g005140.4C(BraA02g005140.4C);BraA10g020710.4C(BraA10g020710.4C);BraA03g062270.4C(BraA03g062270.4C);BraA06g001790.4C(BraA06g001790.4C);BraA04g026560.4C(BraA04g026560.4C);BraA06g041750.4C(BraA06g041750.4C);BraA09g043300.4C(BraA09g043300.4C);BraA02g043930.4C(BraA02g043930.4C);BraA09g044370.…	BraA01g046740.4C(BraA01g046740.4C);BraA07g034610.4C(BraA07g034610.4C);BraA07g043920.4C(BraA07g043920.4C);BraA04g022560.4C(BraA04g022560.4C);BraA03g036820.4C(BraA03g036820.4C);BraA07g040390.4C(BraA07g040390.4C);BraA07g002360.4C(BraA07g002360.4C);BraA05g044130.4C(BraA05g044130.4C);BraA09g004910.4C(BraA09g004910.4C);BraA07g013430.4C(BraA07g013430.4C);BraA07g032150.4C(BraA07g032150.4C);BraA03g010570.…	0.0881696
GO:0019219	BP	regulation of nucleobase-containing compound metabolic process	4.30417e-07	3.25932e-05	BraA05g018020.4C(BraA05g018020.4C);BraA09g021310.4C(BraA09g021310.4C);BraA03g011430.4C(BraA03g011430.4C);BraA07g040850.4C(BraA07g040850.4C);BraA02g005140.4C(BraA02g005140.4C);BraA10g020710.4C(BraA10g020710.4C);BraA03g062270.4C(BraA03g062270.4C);BraA06g001790.4C(BraA06g001790.4C);BraA04g026560.4C(BraA04g026560.4C);BraA06g041750.4C(BraA06g041750.4C);BraA09g043300.4C(BraA09g043300.4C);BraA02g043930.…	BraA01g046740.4C(BraA01g046740.4C);BraA07g034610.4C(BraA07g034610.4C);BraA07g043920.4C(BraA07g043920.4C);BraA04g022560.4C(BraA04g022560.4C);BraA03g036820.4C(BraA03g036820.4C);BraA07g040390.4C(BraA07g040390.4C);BraA07g002360.4C(BraA07g002360.4C);BraA09g004910.4C(BraA09g004910.4C);BraA07g013430.4C(BraA07g013430.4C);BraA07g032150.4C(BraA07g032150.4C);BraA03g010570.4C(BraA03g010570.4C);BraA09g024380.…	0.0878847
GO:0032502	BP	developmental process	5.24959e-07	3.91845e-05	BraA05g018020.4C(BraA05g018020.4C);BraA07g002700.4C(BraA07g002700.4C);BraA02g004750.4C(BraA02g004750.4C);BraA03g032200.4C(BraA03g032200.4C);BraA10g011330.4C(BraA10g011330.4C);BraA07g040850.4C(BraA07g040850.4C);BraA04g002590.4C(BraA04g002590.4C);BraA07g024680.4C(BraA07g024680.4C);BraA10g020710.4C(BraA10g020710.4C);BraA03g062270.4C(BraA03g062270.4C);BraA04g026560.4C(BraA04g026560.4C);BraA03g053030.…	BraA08g005520.4C(BraA08g005520.4C);BraA07g000210.4C(BraA07g000210.4C);BraA01g046740.4C(BraA01g046740.4C);BraA02g000610.4C(BraA02g000610.4C);BraA07g034610.4C(BraA07g034610.4C);BraA07g043920.4C(BraA07g043920.4C);BraA07g040390.4C(BraA07g040390.4C);BraA07g002360.4C(BraA07g002360.4C);BraA09g004910.4C(BraA09g004910.4C);BraA09g004880.4C(BraA09g004880.4C);BraA05g029310.4C(BraA05g029310.4C);BraA07g032150.…	0.0833647
GO:0030388	BP	fructose 1,6-bisphosphate metabolic process	6.6143e-07	4.79996e-05	BraA08g006380.4C(BraA08g006380.4C);BraA04g004480.4C(BraA04g004480.4C);BraA04g005970.4C(BraA04g005970.4C);BraA07g023170.4C(BraA07g023170.4C);BraA09g049670.4C(BraA09g049670.4C)	BraA09g048090.4C(BraA09g048090.4C)	0.857143
GO:0042132	MF	fructose 1,6-bisphosphate 1-phosphatase activity	6.6143e-07	4.79996e-05	BraA08g006380.4C(BraA08g006380.4C);BraA04g004480.4C(BraA04g004480.4C);BraA04g005970.4C(BraA04g005970.4C);BraA07g023170.4C(BraA07g023170.4C);BraA09g049670.4C(BraA09g049670.4C)	BraA09g048090.4C(BraA09g048090.4C)	0.857143
GO:0090697	BP	post-embryonic plant organ morphogenesis	7.06666e-07	5.05798e-05	BraA04g002590.4C(BraA04g002590.4C);BraA07g024680.4C(BraA07g024680.4C);BraA10g020710.4C(BraA10g020710.4C);BraA03g062270.4C(BraA03g062270.4C);BraA01g046360.4C(BraA01g046360.4C);BraA10g030220.4C(BraA10g030220.4C);BraA10g024160.4C(BraA10g024160.4C);BraA01g001880.4C(BraA01g001880.4C);BraA08g022080.4C(BraA08g022080.4C);BraA04g005750.4C(BraA04g005750.4C);BraA05g044420.4C(BraA05g044420.4C);BraA03g007180.…	BraA07g034610.4C(BraA07g034610.4C);BraA07g032150.4C(BraA07g032150.4C);BraA09g024380.4C(BraA09g024380.4C);BraA08g026170.4C(BraA08g026170.4C);BraA06g042610.4C(BraA06g042610.4C);BraA10g032810.4C(BraA10g032810.4C);BraA02g018990.4C(BraA02g018990.4C);BraA03g030950.4C(BraA03g030950.4C);BraA02g012640.4C(BraA02g012640.4C);BraA01g001770.4C(BraA01g001770.4C)	0.165138
GO:0009889	BP	regulation of biosynthetic process	7.49925e-07	5.29508e-05	BraA05g018020.4C(BraA05g018020.4C);BraA09g021310.4C(BraA09g021310.4C);BraA07g040850.4C(BraA07g040850.4C);BraA02g005140.4C(BraA02g005140.4C);BraA10g020710.4C(BraA10g020710.4C);BraA03g062270.4C(BraA03g062270.4C);BraA06g001790.4C(BraA06g001790.4C);BraA04g026560.4C(BraA04g026560.4C);BraA09g048340.4C(BraA09g048340.4C);BraA06g041750.4C(BraA06g041750.4C);BraA09g043300.4C(BraA09g043300.4C);BraA02g043930.…	BraA01g046740.4C(BraA01g046740.4C);BraA07g034610.4C(BraA07g034610.4C);BraA07g043920.4C(BraA07g043920.4C);BraA04g022560.4C(BraA04g022560.4C);BraA03g036820.4C(BraA03g036820.4C);BraA07g040390.4C(BraA07g040390.4C);BraA07g002360.4C(BraA07g002360.4C);BraA05g044130.4C(BraA05g044130.4C);BraA09g004910.4C(BraA09g004910.4C);BraA07g013430.4C(BraA07g013430.4C);BraA07g032150.4C(BraA07g032150.4C);BraA03g010570.…	0.0869797
GO:1905393	BP	plant organ formation	9.42385e-07	6.39476e-05	BraA04g002590.4C(BraA04g002590.4C);BraA07g024680.4C(BraA07g024680.4C);BraA10g020710.4C(BraA10g020710.4C);BraA03g062270.4C(BraA03g062270.4C);BraA01g046360.4C(BraA01g046360.4C);BraA02g014670.4C(BraA02g014670.4C);BraA10g030220.4C(BraA10g030220.4C);BraA09g011610.4C(BraA09g011610.4C);BraA10g024160.4C(BraA10g024160.4C);BraA01g001880.4C(BraA01g001880.4C);BraA08g022080.4C(BraA08g022080.4C);BraA04g005750.…	BraA09g050980.4C(BraA09g050980.4C);BraA10g028230.4C(BraA10g028230.4C);BraA02g018990.4C(BraA02g018990.4C);BraA03g019980.4C(BraA03g019980.4C);BraA07g024610.4C(BraA07g024610.4C);BraA05g008920.4C(BraA05g008920.4C);BraA06g000540.4C(BraA06g000540.4C);BraA03g030950.4C(BraA03g030950.4C);BraA03g001480.4C(BraA03g001480.4C);BraA02g012640.4C(BraA02g012640.4C);BraA01g001770.4C(BraA01g001770.4C)	0.155039
GO:0045229	BP	external encapsulating structure organization	9.58728e-07	6.42225e-05	BraA09g044500.4C(BraA09g044500.4C);BraA10g003840.4C(BraA10g003840.4C);BraA07g042210.4C(BraA07g042210.4C);BraA04g028550.4C(BraA04g028550.4C);BraA04g029140.4C(BraA04g029140.4C);BraA01g011370.4C(BraA01g011370.4C);BraA04g015330.4C(BraA04g015330.4C);BraA07g028120.4C(BraA07g028120.4C);BraA01g040130.4C(BraA01g040130.4C);BraA01g004470.4C(BraA01g004470.4C);BraA04g024700.4C(BraA04g024700.4C);BraA04g002330.…	BraA03g045910.4C(BraA03g045910.4C);BraA09g042190.4C(BraA09g042190.4C);BraA09g056480.4C(BraA09g056480.4C);BraA07g030040.4C(BraA07g030040.4C);BraA02g040820.4C(BraA02g040820.4C);BraA05g005710.4C(BraA05g005710.4C);BraA02g044990.4C(BraA02g044990.4C);BraA09g005710.4C(BraA09g005710.4C);BraA05g006790.4C(BraA05g006790.4C);BraA07g032790.4C(BraA07g032790.4C)	0.135135
GO:0031326	BP	regulation of cellular biosynthetic process	1.02003e-06	6.74641e-05	BraA05g018020.4C(BraA05g018020.4C);BraA09g021310.4C(BraA09g021310.4C);BraA07g040850.4C(BraA07g040850.4C);BraA02g005140.4C(BraA02g005140.4C);BraA10g020710.4C(BraA10g020710.4C);BraA03g062270.4C(BraA03g062270.4C);BraA06g001790.4C(BraA06g001790.4C);BraA04g026560.4C(BraA04g026560.4C);BraA06g041750.4C(BraA06g041750.4C);BraA09g043300.4C(BraA09g043300.4C);BraA02g043930.4C(BraA02g043930.4C);BraA09g044370.…	BraA01g046740.4C(BraA01g046740.4C);BraA07g034610.4C(BraA07g034610.4C);BraA07g043920.4C(BraA07g043920.4C);BraA04g022560.4C(BraA04g022560.4C);BraA03g036820.4C(BraA03g036820.4C);BraA07g040390.4C(BraA07g040390.4C);BraA07g002360.4C(BraA07g002360.4C);BraA05g044130.4C(BraA05g044130.4C);BraA09g004910.4C(BraA09g004910.4C);BraA07g013430.4C(BraA07g013430.4C);BraA07g032150.4C(BraA07g032150.4C);BraA03g010570.…	0.0868627
GO:0009941	CC	chloroplast envelope	1.56871e-06	0.00010042	BraA05g025640.4C(BraA05g025640.4C);BraA03g053030.4C(BraA03g053030.4C);BraA02g028650.4C(BraA02g028650.4C);BraA02g016480.4C(BraA02g016480.4C);BraA07g032250.4C(BraA07g032250.4C);BraA01g015010.4C(BraA01g015010.4C);BraA05g037610.4C(BraA05g037610.4C);BraA06g006390.4C(BraA06g006390.4C);BraA05g042820.4C(BraA05g042820.4C);BraA05g006230.4C(BraA05g006230.4C);BraA09g035700.4C(BraA09g035700.4C);BraA05g025620.…	BraA01g005150.4C(BraA01g005150.4C);BraA03g000360.4C(BraA03g000360.4C);BraA05g006520.4C(BraA05g006520.4C);BraA03g001410.4C(BraA03g001410.4C);BraA06g039870.4C(BraA06g039870.4C);BraA10g032450.4C(BraA10g032450.4C);BraA06g041390.4C(BraA06g041390.4C);BraA05g029070.4C(BraA05g029070.4C);BraA09g027210.4C(BraA09g027210.4C);BraA04g001220.4C(BraA04g001220.4C);BraA05g016850.4C(BraA05g016850.4C);BraA01g006270.…	0.113376
GO:0007389	BP	pattern specification process	1.57598e-06	0.00010042	BraA04g002590.4C(BraA04g002590.4C);BraA07g024680.4C(BraA07g024680.4C);BraA10g020710.4C(BraA10g020710.4C);BraA03g062270.4C(BraA03g062270.4C);BraA01g046360.4C(BraA01g046360.4C);BraA06g008630.4C(BraA06g008630.4C);BraA10g024160.4C(BraA10g024160.4C);BraA08g022080.4C(BraA08g022080.4C);BraA04g005750.4C(BraA04g005750.4C);BraA08g007220.4C(BraA08g007220.4C);BraA05g044420.4C(BraA05g044420.4C);BraA03g007180.…	BraA09g004910.4C(BraA09g004910.4C);BraA10g004210.4C(BraA10g004210.4C);BraA09g050980.4C(BraA09g050980.4C);BraA10g032810.4C(BraA10g032810.4C);BraA08g035340.4C(BraA08g035340.4C);BraA02g042390.4C(BraA02g042390.4C);BraA09g048310.4C(BraA09g048310.4C);BraA02g018990.4C(BraA02g018990.4C);BraA07g019690.4C(BraA07g019690.4C);BraA04g000090.4C(BraA04g000090.4C);BraA03g019980.4C(BraA03g019980.4C);BraA06g036940.…	0.139205
GO:2000112	BP	regulation of cellular macromolecule biosynthetic process	1.66991e-06	0.000104896	BraA05g018020.4C(BraA05g018020.4C);BraA09g021310.4C(BraA09g021310.4C);BraA07g040850.4C(BraA07g040850.4C);BraA02g005140.4C(BraA02g005140.4C);BraA10g020710.4C(BraA10g020710.4C);BraA03g062270.4C(BraA03g062270.4C);BraA06g001790.4C(BraA06g001790.4C);BraA04g026560.4C(BraA04g026560.4C);BraA06g041750.4C(BraA06g041750.4C);BraA09g043300.4C(BraA09g043300.4C);BraA02g043930.4C(BraA02g043930.4C);BraA09g044370.…	BraA01g046740.4C(BraA01g046740.4C);BraA07g034610.4C(BraA07g034610.4C);BraA07g043920.4C(BraA07g043920.4C);BraA04g022560.4C(BraA04g022560.4C);BraA03g036820.4C(BraA03g036820.4C);BraA07g040390.4C(BraA07g040390.4C);BraA07g002360.4C(BraA07g002360.4C);BraA05g044130.4C(BraA05g044130.4C);BraA07g013430.4C(BraA07g013430.4C);BraA07g032150.4C(BraA07g032150.4C);BraA03g010570.4C(BraA03g010570.4C);BraA09g024380.…	0.0870803
GO:0003002	BP	regionalization	1.71036e-06	0.000104896	BraA04g002590.4C(BraA04g002590.4C);BraA07g024680.4C(BraA07g024680.4C);BraA10g020710.4C(BraA10g020710.4C);BraA03g062270.4C(BraA03g062270.4C);BraA01g046360.4C(BraA01g046360.4C);BraA06g008630.4C(BraA06g008630.4C);BraA10g024160.4C(BraA10g024160.4C);BraA08g022080.4C(BraA08g022080.4C);BraA04g005750.4C(BraA04g005750.4C);BraA08g007220.4C(BraA08g007220.4C);BraA05g044420.4C(BraA05g044420.4C);BraA03g007180.…	BraA09g004910.4C(BraA09g004910.4C);BraA10g004210.4C(BraA10g004210.4C);BraA09g050980.4C(BraA09g050980.4C);BraA08g035340.4C(BraA08g035340.4C);BraA02g042390.4C(BraA02g042390.4C);BraA09g048310.4C(BraA09g048310.4C);BraA02g018990.4C(BraA02g018990.4C);BraA04g000090.4C(BraA04g000090.4C);BraA03g019980.4C(BraA03g019980.4C);BraA06g036940.4C(BraA06g036940.4C);BraA03g034790.4C(BraA03g034790.4C);BraA02g006600.…	0.145215
GO:0048455	BP	stamen formation	1.72652e-06	0.000104896	BraA04g002590.4C(BraA04g002590.4C);BraA07g024680.4C(BraA07g024680.4C);BraA10g020710.4C(BraA10g020710.4C);BraA10g030220.4C(BraA10g030220.4C);BraA02g008890.4C(BraA02g008890.4C);BraA03g009880.4C(BraA03g009880.4C);BraA03g044150.4C(BraA03g044150.4C);BraA07g004260.4C(BraA07g004260.4C);BraA05g003380.4C(BraA05g003380.4C)	BraA02g018990.4C(BraA02g018990.4C)	0.416667
GO:0098807	CC	chloroplast thylakoid membrane protein complex	1.72652e-06	0.000104896	BraA02g028650.4C(BraA02g028650.4C);BraA08g028920.4C(BraA08g028920.4C);BraA08g030660.4C(BraA08g030660.4C);BraA07g016750.4C(BraA07g016750.4C);BraA08g006140.4C(BraA08g006140.4C);BraA02g028660.4C(BraA02g028660.4C);BraA03g030510.4C(BraA03g030510.4C);BraA03g028890.4C(BraA03g028890.4C)	BraA03g042660.4C(BraA03g042660.4C);BraA09g026760.4C(BraA09g026760.4C)	0.416667
GO:0080090	BP	regulation of primary metabolic process	2.27326e-06	0.000136526	BraA05g018020.4C(BraA05g018020.4C);BraA09g021310.4C(BraA09g021310.4C);BraA02g003140.4C(BraA02g003140.4C);BraA03g011430.4C(BraA03g011430.4C);BraA05g042110.4C(BraA05g042110.4C);BraA07g040850.4C(BraA07g040850.4C);BraA02g005140.4C(BraA02g005140.4C);BraA10g020710.4C(BraA10g020710.4C);BraA03g062270.4C(BraA03g062270.4C);BraA06g001790.4C(BraA06g001790.4C);BraA04g026560.4C(BraA04g026560.4C);BraA09g048340.…	BraA01g046740.4C(BraA01g046740.4C);BraA07g034610.4C(BraA07g034610.4C);BraA07g043920.4C(BraA07g043920.4C);BraA04g022560.4C(BraA04g022560.4C);BraA03g036820.4C(BraA03g036820.4C);BraA07g040390.4C(BraA07g040390.4C);BraA07g002360.4C(BraA07g002360.4C);BraA05g044130.4C(BraA05g044130.4C);BraA09g004910.4C(BraA09g004910.4C);BraA07g013430.4C(BraA07g013430.4C);BraA07g032150.4C(BraA07g032150.4C);BraA03g010570.…	0.0846388
GO:0005986	BP	sucrose biosynthetic process	2.49166e-06	0.000147942	BraA08g006380.4C(BraA08g006380.4C);BraA04g004480.4C(BraA04g004480.4C);BraA04g005970.4C(BraA04g005970.4C);BraA07g023170.4C(BraA07g023170.4C);BraA09g049670.4C(BraA09g049670.4C)	BraA09g048090.4C(BraA09g048090.4C)	0.75
GO:0009058	BP	biosynthetic process	3.29505e-06	0.000193445	BraA05g025640.4C(BraA05g025640.4C);BraA05g018020.4C(BraA05g018020.4C);BraA09g021310.4C(BraA09g021310.4C);BraA03g032200.4C(BraA03g032200.4C);BraA10g011330.4C(BraA10g011330.4C);BraA05g042110.4C(BraA05g042110.4C);BraA07g040850.4C(BraA07g040850.4C);BraA02g039950.4C(BraA02g039950.4C);BraA02g005140.4C(BraA02g005140.4C);BraA04g034740.4C(BraA04g034740.4C);BraA10g020710.4C(BraA10g020710.4C);BraA03g062270.…	BraA08g017030.4C(BraA08g017030.4C);BraA07g000210.4C(BraA07g000210.4C);BraA01g046740.4C(BraA01g046740.4C);BraA07g034610.4C(BraA07g034610.4C);BraA07g043920.4C(BraA07g043920.4C);BraA04g022560.4C(BraA04g022560.4C);BraA06g039000.4C(BraA06g039000.4C);BraA03g036820.4C(BraA03g036820.4C);BraA07g040390.4C(BraA07g040390.4C);BraA07g002360.4C(BraA07g002360.4C);BraA05g044130.4C(BraA05g044130.4C);BraA09g004910.…	0.08
GO:0051171	BP	regulation of nitrogen compound metabolic process	3.38581e-06	0.000196565	BraA05g018020.4C(BraA05g018020.4C);BraA09g021310.4C(BraA09g021310.4C);BraA03g011430.4C(BraA03g011430.4C);BraA07g040850.4C(BraA07g040850.4C);BraA02g005140.4C(BraA02g005140.4C);BraA10g020710.4C(BraA10g020710.4C);BraA03g062270.4C(BraA03g062270.4C);BraA06g001790.4C(BraA06g001790.4C);BraA04g026560.4C(BraA04g026560.4C);BraA06g041750.4C(BraA06g041750.4C);BraA09g043300.4C(BraA09g043300.4C);BraA02g043930.…	BraA01g046740.4C(BraA01g046740.4C);BraA07g034610.4C(BraA07g034610.4C);BraA07g043920.4C(BraA07g043920.4C);BraA04g022560.4C(BraA04g022560.4C);BraA03g036820.4C(BraA03g036820.4C);BraA07g040390.4C(BraA07g040390.4C);BraA07g002360.4C(BraA07g002360.4C);BraA05g044130.4C(BraA05g044130.4C);BraA09g004910.4C(BraA09g004910.4C);BraA07g013430.4C(BraA07g013430.4C);BraA07g032150.4C(BraA07g032150.4C);BraA03g010570.…	0.0845238
GO:0010598	CC	NAD(P)H dehydrogenase complex (plastoquinone)	3.63284e-06	0.000204103	BraA06g012200.4C(BraA06g012200.4C);BraA08g022490.4C(BraA08g022490.4C);BraA05g033240.4C(BraA05g033240.4C);BraA10g019780.4C(BraA10g019780.4C);BraA01g037840.4C(BraA01g037840.4C);BraA07g036820.4C(BraA07g036820.4C);BraA02g020740.4C(BraA02g020740.4C)	BraA03g052890.4C(BraA03g052890.4C)	0.5
GO:0019253	BP	reductive pentose-phosphate cycle	3.63284e-06	0.000204103	BraA05g042820.4C(BraA05g042820.4C);BraA04g004480.4C(BraA04g004480.4C);BraA07g023170.4C(BraA07g023170.4C);BraA01g040470.4C(BraA01g040470.4C);BraA06g040720.4C(BraA06g040720.4C);BraA02g038710.4C(BraA02g038710.4C);BraA08g007590.4C(BraA08g007590.4C);BraA09g049670.4C(BraA09g049670.4C)	-	0.5
GO:0019685	BP	photosynthesis, dark reaction	3.63284e-06	0.000204103	BraA05g042820.4C(BraA05g042820.4C);BraA04g004480.4C(BraA04g004480.4C);BraA07g023170.4C(BraA07g023170.4C);BraA01g040470.4C(BraA01g040470.4C);BraA06g040720.4C(BraA06g040720.4C);BraA02g038710.4C(BraA02g038710.4C);BraA08g007590.4C(BraA08g007590.4C);BraA09g049670.4C(BraA09g049670.4C)	-	0.5
GO:0022414	BP	reproductive process	3.84035e-06	0.000213466	BraA07g002700.4C(BraA07g002700.4C);BraA02g004750.4C(BraA02g004750.4C);BraA03g032200.4C(BraA03g032200.4C);BraA10g011330.4C(BraA10g011330.4C);BraA04g002590.4C(BraA04g002590.4C);BraA07g024680.4C(BraA07g024680.4C);BraA10g020710.4C(BraA10g020710.4C);BraA03g062270.4C(BraA03g062270.4C);BraA04g026560.4C(BraA04g026560.4C);BraA06g041750.4C(BraA06g041750.4C);BraA09g043300.4C(BraA09g043300.4C);BraA05g002520.…	BraA07g034610.4C(BraA07g034610.4C);BraA07g002360.4C(BraA07g002360.4C);BraA05g029310.4C(BraA05g029310.4C);BraA07g032150.4C(BraA07g032150.4C);BraA02g021320.4C(BraA02g021320.4C);BraA03g010570.4C(BraA03g010570.4C);BraA09g024380.4C(BraA09g024380.4C);BraA10g019450.4C(BraA10g019450.4C);BraA08g026170.4C(BraA08g026170.4C);BraA10g004210.4C(BraA10g004210.4C);BraA10g029670.4C(BraA10g029670.4C);BraA09g050980.…	0.0896191
GO:0006002	BP	fructose 6-phosphate metabolic process	3.9805e-06	0.000218928	BraA08g006380.4C(BraA08g006380.4C);BraA04g004480.4C(BraA04g004480.4C);BraA03g041640.4C(BraA03g041640.4C);BraA04g005970.4C(BraA04g005970.4C);BraA07g023170.4C(BraA07g023170.4C);BraA09g049670.4C(BraA09g049670.4C)	BraA09g048090.4C(BraA09g048090.4C)	0.583333
GO:1901568	BP	fatty acid derivative metabolic process	5.20698e-06	0.000283401	BraA05g043650.4C(BraA05g043650.4C);BraA05g042110.4C(BraA05g042110.4C);BraA04g034740.4C(BraA04g034740.4C);BraA02g016480.4C(BraA02g016480.4C);BraA07g032250.4C(BraA07g032250.4C);BraA09g006110.4C(BraA09g006110.4C);BraA01g004500.4C(BraA01g004500.4C);BraA05g001280.4C(BraA05g001280.4C);BraA02g038890.4C(BraA02g038890.4C);BraA03g010640.4C(BraA03g010640.4C);BraA09g040770.4C(BraA09g040770.4C);BraA03g020990.…	BraA02g010000.4C(BraA02g010000.4C);BraA04g032580.4C(BraA04g032580.4C)	0.210526
GO:0000003	BP	reproduction	5.76592e-06	0.000310587	BraA07g002700.4C(BraA07g002700.4C);BraA02g004750.4C(BraA02g004750.4C);BraA03g032200.4C(BraA03g032200.4C);BraA10g011330.4C(BraA10g011330.4C);BraA04g002590.4C(BraA04g002590.4C);BraA07g024680.4C(BraA07g024680.4C);BraA10g020710.4C(BraA10g020710.4C);BraA03g062270.4C(BraA03g062270.4C);BraA04g026560.4C(BraA04g026560.4C);BraA06g041750.4C(BraA06g041750.4C);BraA09g043300.4C(BraA09g043300.4C);BraA05g002520.…	BraA07g034610.4C(BraA07g034610.4C);BraA07g002360.4C(BraA07g002360.4C);BraA05g029310.4C(BraA05g029310.4C);BraA07g032150.4C(BraA07g032150.4C);BraA02g021320.4C(BraA02g021320.4C);BraA03g010570.4C(BraA03g010570.4C);BraA09g024380.4C(BraA09g024380.4C);BraA10g019450.4C(BraA10g019450.4C);BraA08g026170.4C(BraA08g026170.4C);BraA10g004210.4C(BraA10g004210.4C);BraA10g029670.4C(BraA10g029670.4C);BraA09g050980.…	0.0891199
GO:0009299	BP	mRNA transcription	6.92978e-06	0.000369471	BraA10g016850.4C(BraA10g016850.4C);BraA02g011830.4C(BraA02g011830.4C);BraA02g025780.4C(BraA02g025780.4C);BraA10g005730.4C(BraA10g005730.4C)	BraA09g004880.4C(BraA09g004880.4C);BraA04g024660.4C(BraA04g024660.4C);BraA01g032180.4C(BraA01g032180.4C);BraA02g042450.4C(BraA02g042450.4C);BraA06g036860.4C(BraA06g036860.4C)	0.409091
GO:0009544	CC	chloroplast ATP synthase complex	8.34384e-06	0.00044037	BraA02g028650.4C(BraA02g028650.4C);BraA08g030660.4C(BraA08g030660.4C);BraA02g028660.4C(BraA02g028660.4C);BraA03g028890.4C(BraA03g028890.4C)	BraA09g026760.4C(BraA09g026760.4C)	0.833333
GO:0048731	BP	system development	8.49692e-06	0.000443964	BraA07g002700.4C(BraA07g002700.4C);BraA02g004750.4C(BraA02g004750.4C);BraA03g032200.4C(BraA03g032200.4C);BraA10g011330.4C(BraA10g011330.4C);BraA04g002590.4C(BraA04g002590.4C);BraA07g024680.4C(BraA07g024680.4C);BraA10g020710.4C(BraA10g020710.4C);BraA03g062270.4C(BraA03g062270.4C);BraA04g026560.4C(BraA04g026560.4C);BraA03g053030.4C(BraA03g053030.4C);BraA06g041750.4C(BraA06g041750.4C);BraA09g043300.…	BraA08g005520.4C(BraA08g005520.4C);BraA07g000210.4C(BraA07g000210.4C);BraA01g046740.4C(BraA01g046740.4C);BraA02g000610.4C(BraA02g000610.4C);BraA07g034610.4C(BraA07g034610.4C);BraA07g002360.4C(BraA07g002360.4C);BraA09g004910.4C(BraA09g004910.4C);BraA05g029310.4C(BraA05g029310.4C);BraA07g032150.4C(BraA07g032150.4C);BraA03g010570.4C(BraA03g010570.4C);BraA09g024380.4C(BraA09g024380.4C);BraA10g019450.…	0.0863747
GO:1901576	BP	organic substance biosynthetic process	8.62248e-06	0.000446064	BraA05g025640.4C(BraA05g025640.4C);BraA05g018020.4C(BraA05g018020.4C);BraA09g021310.4C(BraA09g021310.4C);BraA03g032200.4C(BraA03g032200.4C);BraA10g011330.4C(BraA10g011330.4C);BraA05g042110.4C(BraA05g042110.4C);BraA07g040850.4C(BraA07g040850.4C);BraA02g039950.4C(BraA02g039950.4C);BraA02g005140.4C(BraA02g005140.4C);BraA04g034740.4C(BraA04g034740.4C);BraA10g020710.4C(BraA10g020710.4C);BraA03g062270.…	BraA08g017030.4C(BraA08g017030.4C);BraA07g000210.4C(BraA07g000210.4C);BraA01g046740.4C(BraA01g046740.4C);BraA07g034610.4C(BraA07g034610.4C);BraA07g043920.4C(BraA07g043920.4C);BraA04g022560.4C(BraA04g022560.4C);BraA06g039000.4C(BraA06g039000.4C);BraA03g036820.4C(BraA03g036820.4C);BraA07g040390.4C(BraA07g040390.4C);BraA07g002360.4C(BraA07g002360.4C);BraA05g044130.4C(BraA05g044130.4C);BraA09g004910.…	0.0796541
GO:0009773	BP	photosynthetic electron transport in photosystem I	1.0695e-05	0.000547854	BraA01g013590.4C(BraA01g013590.4C);BraA03g051900.4C(BraA03g051900.4C);BraA06g012200.4C(BraA06g012200.4C);BraA05g033240.4C(BraA05g033240.4C);BraA04g005970.4C(BraA04g005970.4C);BraA01g037840.4C(BraA01g037840.4C);BraA07g036820.4C(BraA07g036820.4C);BraA02g020740.4C(BraA02g020740.4C)	BraA09g048090.4C(BraA09g048090.4C)	0.391304
GO:0015977	BP	carbon fixation	1.09144e-05	0.000553669	BraA05g042820.4C(BraA05g042820.4C);BraA04g004480.4C(BraA04g004480.4C);BraA07g023170.4C(BraA07g023170.4C);BraA01g040470.4C(BraA01g040470.4C);BraA06g040720.4C(BraA06g040720.4C);BraA02g038710.4C(BraA02g038710.4C);BraA08g007590.4C(BraA08g007590.4C);BraA09g049670.4C(BraA09g049670.4C)	-	0.444444
GO:0005576	CC	extracellular region	1.1719e-05	0.000588766	BraA05g025640.4C(BraA05g025640.4C);BraA03g032200.4C(BraA03g032200.4C);BraA02g019110.4C(BraA02g019110.4C);BraA07g032200.4C(BraA07g032200.4C);BraA05g018570.4C(BraA05g018570.4C);BraA09g010620.4C(BraA09g010620.4C);BraA05g037610.4C(BraA05g037610.4C);BraA09g044500.4C(BraA09g044500.4C);BraA06g006390.4C(BraA06g006390.4C);BraA06g006270.4C(BraA06g006270.4C);BraA08g028920.4C(BraA08g028920.4C);BraA07g034530.…	BraA01g005150.4C(BraA01g005150.4C);BraA05g029310.4C(BraA05g029310.4C);BraA05g006520.4C(BraA05g006520.4C);BraA07g035760.4C(BraA07g035760.4C);BraA04g033800.4C(BraA04g033800.4C);BraA08g016380.4C(BraA08g016380.4C);BraA10g007310.4C(BraA10g007310.4C);BraA05g030090.4C(BraA05g030090.4C);BraA03g011090.4C(BraA03g011090.4C);BraA10g032450.4C(BraA10g032450.4C);BraA02g005990.4C(BraA02g005990.4C);BraA07g019510.…	0.107527
GO:0048440	BP	carpel development	1.20514e-05	0.000599699	BraA10g011330.4C(BraA10g011330.4C);BraA04g002590.4C(BraA04g002590.4C);BraA07g024680.4C(BraA07g024680.4C);BraA06g041750.4C(BraA06g041750.4C);BraA02g009580.4C(BraA02g009580.4C);BraA01g046360.4C(BraA01g046360.4C);BraA02g037650.4C(BraA02g037650.4C);BraA02g031210.4C(BraA02g031210.4C);BraA10g024160.4C(BraA10g024160.4C);BraA05g044420.4C(BraA05g044420.4C);BraA03g007180.4C(BraA03g007180.4C);BraA03g053970.…	BraA02g018990.4C(BraA02g018990.4C);BraA02g006600.4C(BraA02g006600.4C);BraA09g037270.4C(BraA09g037270.4C);BraA10g022590.4C(BraA10g022590.4C);BraA01g001770.4C(BraA01g001770.4C);BraA09g025180.4C(BraA09g025180.4C)	0.179104
GO:0030638	BP	polyketide metabolic process	2.16472e-05	0.00104728	BraA04g029140.4C(BraA04g029140.4C);BraA01g003580.4C(BraA01g003580.4C);BraA08g016410.4C(BraA08g016410.4C);BraA03g060820.4C(BraA03g060820.4C)	-	1
GO:0030639	BP	polyketide biosynthetic process	2.16472e-05	0.00104728	BraA04g029140.4C(BraA04g029140.4C);BraA01g003580.4C(BraA01g003580.4C);BraA08g016410.4C(BraA08g016410.4C);BraA03g060820.4C(BraA03g060820.4C)	-	1
GO:0090439	MF	tetraketide alpha-pyrone synthase activity	2.16472e-05	0.00104728	BraA04g029140.4C(BraA04g029140.4C);BraA01g003580.4C(BraA01g003580.4C);BraA08g016410.4C(BraA08g016410.4C);BraA03g060820.4C(BraA03g060820.4C)	-	1
GO:0016491	MF	oxidoreductase activity	2.95838e-05	0.00141812	BraA02g041080.4C(BraA02g041080.4C);BraA01g013590.4C(BraA01g013590.4C);BraA09g064090.4C(BraA09g064090.4C);BraA04g020010.4C(BraA04g020010.4C);BraA06g038600.4C(BraA06g038600.4C);BraA03g051900.4C(BraA03g051900.4C);BraA03g032200.4C(BraA03g032200.4C);BraA02g032190.4C(BraA02g032190.4C);BraA02g012920.4C(BraA02g012920.4C);BraA01g046720.4C(BraA01g046720.4C);BraA05g007980.4C(BraA05g007980.4C);BraA07g032200.…	BraA09g054380.4C(BraA09g054380.4C);BraA06g039000.4C(BraA06g039000.4C);BraA09g037740.4C(BraA09g037740.4C);BraA07g041770.4C(BraA07g041770.4C);BraA05g035300.4C(BraA05g035300.4C);BraA07g041970.4C(BraA07g041970.4C);BraA09g056480.4C(BraA09g056480.4C);BraA10g028230.4C(BraA10g028230.4C);BraA05g034830.4C(BraA05g034830.4C);BraA03g001410.4C(BraA03g001410.4C);BraA02g038520.4C(BraA02g038520.4C);BraA09g035630.…	0.0973725
GO:0048467	BP	gynoecium development	3.61823e-05	0.00171866	BraA10g011330.4C(BraA10g011330.4C);BraA04g002590.4C(BraA04g002590.4C);BraA07g024680.4C(BraA07g024680.4C);BraA06g041750.4C(BraA06g041750.4C);BraA02g009580.4C(BraA02g009580.4C);BraA01g046360.4C(BraA01g046360.4C);BraA02g037650.4C(BraA02g037650.4C);BraA02g031210.4C(BraA02g031210.4C);BraA10g024160.4C(BraA10g024160.4C);BraA05g044420.4C(BraA05g044420.4C);BraA03g007180.4C(BraA03g007180.4C);BraA03g053970.…	BraA02g019980.4C(BraA02g019980.4C);BraA02g018990.4C(BraA02g018990.4C);BraA02g006600.4C(BraA02g006600.4C);BraA09g037270.4C(BraA09g037270.4C);BraA10g022590.4C(BraA10g022590.4C);BraA01g001770.4C(BraA01g001770.4C);BraA09g025180.4C(BraA09g025180.4C)	0.164474
GO:0031323	BP	regulation of cellular metabolic process	4.05715e-05	0.00190978	BraA05g018020.4C(BraA05g018020.4C);BraA09g021310.4C(BraA09g021310.4C);BraA02g003140.4C(BraA02g003140.4C);BraA10g011330.4C(BraA10g011330.4C);BraA03g011430.4C(BraA03g011430.4C);BraA07g040850.4C(BraA07g040850.4C);BraA02g005140.4C(BraA02g005140.4C);BraA06g008690.4C(BraA06g008690.4C);BraA10g020710.4C(BraA10g020710.4C);BraA03g062270.4C(BraA03g062270.4C);BraA06g001790.4C(BraA06g001790.4C);BraA04g026560.…	BraA01g046740.4C(BraA01g046740.4C);BraA07g034610.4C(BraA07g034610.4C);BraA07g043920.4C(BraA07g043920.4C);BraA04g022560.4C(BraA04g022560.4C);BraA03g036820.4C(BraA03g036820.4C);BraA07g040390.4C(BraA07g040390.4C);BraA07g002360.4C(BraA07g002360.4C);BraA05g044130.4C(BraA05g044130.4C);BraA09g004910.4C(BraA09g004910.4C);BraA07g013430.4C(BraA07g013430.4C);BraA07g032150.4C(BraA07g032150.4C);BraA03g010570.…	0.0819158
GO:0090696	BP	post-embryonic plant organ development	4.23403e-05	0.00197525	BraA04g002590.4C(BraA04g002590.4C);BraA07g024680.4C(BraA07g024680.4C);BraA10g020710.4C(BraA10g020710.4C);BraA03g062270.4C(BraA03g062270.4C);BraA09g044370.4C(BraA09g044370.4C);BraA01g046360.4C(BraA01g046360.4C);BraA05g028550.4C(BraA05g028550.4C);BraA10g030220.4C(BraA10g030220.4C);BraA10g024160.4C(BraA10g024160.4C);BraA01g001880.4C(BraA01g001880.4C);BraA08g022080.4C(BraA08g022080.4C);BraA04g005750.…	BraA07g034610.4C(BraA07g034610.4C);BraA07g032150.4C(BraA07g032150.4C);BraA09g024380.4C(BraA09g024380.4C);BraA08g026170.4C(BraA08g026170.4C);BraA06g042610.4C(BraA06g042610.4C);BraA10g032810.4C(BraA10g032810.4C);BraA02g018990.4C(BraA02g018990.4C);BraA08g009720.4C(BraA08g009720.4C);BraA09g003910.4C(BraA09g003910.4C);BraA09g041920.4C(BraA09g041920.4C);BraA03g030950.4C(BraA03g030950.4C);BraA02g012640.…	0.127119
GO:0031977	CC	thylakoid lumen	5.20648e-05	0.00240742	BraA01g046720.4C(BraA01g046720.4C);BraA02g000890.4C(BraA02g000890.4C);BraA03g027300.4C(BraA03g027300.4C);BraA04g032760.4C(BraA04g032760.4C);BraA01g013010.4C(BraA01g013010.4C);BraA09g022380.4C(BraA09g022380.4C);BraA09g062730.4C(BraA09g062730.4C);BraA01g027390.4C(BraA01g027390.4C);BraA01g012110.4C(BraA01g012110.4C);BraA04g012570.4C(BraA04g012570.4C);BraA04g012490.4C(BraA04g012490.4C);BraA04g012510.…	BraA07g040840.4C(BraA07g040840.4C)	0.2
GO:0009653	BP	anatomical structure morphogenesis	6.10617e-05	0.00279866	BraA04g002590.4C(BraA04g002590.4C);BraA07g024680.4C(BraA07g024680.4C);BraA10g020710.4C(BraA10g020710.4C);BraA03g062270.4C(BraA03g062270.4C);BraA05g002520.4C(BraA05g002520.4C);BraA01g046360.4C(BraA01g046360.4C);BraA07g035360.4C(BraA07g035360.4C);BraA02g034710.4C(BraA02g034710.4C);BraA02g014670.4C(BraA02g014670.4C);BraA06g008630.4C(BraA06g008630.4C);BraA10g016850.4C(BraA10g016850.4C);BraA10g030220.…	BraA08g005520.4C(BraA08g005520.4C);BraA01g046740.4C(BraA01g046740.4C);BraA07g034610.4C(BraA07g034610.4C);BraA09g004880.4C(BraA09g004880.4C);BraA07g032150.4C(BraA07g032150.4C);BraA09g024380.4C(BraA09g024380.4C);BraA03g021340.4C(BraA03g021340.4C);BraA08g026170.4C(BraA08g026170.4C);BraA04g024660.4C(BraA04g024660.4C);BraA10g004210.4C(BraA10g004210.4C);BraA09g057100.4C(BraA09g057100.4C);BraA09g050980.…	0.0910578
GO:0044271	BP	cellular nitrogen compound biosynthetic process	6.4452e-05	0.00289087	BraA05g025640.4C(BraA05g025640.4C);BraA05g018020.4C(BraA05g018020.4C);BraA09g021310.4C(BraA09g021310.4C);BraA03g032200.4C(BraA03g032200.4C);BraA10g011330.4C(BraA10g011330.4C);BraA07g040850.4C(BraA07g040850.4C);BraA02g039950.4C(BraA02g039950.4C);BraA02g005140.4C(BraA02g005140.4C);BraA10g020710.4C(BraA10g020710.4C);BraA03g062270.4C(BraA03g062270.4C);BraA06g001790.4C(BraA06g001790.4C);BraA04g026560.…	BraA07g000210.4C(BraA07g000210.4C);BraA01g046740.4C(BraA01g046740.4C);BraA07g034610.4C(BraA07g034610.4C);BraA07g043920.4C(BraA07g043920.4C);BraA04g022560.4C(BraA04g022560.4C);BraA03g036820.4C(BraA03g036820.4C);BraA07g040390.4C(BraA07g040390.4C);BraA07g002360.4C(BraA07g002360.4C);BraA05g044130.4C(BraA05g044130.4C);BraA09g004910.4C(BraA09g004910.4C);BraA09g004880.4C(BraA09g004880.4C);BraA07g013430.…	0.0809454
GO:0009853	BP	photorespiration	6.45341e-05	0.00289087	BraA02g003140.4C(BraA02g003140.4C);BraA01g019400.4C(BraA01g019400.4C);BraA07g032200.4C(BraA07g032200.4C);BraA09g063890.4C(BraA09g063890.4C);BraA07g034530.4C(BraA07g034530.4C);BraA05g025620.4C(BraA05g025620.4C);BraA07g044200.4C(BraA07g044200.4C);BraA03g043080.4C(BraA03g043080.4C);BraA06g009360.4C(BraA06g009360.4C);BraA09g010430.4C(BraA09g010430.4C)	BraA05g035300.4C(BraA05g035300.4C);BraA10g032450.4C(BraA10g032450.4C);BraA08g027460.4C(BraA08g027460.4C)	0.236364
GO:0050308	MF	sugar-phosphatase activity	6.47334e-05	0.00289087	BraA08g006380.4C(BraA08g006380.4C);BraA04g004480.4C(BraA04g004480.4C);BraA04g005970.4C(BraA04g005970.4C);BraA07g023170.4C(BraA07g023170.4C);BraA09g049670.4C(BraA09g049670.4C)	BraA09g048090.4C(BraA09g048090.4C)	0.5
GO:0009772	BP	photosynthetic electron transport in photosystem II	6.93136e-05	0.00306918	BraA02g028650.4C(BraA02g028650.4C);BraA02g028660.4C(BraA02g028660.4C);BraA03g030510.4C(BraA03g030510.4C);BraA03g028890.4C(BraA03g028890.4C)	BraA09g026760.4C(BraA09g026760.4C)	0.625
GO:0010143	BP	cutin biosynthetic process	8.47087e-05	0.00371935	BraA04g034740.4C(BraA04g034740.4C);BraA09g006110.4C(BraA09g006110.4C);BraA10g000390.4C(BraA10g000390.4C);BraA06g033660.4C(BraA06g033660.4C);BraA07g022680.4C(BraA07g022680.4C);BraA05g038520.4C(BraA05g038520.4C);BraA09g061830.4C(BraA09g061830.4C);BraA04g029470.4C(BraA04g029470.4C);BraA05g044700.4C(BraA05g044700.4C);BraA04g029250.4C(BraA04g029250.4C);BraA10g005200.4C(BraA10g005200.4C)	BraA09g069230.4C(BraA09g069230.4C)	0.244898
GO:0001708	BP	cell fate specification	8.68512e-05	0.00378164	BraA10g030220.4C(BraA10g030220.4C);BraA10g012050.4C(BraA10g012050.4C);BraA07g012940.4C(BraA07g012940.4C);BraA08g025880.4C(BraA08g025880.4C);BraA09g040060.4C(BraA09g040060.4C);BraA09g064600.4C(BraA09g064600.4C)	BraA09g048310.4C(BraA09g048310.4C);BraA02g018990.4C(BraA02g018990.4C);BraA02g006600.4C(BraA02g006600.4C);BraA09g015720.4C(BraA09g015720.4C);BraA09g000130.4C(BraA09g000130.4C);BraA08g034150.4C(BraA08g034150.4C);BraA03g049160.4C(BraA03g049160.4C);BraA06g005770.4C(BraA06g005770.4C);BraA09g065940.4C(BraA09g065940.4C)	0.208333
GO:0044249	BP	cellular biosynthetic process	0.000106828	0.00461302	BraA05g025640.4C(BraA05g025640.4C);BraA05g018020.4C(BraA05g018020.4C);BraA09g021310.4C(BraA09g021310.4C);BraA03g032200.4C(BraA03g032200.4C);BraA10g011330.4C(BraA10g011330.4C);BraA05g042110.4C(BraA05g042110.4C);BraA07g040850.4C(BraA07g040850.4C);BraA02g039950.4C(BraA02g039950.4C);BraA02g005140.4C(BraA02g005140.4C);BraA10g020710.4C(BraA10g020710.4C);BraA03g062270.4C(BraA03g062270.4C);BraA06g001790.…	BraA08g017030.4C(BraA08g017030.4C);BraA07g000210.4C(BraA07g000210.4C);BraA01g046740.4C(BraA01g046740.4C);BraA07g034610.4C(BraA07g034610.4C);BraA07g043920.4C(BraA07g043920.4C);BraA04g022560.4C(BraA04g022560.4C);BraA06g039000.4C(BraA06g039000.4C);BraA03g036820.4C(BraA03g036820.4C);BraA07g040390.4C(BraA07g040390.4C);BraA07g002360.4C(BraA07g002360.4C);BraA05g044130.4C(BraA05g044130.4C);BraA09g004910.…	0.0782514
GO:0048654	BP	anther morphogenesis	0.000113264	0.00481143	BraA10g030220.4C(BraA10g030220.4C);BraA01g041370.4C(BraA01g041370.4C);BraA05g037810.4C(BraA05g037810.4C);BraA03g044150.4C(BraA03g044150.4C);BraA07g004260.4C(BraA07g004260.4C);BraA10g019460.4C(BraA10g019460.4C)	-	0.461538
GO:0048655	BP	anther wall tapetum morphogenesis	0.000113264	0.00481143	BraA10g030220.4C(BraA10g030220.4C);BraA01g041370.4C(BraA01g041370.4C);BraA05g037810.4C(BraA05g037810.4C);BraA03g044150.4C(BraA03g044150.4C);BraA07g004260.4C(BraA07g004260.4C);BraA10g019460.4C(BraA10g019460.4C)	-	0.461538
GO:0048442	BP	sepal development	0.000147155	0.00615109	BraA06g041750.4C(BraA06g041750.4C);BraA02g037650.4C(BraA02g037650.4C)	BraA10g032810.4C(BraA10g032810.4C);BraA07g019690.4C(BraA07g019690.4C);BraA09g025180.4C(BraA09g025180.4C)	0.555556
GO:0048464	BP	flower calyx development	0.000147155	0.00615109	BraA06g041750.4C(BraA06g041750.4C);BraA02g037650.4C(BraA02g037650.4C)	BraA10g032810.4C(BraA10g032810.4C);BraA07g019690.4C(BraA07g019690.4C);BraA09g025180.4C(BraA09g025180.4C)	0.555556
GO:0010073	BP	meristem maintenance	0.000149247	0.00618903	BraA04g002590.4C(BraA04g002590.4C);BraA07g024680.4C(BraA07g024680.4C);BraA06g041750.4C(BraA06g041750.4C);BraA01g046360.4C(BraA01g046360.4C);BraA02g037650.4C(BraA02g037650.4C);BraA07g035360.4C(BraA07g035360.4C);BraA09g007010.4C(BraA09g007010.4C);BraA02g019570.4C(BraA02g019570.4C);BraA10g024160.4C(BraA10g024160.4C);BraA05g011360.4C(BraA05g011360.4C);BraA08g026590.4C(BraA08g026590.4C);BraA05g044420.…	BraA09g050980.4C(BraA09g050980.4C);BraA01g001320.4C(BraA01g001320.4C);BraA03g005860.4C(BraA03g005860.4C);BraA03g062880.4C(BraA03g062880.4C);BraA05g008920.4C(BraA05g008920.4C);BraA08g022380.4C(BraA08g022380.4C);BraA03g001480.4C(BraA03g001480.4C);BraA03g028370.4C(BraA03g028370.4C);BraA03g045620.4C(BraA03g045620.4C);BraA09g027800.4C(BraA09g027800.4C);BraA01g001770.4C(BraA01g001770.4C);BraA03g058630.…	0.137778
GO:0010321	BP	regulation of vegetative phase change	0.000186761	0.00768369	BraA05g018020.4C(BraA05g018020.4C);BraA04g026560.4C(BraA04g026560.4C);BraA05g011430.4C(BraA05g011430.4C);BraA05g034260.4C(BraA05g034260.4C);BraA01g038670.4C(BraA01g038670.4C);BraA06g001570.4C(BraA06g001570.4C)	-	0.428571
GO:0009637	BP	response to blue light	0.000237781	0.0097063	BraA09g043300.4C(BraA09g043300.4C);BraA05g006230.4C(BraA05g006230.4C);BraA08g029300.4C(BraA08g029300.4C);BraA02g012060.4C(BraA02g012060.4C);BraA04g012570.4C(BraA04g012570.4C);BraA04g016610.4C(BraA04g016610.4C);BraA07g020500.4C(BraA07g020500.4C);BraA04g012490.4C(BraA04g012490.4C);BraA04g012510.4C(BraA04g012510.4C)	BraA10g016630.4C(BraA10g016630.4C);BraA01g046740.4C(BraA01g046740.4C);BraA09g004880.4C(BraA09g004880.4C);BraA07g040070.4C(BraA07g040070.4C);BraA03g019490.4C(BraA03g019490.4C);BraA01g022260.4C(BraA01g022260.4C);BraA02g042450.4C(BraA02g042450.4C);BraA05g017190.4C(BraA05g017190.4C);BraA06g036860.4C(BraA06g036860.4C);BraA09g003910.4C(BraA09g003910.4C);BraA08g022740.4C(BraA08g022740.4C);BraA03g042660.…	0.159091
GO:0010166	BP	wax metabolic process	0.000255942	0.0103666	BraA04g034740.4C(BraA04g034740.4C);BraA09g006110.4C(BraA09g006110.4C);BraA01g004500.4C(BraA01g004500.4C);BraA05g001280.4C(BraA05g001280.4C);BraA09g040770.4C(BraA09g040770.4C);BraA03g020990.4C(BraA03g020990.4C);BraA01g015390.4C(BraA01g015390.4C);BraA09g061830.4C(BraA09g061830.4C);BraA05g015570.4C(BraA05g015570.4C);BraA02g015050.4C(BraA02g015050.4C)	BraA04g032580.4C(BraA04g032580.4C)	0.234043
GO:0048366	BP	leaf development	0.000285742	0.0114846	BraA02g004750.4C(BraA02g004750.4C);BraA03g053030.4C(BraA03g053030.4C);BraA10g017410.4C(BraA10g017410.4C);BraA01g015010.4C(BraA01g015010.4C);BraA02g034710.4C(BraA02g034710.4C);BraA02g014670.4C(BraA02g014670.4C);BraA06g008630.4C(BraA06g008630.4C);BraA10g000860.4C(BraA10g000860.4C);BraA09g007460.4C(BraA09g007460.4C);BraA02g027780.4C(BraA02g027780.4C);BraA04g030140.4C(BraA04g030140.4C);BraA08g029980.…	BraA01g046740.4C(BraA01g046740.4C);BraA02g000610.4C(BraA02g000610.4C);BraA07g034610.4C(BraA07g034610.4C);BraA09g004910.4C(BraA09g004910.4C);BraA07g032150.4C(BraA07g032150.4C);BraA09g024380.4C(BraA09g024380.4C);BraA09g059110.4C(BraA09g059110.4C);BraA08g026170.4C(BraA08g026170.4C);BraA10g004210.4C(BraA10g004210.4C);BraA09g057100.4C(BraA09g057100.4C);BraA09g050980.4C(BraA09g050980.4C);BraA10g002690.…	0.104387
GO:0006545	BP	glycine biosynthetic process	0.000290329	0.0115799	BraA06g005900.4C(BraA06g005900.4C);BraA09g065860.4C(BraA09g065860.4C);BraA03g043080.4C(BraA03g043080.4C);BraA09g010430.4C(BraA09g010430.4C)	-	0.666667
GO:0008374	MF	O-acyltransferase activity	0.000308617	0.012115	BraA05g043650.4C(BraA05g043650.4C);BraA04g013000.4C(BraA04g013000.4C);BraA02g038890.4C(BraA02g038890.4C);BraA10g000390.4C(BraA10g000390.4C);BraA03g020990.4C(BraA03g020990.4C);BraA05g015570.4C(BraA05g015570.4C);BraA08g009580.4C(BraA08g009580.4C);BraA02g015050.4C(BraA02g015050.4C);BraA10g021440.4C(BraA10g021440.4C);BraA01g022650.4C(BraA01g022650.4C);BraA04g029250.4C(BraA04g029250.4C);BraA10g005200.…	BraA09g049850.4C(BraA09g049850.4C);BraA09g038710.4C(BraA09g038710.4C);BraA04g032580.4C(BraA04g032580.4C);BraA03g052810.4C(BraA03g052810.4C);BraA03g037360.4C(BraA03g037360.4C);BraA05g009780.4C(BraA05g009780.4C);BraA09g069230.4C(BraA09g069230.4C)	0.152778
GO:0010468	BP	regulation of gene expression	0.00031634	0.012115	BraA05g018020.4C(BraA05g018020.4C);BraA09g021310.4C(BraA09g021310.4C);BraA05g042110.4C(BraA05g042110.4C);BraA07g040850.4C(BraA07g040850.4C);BraA02g005140.4C(BraA02g005140.4C);BraA10g020710.4C(BraA10g020710.4C);BraA03g062270.4C(BraA03g062270.4C);BraA06g001790.4C(BraA06g001790.4C);BraA04g026560.4C(BraA04g026560.4C);BraA06g041750.4C(BraA06g041750.4C);BraA09g043300.4C(BraA09g043300.4C);BraA02g043930.…	BraA01g046740.4C(BraA01g046740.4C);BraA07g034610.4C(BraA07g034610.4C);BraA07g043920.4C(BraA07g043920.4C);BraA04g022560.4C(BraA04g022560.4C);BraA03g036820.4C(BraA03g036820.4C);BraA07g040390.4C(BraA07g040390.4C);BraA07g002360.4C(BraA07g002360.4C);BraA05g044130.4C(BraA05g044130.4C);BraA07g013430.4C(BraA07g013430.4C);BraA07g032150.4C(BraA07g032150.4C);BraA03g010570.4C(BraA03g010570.4C);BraA09g024380.…	0.0811713
GO:0008974	MF	phosphoribulokinase activity	0.000317656	0.012115	BraA05g025640.4C(BraA05g025640.4C);BraA09g035700.4C(BraA09g035700.4C)	BraA08g009670.4C(BraA08g009670.4C)	1
GO:0017086	CC	3-methyl-2-oxobutanoate dehydrogenase (lipoamide) complex	0.000317656	0.012115	BraA08g028280.4C(BraA08g028280.4C);BraA06g017560.4C(BraA06g017560.4C)	BraA03g004000.4C(BraA03g004000.4C)	1
GO:0050278	MF	sedoheptulose-bisphosphatase activity	0.000317656	0.012115	BraA04g004480.4C(BraA04g004480.4C);BraA07g023170.4C(BraA07g023170.4C);BraA09g049670.4C(BraA09g049670.4C)	-	1
GO:0048481	BP	plant ovule development	0.000321186	0.0121608	BraA10g011330.4C(BraA10g011330.4C);BraA02g009580.4C(BraA02g009580.4C);BraA01g046360.4C(BraA01g046360.4C);BraA02g031210.4C(BraA02g031210.4C);BraA10g024160.4C(BraA10g024160.4C);BraA05g044420.4C(BraA05g044420.4C);BraA03g007180.4C(BraA03g007180.4C);BraA03g053970.4C(BraA03g053970.4C);BraA07g012940.4C(BraA07g012940.4C);BraA08g025880.4C(BraA08g025880.4C);BraA09g040060.4C(BraA09g040060.4C);BraA09g064600.…	BraA02g006600.4C(BraA02g006600.4C);BraA09g037270.4C(BraA09g037270.4C);BraA10g022590.4C(BraA10g022590.4C);BraA01g001770.4C(BraA01g001770.4C)	0.173469
GO:0016620	MF	oxidoreductase activity, acting on the aldehyde or oxo group of donors, NAD or NADP as acceptor	0.000329006	0.0123673	BraA03g032200.4C(BraA03g032200.4C);BraA08g001220.4C(BraA08g001220.4C);BraA08g006180.4C(BraA08g006180.4C);BraA01g004500.4C(BraA01g004500.4C);BraA08g021780.4C(BraA08g021780.4C);BraA03g010640.4C(BraA03g010640.4C);BraA03g061740.4C(BraA03g061740.4C);BraA06g019660.4C(BraA06g019660.4C);BraA06g040720.4C(BraA06g040720.4C);BraA02g038710.4C(BraA02g038710.4C);BraA01g041030.4C(BraA01g041030.4C);BraA08g007590.…	BraA02g010000.4C(BraA02g010000.4C)	0.203125
GO:0009735	BP	response to cytokinin	0.000364947	0.0136203	BraA05g025640.4C(BraA05g025640.4C);BraA02g002260.4C(BraA02g002260.4C);BraA08g034350.4C(BraA08g034350.4C);BraA08g028920.4C(BraA08g028920.4C);BraA05g042820.4C(BraA05g042820.4C);BraA09g035700.4C(BraA09g035700.4C);BraA02g036290.4C(BraA02g036290.4C);BraA05g034080.4C(BraA05g034080.4C);BraA08g032220.4C(BraA08g032220.4C);BraA10g020390.4C(BraA10g020390.4C);BraA02g012060.4C(BraA02g012060.4C);BraA07g016750.…	BraA10g016630.4C(BraA10g016630.4C);BraA02g019980.4C(BraA02g019980.4C);BraA03g052690.4C(BraA03g052690.4C);BraA06g043150.4C(BraA06g043150.4C);BraA09g051780.4C(BraA09g051780.4C);BraA08g009720.4C(BraA08g009720.4C);BraA09g066240.4C(BraA09g066240.4C);BraA05g002810.4C(BraA05g002810.4C);BraA04g031840.4C(BraA04g031840.4C);BraA07g043570.4C(BraA07g043570.4C);BraA08g009670.4C(BraA08g009670.4C);BraA03g060280.…	0.114355
GO:0009409	BP	response to cold	0.000370772	0.0137396	BraA05g025640.4C(BraA05g025640.4C);BraA09g043300.4C(BraA09g043300.4C);BraA05g026930.4C(BraA05g026930.4C);BraA05g037610.4C(BraA05g037610.4C);BraA06g006390.4C(BraA06g006390.4C);BraA05g028550.4C(BraA05g028550.4C);BraA10g003840.4C(BraA10g003840.4C);BraA05g001280.4C(BraA05g001280.4C);BraA09g035700.4C(BraA09g035700.4C);BraA09g044090.4C(BraA09g044090.4C);BraA10g001440.4C(BraA10g001440.4C);BraA10g002670.…	BraA07g041770.4C(BraA07g041770.4C);BraA03g020790.4C(BraA03g020790.4C);BraA06g013210.4C(BraA06g013210.4C);BraA09g010950.4C(BraA09g010950.4C);BraA05g006520.4C(BraA05g006520.4C);BraA09g049850.4C(BraA09g049850.4C);BraA01g015790.4C(BraA01g015790.4C);BraA03g020800.4C(BraA03g020800.4C);BraA05g007920.4C(BraA05g007920.4C);BraA06g030850.4C(BraA06g030850.4C);BraA08g015890.4C(BraA08g015890.4C);BraA04g029280.…	0.10275
GO:0009744	BP	response to sucrose	0.000375891	0.0138312	BraA03g032200.4C(BraA03g032200.4C);BraA02g045110.4C(BraA02g045110.4C);BraA08g028280.4C(BraA08g028280.4C);BraA03g009910.4C(BraA03g009910.4C);BraA07g022680.4C(BraA07g022680.4C);BraA01g007020.4C(BraA01g007020.4C);BraA04g023890.4C(BraA04g023890.4C);BraA06g040720.4C(BraA06g040720.4C);BraA02g038710.4C(BraA02g038710.4C);BraA06g012930.4C(BraA06g012930.4C);BraA10g020680.4C(BraA10g020680.4C);BraA08g007590.…	BraA07g041770.4C(BraA07g041770.4C);BraA05g009040.4C(BraA05g009040.4C);BraA10g032450.4C(BraA10g032450.4C);BraA03g010160.4C(BraA03g010160.4C);BraA03g001520.4C(BraA03g001520.4C);BraA07g019510.4C(BraA07g019510.4C);BraA03g026240.4C(BraA03g026240.4C);BraA03g060280.4C(BraA03g060280.4C);BraA03g062790.4C(BraA03g062790.4C)	0.150685
GO:0006631	BP	fatty acid metabolic process	0.000383492	0.0140122	BraA05g043650.4C(BraA05g043650.4C);BraA02g003140.4C(BraA02g003140.4C);BraA05g042110.4C(BraA05g042110.4C);BraA04g034740.4C(BraA04g034740.4C);BraA09g069220.4C(BraA09g069220.4C);BraA02g016480.4C(BraA02g016480.4C);BraA07g032250.4C(BraA07g032250.4C);BraA10g000400.4C(BraA10g000400.4C);BraA05g005560.4C(BraA05g005560.4C);BraA04g000270.4C(BraA04g000270.4C);BraA01g007020.4C(BraA01g007020.4C);BraA01g019880.…	BraA04g017740.4C(BraA04g017740.4C);BraA10g004670.4C(BraA10g004670.4C);BraA10g011770.4C(BraA10g011770.4C);BraA03g026240.4C(BraA03g026240.4C);BraA09g017600.4C(BraA09g017600.4C);BraA10g027760.4C(BraA10g027760.4C);BraA10g023770.4C(BraA10g023770.4C)	0.121795
GO:0010158	BP	abaxial cell fate specification	0.000442259	0.0160472	-	BraA02g018990.4C(BraA02g018990.4C);BraA02g006600.4C(BraA02g006600.4C);BraA09g000130.4C(BraA09g000130.4C);BraA08g034150.4C(BraA08g034150.4C);BraA06g005770.4C(BraA06g005770.4C);BraA09g065940.4C(BraA09g065940.4C)	0.375
GO:0031967	CC	organelle envelope	0.000453453	0.0161537	BraA01g013590.4C(BraA01g013590.4C);BraA05g025640.4C(BraA05g025640.4C);BraA03g051900.4C(BraA03g051900.4C);BraA03g032200.4C(BraA03g032200.4C);BraA01g046720.4C(BraA01g046720.4C);BraA02g032100.4C(BraA02g032100.4C);BraA02g002260.4C(BraA02g002260.4C);BraA05g010000.4C(BraA05g010000.4C);BraA03g053030.4C(BraA03g053030.4C);BraA05g033770.4C(BraA05g033770.4C);BraA05g037030.4C(BraA05g037030.4C);BraA02g028650.…	BraA01g005150.4C(BraA01g005150.4C);BraA03g000360.4C(BraA03g000360.4C);BraA05g006520.4C(BraA05g006520.4C);BraA03g001410.4C(BraA03g001410.4C);BraA06g039870.4C(BraA06g039870.4C);BraA10g032450.4C(BraA10g032450.4C);BraA06g041390.4C(BraA06g041390.4C);BraA05g020070.4C(BraA05g020070.4C);BraA01g022260.4C(BraA01g022260.4C);BraA06g010900.4C(BraA06g010900.4C);BraA02g032780.4C(BraA02g032780.4C);BraA05g029070.…	0.0891875
GO:0006637	BP	acyl-CoA metabolic process	0.000454468	0.0161537	BraA09g048340.4C(BraA09g048340.4C);BraA01g004500.4C(BraA01g004500.4C);BraA03g010640.4C(BraA03g010640.4C);BraA09g004800.4C(BraA09g004800.4C);BraA09g013270.4C(BraA09g013270.4C);BraA01g041030.4C(BraA01g041030.4C);BraA03g030800.4C(BraA03g030800.4C)	BraA02g010000.4C(BraA02g010000.4C);BraA05g016160.4C(BraA05g016160.4C);BraA09g017600.4C(BraA09g017600.4C);BraA02g042130.4C(BraA02g042130.4C)	0.22
GO:0035383	BP	thioester metabolic process	0.000454468	0.0161537	BraA09g048340.4C(BraA09g048340.4C);BraA01g004500.4C(BraA01g004500.4C);BraA03g010640.4C(BraA03g010640.4C);BraA09g004800.4C(BraA09g004800.4C);BraA09g013270.4C(BraA09g013270.4C);BraA01g041030.4C(BraA01g041030.4C);BraA03g030800.4C(BraA03g030800.4C)	BraA02g010000.4C(BraA02g010000.4C);BraA05g016160.4C(BraA05g016160.4C);BraA09g017600.4C(BraA09g017600.4C);BraA02g042130.4C(BraA02g042130.4C)	0.22
GO:0035670	BP	plant-type ovary development	0.000462807	0.0163223	BraA10g011330.4C(BraA10g011330.4C);BraA02g009580.4C(BraA02g009580.4C);BraA01g046360.4C(BraA01g046360.4C);BraA02g031210.4C(BraA02g031210.4C);BraA10g024160.4C(BraA10g024160.4C);BraA05g044420.4C(BraA05g044420.4C);BraA03g007180.4C(BraA03g007180.4C);BraA03g053970.4C(BraA03g053970.4C);BraA07g012940.4C(BraA07g012940.4C);BraA08g025880.4C(BraA08g025880.4C);BraA09g040060.4C(BraA09g040060.4C);BraA09g064600.…	BraA02g006600.4C(BraA02g006600.4C);BraA09g037270.4C(BraA09g037270.4C);BraA10g022590.4C(BraA10g022590.4C);BraA01g001770.4C(BraA01g001770.4C)	0.168317
GO:0031975	CC	envelope	0.000465459	0.0163223	BraA01g013590.4C(BraA01g013590.4C);BraA05g025640.4C(BraA05g025640.4C);BraA03g051900.4C(BraA03g051900.4C);BraA03g032200.4C(BraA03g032200.4C);BraA01g046720.4C(BraA01g046720.4C);BraA02g032100.4C(BraA02g032100.4C);BraA02g002260.4C(BraA02g002260.4C);BraA05g010000.4C(BraA05g010000.4C);BraA03g053030.4C(BraA03g053030.4C);BraA05g033770.4C(BraA05g033770.4C);BraA05g037030.4C(BraA05g037030.4C);BraA02g028650.…	BraA01g005150.4C(BraA01g005150.4C);BraA03g000360.4C(BraA03g000360.4C);BraA05g006520.4C(BraA05g006520.4C);BraA03g001410.4C(BraA03g001410.4C);BraA06g039870.4C(BraA06g039870.4C);BraA10g032450.4C(BraA10g032450.4C);BraA06g041390.4C(BraA06g041390.4C);BraA05g020070.4C(BraA05g020070.4C);BraA01g022260.4C(BraA01g022260.4C);BraA06g010900.4C(BraA06g010900.4C);BraA02g032780.4C(BraA02g032780.4C);BraA05g029070.…	0.0891331
GO:0060255	BP	regulation of macromolecule metabolic process	0.000478177	0.0166565	BraA05g018020.4C(BraA05g018020.4C);BraA09g021310.4C(BraA09g021310.4C);BraA03g011430.4C(BraA03g011430.4C);BraA05g042110.4C(BraA05g042110.4C);BraA07g040850.4C(BraA07g040850.4C);BraA02g005140.4C(BraA02g005140.4C);BraA10g020710.4C(BraA10g020710.4C);BraA03g062270.4C(BraA03g062270.4C);BraA06g001790.4C(BraA06g001790.4C);BraA04g026560.4C(BraA04g026560.4C);BraA06g041750.4C(BraA06g041750.4C);BraA09g043300.…	BraA01g046740.4C(BraA01g046740.4C);BraA07g034610.4C(BraA07g034610.4C);BraA07g043920.4C(BraA07g043920.4C);BraA04g022560.4C(BraA04g022560.4C);BraA03g036820.4C(BraA03g036820.4C);BraA07g040390.4C(BraA07g040390.4C);BraA07g002360.4C(BraA07g002360.4C);BraA05g044130.4C(BraA05g044130.4C);BraA09g004910.4C(BraA09g004910.4C);BraA07g013430.4C(BraA07g013430.4C);BraA07g032150.4C(BraA07g032150.4C);BraA03g010570.…	0.0796185
GO:0034285	BP	response to disaccharide	0.000500803	0.0173291	BraA03g032200.4C(BraA03g032200.4C);BraA02g045110.4C(BraA02g045110.4C);BraA08g028280.4C(BraA08g028280.4C);BraA03g009910.4C(BraA03g009910.4C);BraA07g022680.4C(BraA07g022680.4C);BraA01g007020.4C(BraA01g007020.4C);BraA04g023890.4C(BraA04g023890.4C);BraA06g040720.4C(BraA06g040720.4C);BraA02g038710.4C(BraA02g038710.4C);BraA06g012930.4C(BraA06g012930.4C);BraA10g020680.4C(BraA10g020680.4C);BraA08g007590.…	BraA07g041770.4C(BraA07g041770.4C);BraA05g009040.4C(BraA05g009040.4C);BraA10g032450.4C(BraA10g032450.4C);BraA03g010160.4C(BraA03g010160.4C);BraA03g001520.4C(BraA03g001520.4C);BraA07g019510.4C(BraA07g019510.4C);BraA03g026240.4C(BraA03g026240.4C);BraA03g060280.4C(BraA03g060280.4C);BraA03g062790.4C(BraA03g062790.4C)	0.147651
GO:1905392	BP	plant organ morphogenesis	0.000513648	0.0176566	BraA04g002590.4C(BraA04g002590.4C);BraA07g024680.4C(BraA07g024680.4C);BraA10g020710.4C(BraA10g020710.4C);BraA03g062270.4C(BraA03g062270.4C);BraA01g046360.4C(BraA01g046360.4C);BraA06g008630.4C(BraA06g008630.4C);BraA10g030220.4C(BraA10g030220.4C);BraA04g028930.4C(BraA04g028930.4C);BraA10g000860.4C(BraA10g000860.4C);BraA10g024160.4C(BraA10g024160.4C);BraA08g030660.4C(BraA08g030660.4C);BraA01g001880.…	BraA08g005520.4C(BraA08g005520.4C);BraA01g046740.4C(BraA01g046740.4C);BraA07g034610.4C(BraA07g034610.4C);BraA07g032150.4C(BraA07g032150.4C);BraA09g024380.4C(BraA09g024380.4C);BraA08g026170.4C(BraA08g026170.4C);BraA10g004210.4C(BraA10g004210.4C);BraA09g057100.4C(BraA09g057100.4C);BraA09g050980.4C(BraA09g050980.4C);BraA04g019710.4C(BraA04g019710.4C);BraA06g042610.4C(BraA06g042610.4C);BraA10g032810.…	0.102222
GO:0043094	BP	cellular metabolic compound salvage	0.000584622	0.019965	BraA05g025640.4C(BraA05g025640.4C);BraA02g003140.4C(BraA02g003140.4C);BraA01g019400.4C(BraA01g019400.4C);BraA07g032200.4C(BraA07g032200.4C);BraA09g063890.4C(BraA09g063890.4C);BraA07g034530.4C(BraA07g034530.4C);BraA09g035700.4C(BraA09g035700.4C);BraA05g025620.4C(BraA05g025620.4C);BraA07g044200.4C(BraA07g044200.4C);BraA03g043080.4C(BraA03g043080.4C);BraA06g009360.4C(BraA06g009360.4C);BraA09g010430.…	BraA05g035300.4C(BraA05g035300.4C);BraA10g032450.4C(BraA10g032450.4C);BraA08g027460.4C(BraA08g027460.4C);BraA08g009670.4C(BraA08g009670.4C);BraA03g051550.4C(BraA03g051550.4C)	0.165049
GO:0006000	BP	fructose metabolic process	0.000632109	0.0214465	BraA08g006380.4C(BraA08g006380.4C);BraA04g004480.4C(BraA04g004480.4C);BraA04g005970.4C(BraA04g005970.4C);BraA07g023170.4C(BraA07g023170.4C);BraA03g015600.4C(BraA03g015600.4C);BraA09g049670.4C(BraA09g049670.4C)	BraA09g048090.4C(BraA09g048090.4C)	0.304348
GO:0019748	BP	secondary metabolic process	0.000710346	0.0239455	BraA07g022200.4C(BraA07g022200.4C);BraA09g010620.4C(BraA09g010620.4C);BraA03g016510.4C(BraA03g016510.4C);BraA02g027260.4C(BraA02g027260.4C);BraA01g004500.4C(BraA01g004500.4C);BraA03g010640.4C(BraA03g010640.4C);BraA10g002670.4C(BraA10g002670.4C);BraA01g001570.4C(BraA01g001570.4C);BraA07g028580.4C(BraA07g028580.4C);BraA05g038520.4C(BraA05g038520.4C);BraA01g001560.4C(BraA01g001560.4C);BraA04g029140.…	BraA08g017030.4C(BraA08g017030.4C);BraA07g000210.4C(BraA07g000210.4C);BraA06g013210.4C(BraA06g013210.4C);BraA09g042190.4C(BraA09g042190.4C);BraA08g026100.4C(BraA08g026100.4C);BraA06g013190.4C(BraA06g013190.4C);BraA10g028230.4C(BraA10g028230.4C);BraA04g023320.4C(BraA04g023320.4C);BraA01g001320.4C(BraA01g001320.4C);BraA02g047490.4C(BraA02g047490.4C);BraA02g038520.4C(BraA02g038520.4C);BraA03g059160.…	0.102362
GO:0022900	BP	electron transport chain	0.000722639	0.0242038	BraA01g013590.4C(BraA01g013590.4C);BraA03g051900.4C(BraA03g051900.4C);BraA01g046720.4C(BraA01g046720.4C);BraA05g033770.4C(BraA05g033770.4C);BraA02g028650.4C(BraA02g028650.4C);BraA10g008520.4C(BraA10g008520.4C);BraA06g012200.4C(BraA06g012200.4C);BraA09g062730.4C(BraA09g062730.4C);BraA05g033240.4C(BraA05g033240.4C);BraA04g005970.4C(BraA04g005970.4C);BraA01g037840.4C(BraA01g037840.4C);BraA07g036820.…	BraA09g003460.4C(BraA09g003460.4C);BraA03g052890.4C(BraA03g052890.4C);BraA09g048090.4C(BraA09g048090.4C);BraA09g026760.4C(BraA09g026760.4C)	0.143791
GO:0006544	BP	glycine metabolic process	0.000777552	0.0258771	BraA06g005900.4C(BraA06g005900.4C);BraA09g065860.4C(BraA09g065860.4C);BraA03g043080.4C(BraA03g043080.4C);BraA09g010430.4C(BraA09g010430.4C)	BraA01g005150.4C(BraA01g005150.4C)	0.416667
GO:0033037	BP	polysaccharide localization	0.000811851	0.0268476	BraA07g042210.4C(BraA07g042210.4C);BraA08g025140.4C(BraA08g025140.4C);BraA07g028120.4C(BraA07g028120.4C);BraA04g024700.4C(BraA04g024700.4C);BraA04g014330.4C(BraA04g014330.4C);BraA05g013970.4C(BraA05g013970.4C);BraA04g024690.4C(BraA04g024690.4C);BraA10g028000.4C(BraA10g028000.4C);BraA05g013960.4C(BraA05g013960.4C);BraA06g039490.4C(BraA06g039490.4C)	BraA09g042190.4C(BraA09g042190.4C);BraA02g047790.4C(BraA02g047790.4C);BraA02g044990.4C(BraA02g044990.4C)	0.185714
GO:0019222	BP	regulation of metabolic process	0.000830106	0.0272674	BraA05g018020.4C(BraA05g018020.4C);BraA09g021310.4C(BraA09g021310.4C);BraA02g003140.4C(BraA02g003140.4C);BraA10g011330.4C(BraA10g011330.4C);BraA03g011430.4C(BraA03g011430.4C);BraA05g042110.4C(BraA05g042110.4C);BraA07g040850.4C(BraA07g040850.4C);BraA02g005140.4C(BraA02g005140.4C);BraA06g008690.4C(BraA06g008690.4C);BraA10g020710.4C(BraA10g020710.4C);BraA03g062270.4C(BraA03g062270.4C);BraA06g001790.…	BraA01g046740.4C(BraA01g046740.4C);BraA07g034610.4C(BraA07g034610.4C);BraA07g043920.4C(BraA07g043920.4C);BraA04g022560.4C(BraA04g022560.4C);BraA03g036820.4C(BraA03g036820.4C);BraA07g040390.4C(BraA07g040390.4C);BraA07g002360.4C(BraA07g002360.4C);BraA05g044130.4C(BraA05g044130.4C);BraA09g004910.4C(BraA09g004910.4C);BraA07g013430.4C(BraA07g013430.4C);BraA07g032150.4C(BraA07g032150.4C);BraA03g010570.…	0.0784913
GO:0048441	BP	petal development	0.000840202	0.0272674	BraA06g041750.4C(BraA06g041750.4C);BraA02g037650.4C(BraA02g037650.4C)	BraA10g032810.4C(BraA10g032810.4C);BraA07g019690.4C(BraA07g019690.4C);BraA03g030950.4C(BraA03g030950.4C);BraA02g017230.4C(BraA02g017230.4C);BraA09g025180.4C(BraA09g025180.4C)	0.291667
GO:0048465	BP	corolla development	0.000840202	0.0272674	BraA06g041750.4C(BraA06g041750.4C);BraA02g037650.4C(BraA02g037650.4C)	BraA10g032810.4C(BraA10g032810.4C);BraA07g019690.4C(BraA07g019690.4C);BraA03g030950.4C(BraA03g030950.4C);BraA02g017230.4C(BraA02g017230.4C);BraA09g025180.4C(BraA09g025180.4C)	0.291667
GO:0048825	BP	cotyledon development	0.000853781	0.0275227	BraA06g008630.4C(BraA06g008630.4C);BraA08g029980.4C(BraA08g029980.4C);BraA08g027630.4C(BraA08g027630.4C);BraA01g037670.4C(BraA01g037670.4C);BraA08g026070.4C(BraA08g026070.4C);BraA06g013950.4C(BraA06g013950.4C);BraA03g014850.4C(BraA03g014850.4C);BraA03g028740.4C(BraA03g028740.4C)	BraA10g004210.4C(BraA10g004210.4C);BraA08g035340.4C(BraA08g035340.4C);BraA03g034790.4C(BraA03g034790.4C);BraA01g005680.4C(BraA01g005680.4C);BraA05g035060.4C(BraA05g035060.4C);BraA04g021370.4C(BraA04g021370.4C);BraA02g015130.4C(BraA02g015130.4C)	0.170455
GO:0009629	BP	response to gravity	0.000858602	0.0275227	BraA04g018850.4C(BraA04g018850.4C);BraA06g028290.4C(BraA06g028290.4C);BraA04g018480.4C(BraA04g018480.4C);BraA06g031490.4C(BraA06g031490.4C);BraA06g044240.4C(BraA06g044240.4C);BraA03g006140.4C(BraA03g006140.4C);BraA02g004410.4C(BraA02g004410.4C);BraA08g027610.4C(BraA08g027610.4C)	BraA07g034610.4C(BraA07g034610.4C);BraA07g032150.4C(BraA07g032150.4C);BraA09g024380.4C(BraA09g024380.4C);BraA08g026170.4C(BraA08g026170.4C);BraA10g002690.4C(BraA10g002690.4C);BraA06g042610.4C(BraA06g042610.4C);BraA03g005310.4C(BraA03g005310.4C);BraA09g048310.4C(BraA09g048310.4C);BraA05g035400.4C(BraA05g035400.4C);BraA09g054710.4C(BraA09g054710.4C);BraA09g009300.4C(BraA09g009300.4C);BraA09g003910.…	0.144828
GO:0006091	BP	generation of precursor metabolites and energy	0.000921834	0.0293694	BraA01g013590.4C(BraA01g013590.4C);BraA03g051900.4C(BraA03g051900.4C);BraA03g032200.4C(BraA03g032200.4C);BraA03g031200.4C(BraA03g031200.4C);BraA01g046720.4C(BraA01g046720.4C);BraA05g033770.4C(BraA05g033770.4C);BraA05g026930.4C(BraA05g026930.4C);BraA02g028650.4C(BraA02g028650.4C);BraA10g008520.4C(BraA10g008520.4C);BraA06g012200.4C(BraA06g012200.4C);BraA05g006230.4C(BraA05g006230.4C);BraA03g008020.…	BraA03g000360.4C(BraA03g000360.4C);BraA01g044990.4C(BraA01g044990.4C);BraA02g008390.4C(BraA02g008390.4C);BraA10g008830.4C(BraA10g008830.4C);BraA02g032780.4C(BraA02g032780.4C);BraA05g016850.4C(BraA05g016850.4C);BraA10g011770.4C(BraA10g011770.4C);BraA09g003460.4C(BraA09g003460.4C);BraA10g012980.4C(BraA10g012980.4C);BraA03g052890.4C(BraA03g052890.4C);BraA03g042660.4C(BraA03g042660.4C);BraA09g048090.…	0.108407
GO:0009630	BP	gravitropism	0.000928711	0.0294092	BraA04g018850.4C(BraA04g018850.4C);BraA06g028290.4C(BraA06g028290.4C);BraA04g018480.4C(BraA04g018480.4C);BraA06g031490.4C(BraA06g031490.4C);BraA06g044240.4C(BraA06g044240.4C);BraA02g004410.4C(BraA02g004410.4C);BraA08g027610.4C(BraA08g027610.4C)	BraA07g034610.4C(BraA07g034610.4C);BraA07g032150.4C(BraA07g032150.4C);BraA09g024380.4C(BraA09g024380.4C);BraA08g026170.4C(BraA08g026170.4C);BraA10g002690.4C(BraA10g002690.4C);BraA06g042610.4C(BraA06g042610.4C);BraA03g005310.4C(BraA03g005310.4C);BraA09g048310.4C(BraA09g048310.4C);BraA05g035400.4C(BraA05g035400.4C);BraA09g054710.4C(BraA09g054710.4C);BraA09g009300.4C(BraA09g009300.4C);BraA09g003910.…	0.147059
GO:0009965	BP	leaf morphogenesis	0.00101398	0.0317884	BraA06g008630.4C(BraA06g008630.4C);BraA10g000860.4C(BraA10g000860.4C);BraA02g027780.4C(BraA02g027780.4C);BraA08g029980.4C(BraA08g029980.4C);BraA06g013950.4C(BraA06g013950.4C)	BraA01g046740.4C(BraA01g046740.4C);BraA07g034610.4C(BraA07g034610.4C);BraA07g032150.4C(BraA07g032150.4C);BraA09g024380.4C(BraA09g024380.4C);BraA08g026170.4C(BraA08g026170.4C);BraA10g004210.4C(BraA10g004210.4C);BraA09g057100.4C(BraA09g057100.4C);BraA09g050980.4C(BraA09g050980.4C);BraA06g042610.4C(BraA06g042610.4C);BraA08g035340.4C(BraA08g035340.4C);BraA02g018990.4C(BraA02g018990.4C);BraA03g019980.…	0.137725
GO:0009059	BP	macromolecule biosynthetic process	0.0010202	0.0317884	BraA05g018020.4C(BraA05g018020.4C);BraA09g021310.4C(BraA09g021310.4C);BraA10g011330.4C(BraA10g011330.4C);BraA07g040850.4C(BraA07g040850.4C);BraA02g039950.4C(BraA02g039950.4C);BraA02g005140.4C(BraA02g005140.4C);BraA04g034740.4C(BraA04g034740.4C);BraA10g020710.4C(BraA10g020710.4C);BraA03g062270.4C(BraA03g062270.4C);BraA06g001790.4C(BraA06g001790.4C);BraA04g026560.4C(BraA04g026560.4C);BraA09g048340.…	BraA01g046740.4C(BraA01g046740.4C);BraA07g034610.4C(BraA07g034610.4C);BraA07g043920.4C(BraA07g043920.4C);BraA04g022560.4C(BraA04g022560.4C);BraA03g036820.4C(BraA03g036820.4C);BraA07g040390.4C(BraA07g040390.4C);BraA07g002360.4C(BraA07g002360.4C);BraA05g044130.4C(BraA05g044130.4C);BraA09g004910.4C(BraA09g004910.4C);BraA09g004880.4C(BraA09g004880.4C);BraA07g013430.4C(BraA07g013430.4C);BraA06g044960.…	0.0784273
GO:0006094	BP	gluconeogenesis	0.00102714	0.0317884	BraA03g032200.4C(BraA03g032200.4C);BraA08g006380.4C(BraA08g006380.4C);BraA04g004480.4C(BraA04g004480.4C);BraA04g005970.4C(BraA04g005970.4C);BraA07g023170.4C(BraA07g023170.4C);BraA08g023460.4C(BraA08g023460.4C);BraA04g017450.4C(BraA04g017450.4C);BraA09g049670.4C(BraA09g049670.4C)	BraA09g048090.4C(BraA09g048090.4C)	0.230769
GO:0010016	BP	shoot system morphogenesis	0.00102818	0.0317884	BraA02g034710.4C(BraA02g034710.4C);BraA02g014670.4C(BraA02g014670.4C);BraA06g008630.4C(BraA06g008630.4C);BraA09g011610.4C(BraA09g011610.4C);BraA10g000860.4C(BraA10g000860.4C);BraA02g027780.4C(BraA02g027780.4C);BraA08g007220.4C(BraA08g007220.4C);BraA08g029980.4C(BraA08g029980.4C);BraA10g012050.4C(BraA10g012050.4C);BraA03g037540.4C(BraA03g037540.4C);BraA10g002570.4C(BraA10g002570.4C);BraA07g013500.…	BraA01g046740.4C(BraA01g046740.4C);BraA07g034610.4C(BraA07g034610.4C);BraA07g032150.4C(BraA07g032150.4C);BraA09g024380.4C(BraA09g024380.4C);BraA08g026170.4C(BraA08g026170.4C);BraA10g004210.4C(BraA10g004210.4C);BraA09g057100.4C(BraA09g057100.4C);BraA09g050980.4C(BraA09g050980.4C);BraA06g042610.4C(BraA06g042610.4C);BraA10g032810.4C(BraA10g032810.4C);BraA02g003460.4C(BraA02g003460.4C);BraA08g035340.…	0.11396
GO:0009636	BP	response to toxic substance	0.0010798	0.033188	BraA03g032200.4C(BraA03g032200.4C);BraA05g042110.4C(BraA05g042110.4C);BraA07g022200.4C(BraA07g022200.4C);BraA09g043300.4C(BraA09g043300.4C);BraA08g034350.4C(BraA08g034350.4C);BraA03g027300.4C(BraA03g027300.4C);BraA05g037610.4C(BraA05g037610.4C);BraA10g003840.4C(BraA10g003840.4C);BraA01g036670.4C(BraA01g036670.4C);BraA05g034080.4C(BraA05g034080.4C);BraA04g028550.4C(BraA04g028550.4C);BraA01g040620.…	BraA06g039000.4C(BraA06g039000.4C);BraA07g041770.4C(BraA07g041770.4C);BraA06g013210.4C(BraA06g013210.4C);BraA09g056480.4C(BraA09g056480.4C);BraA06g013190.4C(BraA06g013190.4C);BraA04g023320.4C(BraA04g023320.4C);BraA03g001410.4C(BraA03g001410.4C);BraA06g013200.4C(BraA06g013200.4C);BraA09g066240.4C(BraA09g066240.4C);BraA03g060990.4C(BraA03g060990.4C);BraA09g041920.4C(BraA09g041920.4C);BraA04g006620.…	0.107066
GO:0010287	CC	plastoglobule	0.00112794	0.034164	BraA05g010000.4C(BraA05g010000.4C);BraA06g006390.4C(BraA06g006390.4C);BraA01g013010.4C(BraA01g013010.4C);BraA05g006230.4C(BraA05g006230.4C);BraA02g038890.4C(BraA02g038890.4C);BraA08g029300.4C(BraA08g029300.4C);BraA04g030140.4C(BraA04g030140.4C);BraA08g005780.4C(BraA08g005780.4C);BraA08g023460.4C(BraA08g023460.4C);BraA04g000290.4C(BraA04g000290.4C);BraA04g017450.4C(BraA04g017450.4C);BraA08g014230.…	BraA05g006520.4C(BraA05g006520.4C);BraA10g012980.4C(BraA10g012980.4C);BraA03g042660.4C(BraA03g042660.4C);BraA03g021370.4C(BraA03g021370.4C)	0.155963
GO:0009260	BP	ribonucleotide biosynthetic process	0.00113365	0.034164	BraA05g025640.4C(BraA05g025640.4C);BraA03g032200.4C(BraA03g032200.4C);BraA05g033770.4C(BraA05g033770.4C);BraA02g028650.4C(BraA02g028650.4C);BraA08g030660.4C(BraA08g030660.4C);BraA09g035700.4C(BraA09g035700.4C);BraA05g010450.4C(BraA05g010450.4C);BraA07g022680.4C(BraA07g022680.4C);BraA07g044200.4C(BraA07g044200.4C);BraA08g023460.4C(BraA08g023460.4C);BraA09g004800.4C(BraA09g004800.4C);BraA04g017450.…	BraA03g040250.4C(BraA03g040250.4C);BraA07g043570.4C(BraA07g043570.4C);BraA08g009670.4C(BraA08g009670.4C);BraA10g011770.4C(BraA10g011770.4C);BraA09g017600.4C(BraA09g017600.4C);BraA02g042130.4C(BraA02g042130.4C);BraA09g026760.4C(BraA09g026760.4C);BraA07g023920.4C(BraA07g023920.4C)	0.132275
GO:0046390	BP	ribose phosphate biosynthetic process	0.00113365	0.034164	BraA05g025640.4C(BraA05g025640.4C);BraA03g032200.4C(BraA03g032200.4C);BraA05g033770.4C(BraA05g033770.4C);BraA02g028650.4C(BraA02g028650.4C);BraA08g030660.4C(BraA08g030660.4C);BraA09g035700.4C(BraA09g035700.4C);BraA05g010450.4C(BraA05g010450.4C);BraA07g022680.4C(BraA07g022680.4C);BraA07g044200.4C(BraA07g044200.4C);BraA08g023460.4C(BraA08g023460.4C);BraA09g004800.4C(BraA09g004800.4C);BraA04g017450.…	BraA03g040250.4C(BraA03g040250.4C);BraA07g043570.4C(BraA07g043570.4C);BraA08g009670.4C(BraA08g009670.4C);BraA10g011770.4C(BraA10g011770.4C);BraA09g017600.4C(BraA09g017600.4C);BraA02g042130.4C(BraA02g042130.4C);BraA09g026760.4C(BraA09g026760.4C);BraA07g023920.4C(BraA07g023920.4C)	0.132275
GO:0009628	BP	response to abiotic stimulus	0.00113983	0.034164	BraA02g041080.4C(BraA02g041080.4C);BraA05g025640.4C(BraA05g025640.4C);BraA06g038600.4C(BraA06g038600.4C);BraA07g002700.4C(BraA07g002700.4C);BraA02g004750.4C(BraA02g004750.4C);BraA03g032200.4C(BraA03g032200.4C);BraA03g011430.4C(BraA03g011430.4C);BraA02g005140.4C(BraA02g005140.4C);BraA06g001790.4C(BraA06g001790.4C);BraA07g032200.4C(BraA07g032200.4C);BraA08g001220.4C(BraA08g001220.4C);BraA07g022200.…	BraA05g041470.4C(BraA05g041470.4C);BraA10g016630.4C(BraA10g016630.4C);BraA01g046740.4C(BraA01g046740.4C);BraA07g034610.4C(BraA07g034610.4C);BraA07g043920.4C(BraA07g043920.4C);BraA09g037740.4C(BraA09g037740.4C);BraA07g040390.4C(BraA07g040390.4C);BraA09g004880.4C(BraA09g004880.4C);BraA07g032150.4C(BraA07g032150.4C);BraA09g024380.4C(BraA09g024380.4C);BraA08g032770.4C(BraA08g032770.4C);BraA08g026170.…	0.0806219
GO:0016103	BP	diterpenoid catabolic process	0.00119273	0.0344193	BraA10g025450.4C(BraA10g025450.4C);BraA08g024370.4C(BraA08g024370.4C)	BraA09g037740.4C(BraA09g037740.4C);BraA02g047490.4C(BraA02g047490.4C);BraA07g042730.4C(BraA07g042730.4C)	0.384615
GO:0045487	BP	gibberellin catabolic process	0.00119273	0.0344193	BraA10g025450.4C(BraA10g025450.4C);BraA08g024370.4C(BraA08g024370.4C)	BraA09g037740.4C(BraA09g037740.4C);BraA02g047490.4C(BraA02g047490.4C);BraA07g042730.4C(BraA07g042730.4C)	0.384615
GO:0003878	MF	ATP citrate synthase activity	0.00120568	0.0344193	BraA09g004800.4C(BraA09g004800.4C)	BraA09g017600.4C(BraA09g017600.4C);BraA02g042130.4C(BraA02g042130.4C)	0.75
GO:0004657	MF	proline dehydrogenase activity	0.00120568	0.0344193	BraA02g041080.4C(BraA02g041080.4C);BraA06g038600.4C(BraA06g038600.4C);BraA09g004270.4C(BraA09g004270.4C)	-	0.75
GO:0009346	CC	ATP-independent citrate lyase complex	0.00120568	0.0344193	BraA09g004800.4C(BraA09g004800.4C)	BraA09g017600.4C(BraA09g017600.4C);BraA02g042130.4C(BraA02g042130.4C)	0.75
GO:0010258	BP	NADH dehydrogenase complex (plastoquinone) assembly	0.00120568	0.0344193	BraA08g022490.4C(BraA08g022490.4C);BraA07g036820.4C(BraA07g036820.4C);BraA02g020740.4C(BraA02g020740.4C)	-	0.75
GO:0016649	MF	oxidoreductase activity, acting on the CH-NH group of donors, quinone or similar compound as acceptor	0.00120568	0.0344193	BraA02g041080.4C(BraA02g041080.4C);BraA06g038600.4C(BraA06g038600.4C);BraA09g004270.4C(BraA09g004270.4C)	-	0.75
GO:0035384	BP	thioester biosynthetic process	0.00121209	0.0344193	BraA09g004800.4C(BraA09g004800.4C);BraA09g013270.4C(BraA09g013270.4C)	BraA09g017600.4C(BraA09g017600.4C);BraA02g042130.4C(BraA02g042130.4C)	0.5
GO:0071616	BP	acyl-CoA biosynthetic process	0.00121209	0.0344193	BraA09g004800.4C(BraA09g004800.4C);BraA09g013270.4C(BraA09g013270.4C)	BraA09g017600.4C(BraA09g017600.4C);BraA02g042130.4C(BraA02g042130.4C)	0.5
GO:2000904	BP	regulation of starch metabolic process	0.00125472	0.0354374	BraA08g035860.4C(BraA08g035860.4C)	BraA07g034610.4C(BraA07g034610.4C);BraA07g032150.4C(BraA07g032150.4C);BraA09g024380.4C(BraA09g024380.4C);BraA06g042610.4C(BraA06g042610.4C);BraA02g042350.4C(BraA02g042350.4C)	0.315789
GO:0009606	BP	tropism	0.00131801	0.0368267	BraA04g018850.4C(BraA04g018850.4C);BraA06g028290.4C(BraA06g028290.4C);BraA02g012060.4C(BraA02g012060.4C);BraA04g018480.4C(BraA04g018480.4C);BraA06g031490.4C(BraA06g031490.4C);BraA06g044240.4C(BraA06g044240.4C);BraA02g004410.4C(BraA02g004410.4C);BraA08g027610.4C(BraA08g027610.4C)	BraA10g016630.4C(BraA10g016630.4C);BraA07g034610.4C(BraA07g034610.4C);BraA07g032150.4C(BraA07g032150.4C);BraA09g024380.4C(BraA09g024380.4C);BraA08g026170.4C(BraA08g026170.4C);BraA10g002690.4C(BraA10g002690.4C);BraA06g042610.4C(BraA06g042610.4C);BraA03g005310.4C(BraA03g005310.4C);BraA09g048310.4C(BraA09g048310.4C);BraA05g035400.4C(BraA05g035400.4C);BraA09g054710.4C(BraA09g054710.4C);BraA09g009300.…	0.1375
GO:0016746	MF	acyltransferase activity	0.00138585	0.0385163	BraA05g043650.4C(BraA05g043650.4C);BraA04g013000.4C(BraA04g013000.4C);BraA05g001280.4C(BraA05g001280.4C);BraA02g038890.4C(BraA02g038890.4C);BraA10g000390.4C(BraA10g000390.4C);BraA10g002670.4C(BraA10g002670.4C);BraA09g040770.4C(BraA09g040770.4C);BraA03g020990.4C(BraA03g020990.4C);BraA04g029140.4C(BraA04g029140.4C);BraA02g041360.4C(BraA02g041360.4C);BraA04g015330.4C(BraA04g015330.4C);BraA03g039470.…	BraA05g008180.4C(BraA05g008180.4C);BraA09g049850.4C(BraA09g049850.4C);BraA09g038710.4C(BraA09g038710.4C);BraA04g032580.4C(BraA04g032580.4C);BraA03g052810.4C(BraA03g052810.4C);BraA03g037360.4C(BraA03g037360.4C);BraA09g017600.4C(BraA09g017600.4C);BraA05g009780.4C(BraA05g009780.4C);BraA02g042130.4C(BraA02g042130.4C);BraA05g038620.4C(BraA05g038620.4C);BraA09g069230.4C(BraA09g069230.4C)	0.111413
GO:0046983	MF	protein dimerization activity	0.00140443	0.0388263	BraA05g025640.4C(BraA05g025640.4C);BraA05g042110.4C(BraA05g042110.4C);BraA09g048340.4C(BraA09g048340.4C);BraA02g043930.4C(BraA02g043930.4C);BraA01g046360.4C(BraA01g046360.4C);BraA07g035360.4C(BraA07g035360.4C);BraA02g019570.4C(BraA02g019570.4C);BraA10g024160.4C(BraA10g024160.4C);BraA09g035700.4C(BraA09g035700.4C);BraA06g005670.4C(BraA06g005670.4C);BraA05g044420.4C(BraA05g044420.4C);BraA08g005780.…	BraA01g046740.4C(BraA01g046740.4C);BraA07g034610.4C(BraA07g034610.4C);BraA07g032150.4C(BraA07g032150.4C);BraA07g041770.4C(BraA07g041770.4C);BraA08g026100.4C(BraA08g026100.4C);BraA10g032810.4C(BraA10g032810.4C);BraA09g045260.4C(BraA09g045260.4C);BraA09g062310.4C(BraA09g062310.4C);BraA09g045430.4C(BraA09g045430.4C);BraA03g060380.4C(BraA03g060380.4C);BraA03g019980.4C(BraA03g019980.4C);BraA10g012020.…	0.106291
GO:0048507	BP	meristem development	0.00143419	0.0394401	BraA07g002700.4C(BraA07g002700.4C);BraA04g002590.4C(BraA04g002590.4C);BraA07g024680.4C(BraA07g024680.4C);BraA06g041750.4C(BraA06g041750.4C);BraA01g046360.4C(BraA01g046360.4C);BraA02g037650.4C(BraA02g037650.4C);BraA07g035360.4C(BraA07g035360.4C);BraA09g007010.4C(BraA09g007010.4C);BraA02g014670.4C(BraA02g014670.4C);BraA09g011610.4C(BraA09g011610.4C);BraA02g019570.4C(BraA02g019570.4C);BraA10g024160.…	BraA07g002360.4C(BraA07g002360.4C);BraA10g004210.4C(BraA10g004210.4C);BraA09g050980.4C(BraA09g050980.4C);BraA08g035340.4C(BraA08g035340.4C);BraA01g001320.4C(BraA01g001320.4C);BraA07g024610.4C(BraA07g024610.4C);BraA03g025890.4C(BraA03g025890.4C);BraA09g037270.4C(BraA09g037270.4C);BraA03g005860.4C(BraA03g005860.4C);BraA08g015890.4C(BraA08g015890.4C);BraA09g000130.4C(BraA09g000130.4C);BraA03g062880.…	0.105155
GO:0009259	BP	ribonucleotide metabolic process	0.00146446	0.0400618	BraA05g025640.4C(BraA05g025640.4C);BraA03g032200.4C(BraA03g032200.4C);BraA09g048340.4C(BraA09g048340.4C);BraA05g033770.4C(BraA05g033770.4C);BraA02g028650.4C(BraA02g028650.4C);BraA01g004500.4C(BraA01g004500.4C);BraA03g008020.4C(BraA03g008020.4C);BraA08g030660.4C(BraA08g030660.4C);BraA09g035700.4C(BraA09g035700.4C);BraA05g010450.4C(BraA05g010450.4C);BraA03g010640.4C(BraA03g010640.4C);BraA07g022680.…	BraA02g010000.4C(BraA02g010000.4C);BraA05g016160.4C(BraA05g016160.4C);BraA03g040250.4C(BraA03g040250.4C);BraA07g043570.4C(BraA07g043570.4C);BraA08g009670.4C(BraA08g009670.4C);BraA10g011770.4C(BraA10g011770.4C);BraA09g017600.4C(BraA09g017600.4C);BraA09g003460.4C(BraA09g003460.4C);BraA02g042130.4C(BraA02g042130.4C);BraA09g026760.4C(BraA09g026760.4C);BraA07g023920.4C(BraA07g023920.4C)	0.117241
GO:1901570	BP	fatty acid derivative biosynthetic process	0.00150994	0.0410908	BraA04g034740.4C(BraA04g034740.4C);BraA01g004500.4C(BraA01g004500.4C);BraA05g001280.4C(BraA05g001280.4C);BraA09g040770.4C(BraA09g040770.4C);BraA03g020990.4C(BraA03g020990.4C);BraA01g015390.4C(BraA01g015390.4C);BraA05g015570.4C(BraA05g015570.4C);BraA02g015050.4C(BraA02g015050.4C);BraA09g013270.4C(BraA09g013270.4C)	BraA04g032580.4C(BraA04g032580.4C)	0.204082
GO:0010218	BP	response to far red light	0.00152686	0.0413359	BraA09g043300.4C(BraA09g043300.4C);BraA05g006230.4C(BraA05g006230.4C);BraA08g029300.4C(BraA08g029300.4C);BraA04g012570.4C(BraA04g012570.4C);BraA04g016610.4C(BraA04g016610.4C);BraA07g020500.4C(BraA07g020500.4C);BraA04g012490.4C(BraA04g012490.4C);BraA04g012510.4C(BraA04g012510.4C)	BraA09g004880.4C(BraA09g004880.4C);BraA01g022260.4C(BraA01g022260.4C);BraA02g042450.4C(BraA02g042450.4C);BraA06g036860.4C(BraA06g036860.4C);BraA05g005040.4C(BraA05g005040.4C);BraA09g003910.4C(BraA09g003910.4C);BraA03g042660.4C(BraA03g042660.4C)	0.16129
GO:0052545	BP	callose localization	0.00154171	0.0415228	BraA07g042210.4C(BraA07g042210.4C);BraA08g025140.4C(BraA08g025140.4C);BraA07g028120.4C(BraA07g028120.4C);BraA04g024700.4C(BraA04g024700.4C);BraA04g014330.4C(BraA04g014330.4C);BraA05g013970.4C(BraA05g013970.4C);BraA04g024690.4C(BraA04g024690.4C);BraA05g013960.4C(BraA05g013960.4C);BraA06g039490.4C(BraA06g039490.4C)	BraA09g042190.4C(BraA09g042190.4C);BraA02g047790.4C(BraA02g047790.4C);BraA02g044990.4C(BraA02g044990.4C)	0.181818
GO:0090355	BP	positive regulation of auxin metabolic process	0.00168978	0.0452445	-	BraA07g034610.4C(BraA07g034610.4C);BraA07g032150.4C(BraA07g032150.4C);BraA09g024380.4C(BraA09g024380.4C);BraA08g026170.4C(BraA08g026170.4C);BraA06g042610.4C(BraA06g042610.4C);BraA02g023630.4C(BraA02g023630.4C)	0.3
GO:0032352	BP	positive regulation of hormone metabolic process	0.00169721	0.0452445	BraA03g040330.4C(BraA03g040330.4C)	BraA07g034610.4C(BraA07g034610.4C);BraA07g032150.4C(BraA07g032150.4C);BraA09g024380.4C(BraA09g024380.4C);BraA08g026170.4C(BraA08g026170.4C);BraA06g042610.4C(BraA06g042610.4C);BraA02g023630.4C(BraA02g023630.4C);BraA02g019300.4C(BraA02g019300.4C)	0.235294
GO:0003677	MF	DNA binding	0.00171629	0.0455209	BraA08g035430.4C(BraA08g035430.4C);BraA03g011430.4C(BraA03g011430.4C);BraA07g040850.4C(BraA07g040850.4C);BraA10g020710.4C(BraA10g020710.4C);BraA03g062270.4C(BraA03g062270.4C);BraA04g026560.4C(BraA04g026560.4C);BraA09g044370.4C(BraA09g044370.4C);BraA05g011430.4C(BraA05g011430.4C);BraA01g046360.4C(BraA01g046360.4C);BraA07g035360.4C(BraA07g035360.4C);BraA09g006110.4C(BraA09g006110.4C);BraA03g025820.…	BraA01g046740.4C(BraA01g046740.4C);BraA07g034610.4C(BraA07g034610.4C);BraA07g040390.4C(BraA07g040390.4C);BraA07g002360.4C(BraA07g002360.4C);BraA05g044130.4C(BraA05g044130.4C);BraA07g032150.4C(BraA07g032150.4C);BraA03g045910.4C(BraA03g045910.4C);BraA04g019710.4C(BraA04g019710.4C);BraA03g019950.4C(BraA03g019950.4C);BraA05g034320.4C(BraA05g034320.4C);BraA04g018380.4C(BraA04g018380.4C);BraA08g013100.…	0.0859419
GO:0009554	BP	megasporogenesis	0.00175161	0.0459906	BraA02g009580.4C(BraA02g009580.4C);BraA10g000100.4C(BraA10g000100.4C);BraA09g069420.4C(BraA09g069420.4C);BraA07g033980.4C(BraA07g033980.4C)	BraA04g011230.4C(BraA04g011230.4C)	0.357143
GO:0097718	MF	disordered domain specific binding	0.00175161	0.0459906	BraA05g025640.4C(BraA05g025640.4C);BraA09g035700.4C(BraA09g035700.4C);BraA06g040720.4C(BraA06g040720.4C);BraA02g038710.4C(BraA02g038710.4C)	BraA08g009670.4C(BraA08g009670.4C)	0.357143
GO:0009266	BP	response to temperature stimulus	0.00179298	0.0465608	BraA05g025640.4C(BraA05g025640.4C);BraA03g032200.4C(BraA03g032200.4C);BraA09g043300.4C(BraA09g043300.4C);BraA05g026930.4C(BraA05g026930.4C);BraA08g034350.4C(BraA08g034350.4C);BraA05g037610.4C(BraA05g037610.4C);BraA06g006390.4C(BraA06g006390.4C);BraA05g028550.4C(BraA05g028550.4C);BraA10g003840.4C(BraA10g003840.4C);BraA05g001280.4C(BraA05g001280.4C);BraA09g035700.4C(BraA09g035700.4C);BraA06g037960.…	BraA07g041770.4C(BraA07g041770.4C);BraA05g035300.4C(BraA05g035300.4C);BraA03g020790.4C(BraA03g020790.4C);BraA06g013210.4C(BraA06g013210.4C);BraA09g010950.4C(BraA09g010950.4C);BraA05g006520.4C(BraA05g006520.4C);BraA04g018380.4C(BraA04g018380.4C);BraA09g049850.4C(BraA09g049850.4C);BraA01g035730.4C(BraA01g035730.4C);BraA01g015790.4C(BraA01g015790.4C);BraA01g022260.4C(BraA01g022260.4C);BraA03g020800.…	0.0924623
GO:0019319	BP	hexose biosynthetic process	0.0017966	0.0465608	BraA03g032200.4C(BraA03g032200.4C);BraA08g006380.4C(BraA08g006380.4C);BraA04g004480.4C(BraA04g004480.4C);BraA04g005970.4C(BraA04g005970.4C);BraA07g023170.4C(BraA07g023170.4C);BraA08g023460.4C(BraA08g023460.4C);BraA04g017450.4C(BraA04g017450.4C);BraA09g049670.4C(BraA09g049670.4C)	BraA09g048090.4C(BraA09g048090.4C)	0.214286
GO:0010050	BP	vegetative phase change	0.00180005	0.0465608	BraA05g018020.4C(BraA05g018020.4C);BraA04g026560.4C(BraA04g026560.4C);BraA05g011430.4C(BraA05g011430.4C);BraA05g034260.4C(BraA05g034260.4C);BraA01g038670.4C(BraA01g038670.4C);BraA07g005230.4C(BraA07g005230.4C);BraA06g001570.4C(BraA06g001570.4C)	-	0.259259
GO:0016747	MF	acyltransferase activity, transferring groups other than amino-acyl groups	0.00182146	0.0468825	BraA05g043650.4C(BraA05g043650.4C);BraA04g013000.4C(BraA04g013000.4C);BraA05g001280.4C(BraA05g001280.4C);BraA02g038890.4C(BraA02g038890.4C);BraA10g000390.4C(BraA10g000390.4C);BraA10g002670.4C(BraA10g002670.4C);BraA09g040770.4C(BraA09g040770.4C);BraA03g020990.4C(BraA03g020990.4C);BraA04g029140.4C(BraA04g029140.4C);BraA02g041360.4C(BraA02g041360.4C);BraA04g015330.4C(BraA04g015330.4C);BraA03g039470.…	BraA05g008180.4C(BraA05g008180.4C);BraA09g049850.4C(BraA09g049850.4C);BraA09g038710.4C(BraA09g038710.4C);BraA04g032580.4C(BraA04g032580.4C);BraA03g052810.4C(BraA03g052810.4C);BraA03g037360.4C(BraA03g037360.4C);BraA05g009780.4C(BraA05g009780.4C);BraA05g038620.4C(BraA05g038620.4C);BraA09g069230.4C(BraA09g069230.4C)	0.112094
